# Supplementary material for: 4D dose simulation in volumetric arc therapy: Accuracy and affecting parameters
Source: PLoS One. 2017 Feb 23;12(2):e0172810. doi: 10.1371/journal.pone.0172810 (PMC5322962; doi:10.1371/journal.pone.0172810)
Supplement: S1 File — The zip-file contains the simulated 4D VMAT dose distributions and the the dose measurements (serving as ground truth data) that are underlying the figures and numbers presented in the manuscript. For further details see the Readme.md file contained in the zip-file. (ZIP) [file pone.0172810.s001.zip]

Archive with 83 entries (70 files):
- 2016_PLOS_Sothmann___SupportingInformation/
- 2016_PLOS_Sothmann___SupportingInformation/Breathing_Phase_Variation/
- 2016_PLOS_Sothmann___SupportingInformation/Breathing_Phase_Variation/150Degree_Case1b/
- 2016_PLOS_Sothmann___SupportingInformation/Breathing_Phase_Variation/150Degree_Case1b/DeltaT=0.0s.dat
- 2016_PLOS_Sothmann___SupportingInformation/Breathing_Phase_Variation/150Degree_Case1b/DeltaT=0.5s.dat
- 2016_PLOS_Sothmann___SupportingInformation/Breathing_Phase_Variation/150Degree_Case1b/DeltaT=1.6s.dat
- 2016_PLOS_Sothmann___SupportingInformation/Breathing_Phase_Variation/150Degree_Case1b/DeltaT=4.0s.dat
- 2016_PLOS_Sothmann___SupportingInformation/Breathing_Phase_Variation/150Degree_Case1b/DeltaT=8.8s.dat
- 2016_PLOS_Sothmann___SupportingInformation/Breathing_Phase_Variation/150Degree_Case2a/
- 2016_PLOS_Sothmann___SupportingInformation/Breathing_Phase_Variation/150Degree_Case2a/DeltaT=10.0s.dat
- 2016_PLOS_Sothmann___SupportingInformation/Breathing_Phase_Variation/150Degree_Case2a/DeltaT=3.0s.dat
- 2016_PLOS_Sothmann___SupportingInformation/Breathing_Phase_Variation/2.3Degree_Case1b/
- 2016_PLOS_Sothmann___SupportingInformation/Breathing_Phase_Variation/2.3Degree_Case1b/DeltaT=0.0s.dat
- 2016_PLOS_Sothmann___SupportingInformation/Breathing_Phase_Variation/2.3Degree_Case1b/DeltaT=1.8s.dat
- 2016_PLOS_Sothmann___SupportingInformation/Breathing_Phase_Variation/2.3Degree_Case1b/DeltaT=3.6s.dat
- 2016_PLOS_Sothmann___SupportingInformation/Breathing_Phase_Variation/2.3Degree_Case1b/DeltaT=6.4s.dat
- 2016_PLOS_Sothmann___SupportingInformation/Breathing_Phase_Variation/2.3Degree_Case1b/DeltaT=8.4s.dat
- 2016_PLOS_Sothmann___SupportingInformation/Breathing_Phase_Variation/2.3Degree_Case2a/
- 2016_PLOS_Sothmann___SupportingInformation/Breathing_Phase_Variation/2.3Degree_Case2a/DeltaT=0.5s.dat
- 2016_PLOS_Sothmann___SupportingInformation/Breathing_Phase_Variation/2.3Degree_Case2a/DeltaT=1.7s.dat
- 2016_PLOS_Sothmann___SupportingInformation/Breathing_Phase_Variation/2.3Degree_Case2a/DeltaT=3.3s.dat
- 2016_PLOS_Sothmann___SupportingInformation/Breathing_Phase_Variation/2.3Degree_Case2a/DeltaT=5.5s.dat
- 2016_PLOS_Sothmann___SupportingInformation/Breathing_Phase_Variation/2.3Degree_Case2a/DeltaT=8.0s.dat
- 2016_PLOS_Sothmann___SupportingInformation/Breathing_Phase_Variation/2.3Degree_Case2a/DeltaT=9.6s.dat
- 2016_PLOS_Sothmann___SupportingInformation/Measurement_Day1/
- 2016_PLOS_Sothmann___SupportingInformation/Measurement_Day1/Case1a.dat
- 2016_PLOS_Sothmann___SupportingInformation/Measurement_Day1/Case1b.dat
- 2016_PLOS_Sothmann___SupportingInformation/Measurement_Day1/Case1c.dat
- 2016_PLOS_Sothmann___SupportingInformation/Measurement_Day1/Case1d.dat
- 2016_PLOS_Sothmann___SupportingInformation/Measurement_Day1/Case1e.dat
- 2016_PLOS_Sothmann___SupportingInformation/Measurement_Day1/Case2a.dat
- 2016_PLOS_Sothmann___SupportingInformation/Measurement_Day1/Case2b.dat
- 2016_PLOS_Sothmann___SupportingInformation/Measurement_Day1/Static.dat
- 2016_PLOS_Sothmann___SupportingInformation/Measurement_Day1/Static_CTV.dat
- 2016_PLOS_Sothmann___SupportingInformation/Measurement_Day1/Static_ITV.dat
- 2016_PLOS_Sothmann___SupportingInformation/Measurement_Day2/
- 2016_PLOS_Sothmann___SupportingInformation/Measurement_Day2/Case1a.dat
- 2016_PLOS_Sothmann___SupportingInformation/Measurement_Day2/Case1b.dat
- 2016_PLOS_Sothmann___SupportingInformation/Measurement_Day2/Case1c.dat
- 2016_PLOS_Sothmann___SupportingInformation/Measurement_Day2/Case1d.dat
- 2016_PLOS_Sothmann___SupportingInformation/Measurement_Day2/Case1e.dat
- 2016_PLOS_Sothmann___SupportingInformation/Measurement_Day2/Case2a.dat
- 2016_PLOS_Sothmann___SupportingInformation/Measurement_Day2/Case2b.dat
- 2016_PLOS_Sothmann___SupportingInformation/Measurement_Day2/Static.dat
- 2016_PLOS_Sothmann___SupportingInformation/Measurement_Day2/Static_CTV.dat
- 2016_PLOS_Sothmann___SupportingInformation/Measurement_Day2/Static_ITV.dat
- 2016_PLOS_Sothmann___SupportingInformation/ReadMe.md
- 2016_PLOS_Sothmann___SupportingInformation/Simulation_10Degree/
- 2016_PLOS_Sothmann___SupportingInformation/Simulation_10Degree/Case1a.dat
- 2016_PLOS_Sothmann___SupportingInformation/Simulation_10Degree/Case1b.dat
- 2016_PLOS_Sothmann___SupportingInformation/Simulation_10Degree/Case1c.dat
- 2016_PLOS_Sothmann___SupportingInformation/Simulation_10Degree/Case1d.dat
- 2016_PLOS_Sothmann___SupportingInformation/Simulation_10Degree/Case1e.dat
- 2016_PLOS_Sothmann___SupportingInformation/Simulation_10Degree/Case2a.dat
- 2016_PLOS_Sothmann___SupportingInformation/Simulation_10Degree/Case2b.dat
- 2016_PLOS_Sothmann___SupportingInformation/Simulation_150Degree/
- 2016_PLOS_Sothmann___SupportingInformation/Simulation_150Degree/Case1a.dat
- 2016_PLOS_Sothmann___SupportingInformation/Simulation_150Degree/Case1b.dat
- 2016_PLOS_Sothmann___SupportingInformation/Simulation_150Degree/Case1c.dat
- 2016_PLOS_Sothmann___SupportingInformation/Simulation_150Degree/Case1d.dat
- 2016_PLOS_Sothmann___SupportingInformation/Simulation_150Degree/Case1e.dat
- 2016_PLOS_Sothmann___SupportingInformation/Simulation_150Degree/Case2a.dat
- 2016_PLOS_Sothmann___SupportingInformation/Simulation_150Degree/Case2b.dat
- 2016_PLOS_Sothmann___SupportingInformation/Simulation_2.3Degree/
- 2016_PLOS_Sothmann___SupportingInformation/Simulation_2.3Degree/Case1a.dat
- 2016_PLOS_Sothmann___SupportingInformation/Simulation_2.3Degree/Case1b.dat
- 2016_PLOS_Sothmann___SupportingInformation/Simulation_2.3Degree/Case1c.dat
- 2016_PLOS_Sothmann___SupportingInformation/Simulation_2.3Degree/Case1d.dat
- 2016_PLOS_Sothmann___SupportingInformation/Simulation_2.3Degree/Case1e.dat
- 2016_PLOS_Sothmann___SupportingInformation/Simulation_2.3Degree/Case2a.dat
- 2016_PLOS_Sothmann___SupportingInformation/Simulation_2.3Degree/Case2b.dat
- 2016_PLOS_Sothmann___SupportingInformation/Simulation_5Degree/
- 2016_PLOS_Sothmann___SupportingInformation/Simulation_5Degree/Case1a.dat
- 2016_PLOS_Sothmann___SupportingInformation/Simulation_5Degree/Case1b.dat
- 2016_PLOS_Sothmann___SupportingInformation/Simulation_5Degree/Case1c.dat
- 2016_PLOS_Sothmann___SupportingInformation/Simulation_5Degree/Case1d.dat
- 2016_PLOS_Sothmann___SupportingInformation/Simulation_5Degree/Case1e.dat
- 2016_PLOS_Sothmann___SupportingInformation/Simulation_5Degree/Case2a.dat
- 2016_PLOS_Sothmann___SupportingInformation/Simulation_5Degree/Case2b.dat
- 2016_PLOS_Sothmann___SupportingInformation/Simulation_Static/
- 2016_PLOS_Sothmann___SupportingInformation/Simulation_Static/Simulation_Static.dat
- 2016_PLOS_Sothmann___SupportingInformation/Simulation_Static/Simulation_Static_CTV.dat
- 2016_PLOS_Sothmann___SupportingInformation/Simulation_Static/Simulation_Static_ITV.dat
