# Supplementary material for: 4D dose simulation in volumetric arc therapy: Accuracy and affecting parameters
Source: PLoS One. 2017 Feb 23;12(2):e0172810. doi: 10.1371/journal.pone.0172810 (PMC5322962; doi:10.1371/journal.pone.0172810)
Supplement: S1 File — The zip-file contains the simulated 4D VMAT dose distributions and the the dose measurements (serving as ground truth data) that are underlying the figures and numbers presented in the manuscript. For further details see the Readme.md file contained in the zip-file. (ZIP) [file pone.0172810.s001.zip › 2016_PLOS_Sothmann___SupportingInformation/Breathing_Phase_Variation/150Degree_Case1b/DeltaT=0.0s.dat]

PTW-Image File Format
VERSION		1.0
PIXELSPERLINE	45
LINESPERIMAGE	45
XRESOLUTION	2,500
YRESOLUTION	2,500
XCOORDINATE	-56,250
YCOORDINATE	55,000
UNIT		unknown
SOFTWARE	StandardMatrix
NORMALIZATION	3,938
0;-56,250	-53,750	-51,250	-48,750	-46,250	-43,750	-41,250	-38,750	-36,250	-33,750	-31,250	-28,750	-26,250	-23,750	-21,250	-18,750	-16,250	-13,750	-11,250	-8,750	-6,250	-3,750	-1,250	1,250	3,750	6,250	8,750	11,250	13,750	16,250	18,750	21,250	23,750	26,250	28,750	31,250	33,750	36,250	38,750	41,250	43,750	46,250	48,750	51,250	53,750	
55,000	0,029	0,030	0,032	0,033	0,035	0,037	0,039	0,041	0,043	0,046	0,048	0,051	0,054	0,057	0,061	0,065	0,070	0,074	0,078	0,082	0,085	0,087	0,088	0,087	0,083	0,078	0,072	0,067	0,064	0,061	0,058	0,056	0,053	0,051	0,049	0,047	0,045	0,043	0,041	0,039	0,038	0,036	0,034	0,033	0,031	
52,500	0,032	0,033	0,035	0,037	0,039	0,041	0,043	0,046	0,049	0,052	0,056	0,060	0,064	0,069	0,075	0,080	0,086	0,091	0,095	0,099	0,102	0,104	0,105	0,103	0,098	0,091	0,084	0,078	0,073	0,070	0,066	0,063	0,060	0,057	0,055	0,052	0,050	0,047	0,045	0,043	0,041	0,039	0,038	0,036	0,034	
50,000	0,035	0,037	0,039	0,041	0,043	0,046	0,049	0,053	0,057	0,061	0,067	0,073	0,079	0,086	0,093	0,099	0,106	0,112	0,117	0,121	0,124	0,125	0,126	0,123	0,117	0,109	0,099	0,092	0,085	0,080	0,076	0,071	0,068	0,064	0,061	0,058	0,055	0,053	0,050	0,048	0,045	0,043	0,041	0,039	0,037	
47,500	0,038	0,041	0,043	0,046	0,049	0,053	0,057	0,062	0,067	0,074	0,081	0,090	0,099	0,108	0,117	0,126	0,134	0,142	0,148	0,152	0,154	0,155	0,154	0,150	0,142	0,132	0,120	0,109	0,100	0,093	0,087	0,081	0,077	0,072	0,068	0,065	0,061	0,058	0,055	0,052	0,049	0,047	0,045	0,042	0,040	
45,000	0,043	0,046	0,050	0,054	0,058	0,063	0,069	0,075	0,083	0,093	0,104	0,117	0,131	0,146	0,160	0,171	0,182	0,193	0,203	0,206	0,203	0,202	0,201	0,195	0,183	0,167	0,150	0,134	0,122	0,111	0,102	0,094	0,087	0,082	0,076	0,072	0,068	0,064	0,060	0,057	0,054	0,051	0,048	0,046	0,043	
42,500	0,051	0,056	0,062	0,068	0,076	0,085	0,094	0,102	0,111	0,125	0,147	0,182	0,221	0,247	0,272	0,292	0,310	0,337	0,349	0,341	0,317	0,315	0,322	0,312	0,284	0,246	0,209	0,180	0,157	0,139	0,124	0,112	0,102	0,093	0,086	0,080	0,075	0,070	0,066	0,062	0,059	0,056	0,053	0,050	0,047	
40,000	0,064	0,072	0,081	0,092	0,105	0,119	0,133	0,147	0,161	0,183	0,223	0,300	0,400	0,468	0,536	0,600	0,641	0,677	0,674	0,645	0,592	0,577	0,579	0,567	0,528	0,443	0,344	0,278	0,227	0,189	0,160	0,139	0,123	0,110	0,099	0,091	0,085	0,079	0,074	0,069	0,065	0,061	0,058	0,054	0,051	
37,500	0,081	0,092	0,106	0,122	0,139	0,157	0,177	0,198	0,224	0,261	0,321	0,429	0,595	0,763	0,916	1,039	1,102	1,128	1,129	1,086	0,999	0,945	0,921	0,903	0,852	0,730	0,576	0,458	0,350	0,272	0,216	0,178	0,151	0,132	0,118	0,107	0,098	0,091	0,085	0,080	0,074	0,070	0,065	0,061	0,057	
35,000	0,101	0,116	0,133	0,152	0,174	0,197	0,224	0,257	0,299	0,358	0,449	0,588	0,794	1,065	1,326	1,483	1,558	1,592	1,597	1,541	1,414	1,320	1,260	1,216	1,147	1,021	0,856	0,700	0,531	0,411	0,317	0,247	0,202	0,171	0,149	0,133	0,120	0,109	0,101	0,093	0,087	0,080	0,074	0,069	0,064	
32,500	0,124	0,142	0,162	0,185	0,212	0,244	0,281	0,327	0,388	0,468	0,581	0,746	0,976	1,326	1,690	1,883	1,955	1,997	1,997	1,924	1,762	1,636	1,555	1,491	1,410	1,286	1,127	0,955	0,756	0,602	0,471	0,362	0,283	0,230	0,194	0,169	0,149	0,133	0,121	0,110	0,101	0,092	0,085	0,078	0,071	
30,000	0,152	0,173	0,197	0,224	0,257	0,296	0,343	0,401	0,475	0,577	0,712	0,901	1,173	1,574	2,024	2,258	2,317	2,359	2,350	2,263	2,082	1,943	1,848	1,774	1,687	1,574	1,425	1,249	1,020	0,818	0,647	0,500	0,384	0,303	0,247	0,209	0,182	0,161	0,143	0,129	0,117	0,106	0,097	0,088	0,080	
27,500	0,179	0,203	0,231	0,262	0,300	0,347	0,405	0,477	0,568	0,692	0,855	1,064	1,364	1,810	2,323	2,602	2,655	2,698	2,690	2,601	2,412	2,264	2,156	2,075	1,986	1,889	1,746	1,565	1,296	1,023	0,810	0,635	0,492	0,381	0,303	0,249	0,213	0,185	0,164	0,146	0,131	0,118	0,107	0,098	0,089	
25,000	0,205	0,233	0,265	0,301	0,345	0,402	0,473	0,559	0,667	0,802	0,979	1,199	1,529	2,021	2,617	2,942	3,003	3,057	3,068	2,979	2,774	2,617	2,504	2,408	2,306	2,221	2,086	1,898	1,585	1,240	0,983	0,782	0,616	0,476	0,368	0,292	0,240	0,205	0,178	0,158	0,140	0,126	0,113	0,103	0,093	
22,500	0,233	0,264	0,300	0,343	0,393	0,456	0,535	0,631	0,750	0,896	1,086	1,325	1,687	2,224	2,902	3,282	3,367	3,454	3,482	3,391	3,171	3,019	2,888	2,761	2,641	2,570	2,439	2,240	1,877	1,479	1,173	0,927	0,732	0,567	0,433	0,333	0,266	0,221	0,189	0,165	0,145	0,129	0,116	0,104	0,095	
20,000	0,257	0,290	0,329	0,375	0,429	0,493	0,573	0,671	0,792	0,948	1,154	1,425	1,819	2,375	3,074	3,562	3,714	3,810	3,797	3,699	3,541	3,393	3,232	3,093	2,982	2,915	2,776	2,552	2,134	1,693	1,348	1,053	0,824	0,639	0,487	0,374	0,294	0,238	0,200	0,171	0,149	0,132	0,118	0,106	0,097	
17,500	0,266	0,300	0,338	0,383	0,437	0,502	0,580	0,678	0,801	0,960	1,171	1,467	1,885	2,446	3,154	3,707	3,894	3,938	3,892	3,810	3,708	3,570	3,423	3,318	3,240	3,174	3,028	2,773	2,297	1,821	1,467	1,155	0,904	0,704	0,543	0,419	0,327	0,260	0,213	0,179	0,155	0,135	0,121	0,110	0,101	
15,000	0,266	0,298	0,336	0,380	0,435	0,503	0,584	0,683	0,810	0,967	1,170	1,464	1,897	2,476	3,182	3,703	3,878	3,890	3,839	3,766	3,679	3,575	3,485	3,406	3,341	3,283	3,146	2,853	2,349	1,891	1,554	1,240	0,974	0,764	0,599	0,466	0,364	0,286	0,230	0,191	0,163	0,142	0,127	0,115	0,105	
12,500	0,264	0,295	0,332	0,378	0,432	0,498	0,580	0,681	0,808	0,965	1,160	1,450	1,886	2,461	3,156	3,626	3,773	3,776	3,720	3,662	3,597	3,526	3,461	3,396	3,343	3,288	3,170	2,882	2,372	1,943	1,614	1,298	1,017	0,798	0,633	0,502	0,395	0,312	0,250	0,205	0,174	0,151	0,133	0,119	0,108	
10,000	0,260	0,290	0,327	0,373	0,429	0,495	0,578	0,680	0,806	0,960	1,155	1,440	1,866	2,443	3,114	3,527	3,636	3,628	3,581	3,542	3,495	3,447	3,401	3,354	3,317	3,287	3,193	2,901	2,392	1,973	1,645	1,329	1,033	0,803	0,639	0,518	0,417	0,335	0,270	0,221	0,186	0,160	0,140	0,124	0,111	
7,500	0,257	0,288	0,327	0,375	0,435	0,508	0,593	0,692	0,812	0,957	1,146	1,422	1,833	2,380	2,997	3,382	3,477	3,467	3,427	3,400	3,375	3,351	3,324	3,305	3,286	3,273	3,191	2,893	2,380	1,970	1,637	1,324	1,029	0,795	0,633	0,520	0,430	0,353	0,291	0,242	0,202	0,172	0,148	0,130	0,116	
5,000	0,258	0,291	0,332	0,382	0,444	0,518	0,602	0,700	0,812	0,950	1,135	1,406	1,782	2,283	2,843	3,213	3,296	3,284	3,259	3,246	3,249	3,249	3,244	3,228	3,212	3,211	3,145	2,852	2,340	1,931	1,599	1,296	1,014	0,790	0,632	0,521	0,439	0,371	0,313	0,266	0,225	0,190	0,163	0,142	0,125	
2,500	0,258	0,294	0,337	0,388	0,451	0,525	0,607	0,702	0,811	0,942	1,120	1,380	1,741	2,209	2,699	3,027	3,104	3,104	3,101	3,109	3,127	3,132	3,124	3,108	3,105	3,117	3,054	2,775	2,275	1,877	1,559	1,282	1,015	0,799	0,639	0,525	0,443	0,380	0,328	0,283	0,244	0,211	0,183	0,159	0,139	
0,000	0,261	0,298	0,342	0,394	0,455	0,526	0,607	0,698	0,802	0,932	1,109	1,360	1,701	2,117	2,546	2,840	2,915	2,934	2,950	2,972	2,987	2,989	2,984	2,990	3,000	3,016	2,949	2,685	2,226	1,837	1,529	1,269	1,022	0,820	0,660	0,542	0,455	0,392	0,342	0,300	0,264	0,232	0,205	0,180	0,158	
-2,500	0,265	0,304	0,348	0,399	0,456	0,524	0,600	0,687	0,789	0,916	1,085	1,320	1,641	2,038	2,411	2,662	2,736	2,769	2,798	2,832	2,849	2,862	2,885	2,908	2,912	2,921	2,867	2,630	2,188	1,807	1,522	1,285	1,056	0,861	0,705	0,580	0,484	0,416	0,367	0,325	0,289	0,256	0,226	0,199	0,174	
-5,000	0,271	0,311	0,356	0,406	0,461	0,524	0,594	0,675	0,771	0,894	1,054	1,266	1,559	1,927	2,291	2,504	2,591	2,645	2,686	2,728	2,762	2,790	2,822	2,838	2,847	2,869	2,831	2,611	2,200	1,843	1,573	1,343	1,124	0,930	0,768	0,628	0,521	0,444	0,390	0,345	0,306	0,270	0,238	0,210	0,184	
-7,500	0,279	0,321	0,365	0,414	0,467	0,526	0,594	0,674	0,768	0,881	1,024	1,207	1,465	1,822	2,198	2,409	2,515	2,577	2,629	2,679	2,718	2,742	2,778	2,811	2,846	2,883	2,851	2,676	2,299	1,948	1,668	1,425	1,194	0,986	0,815	0,667	0,551	0,468	0,408	0,358	0,316	0,278	0,245	0,217	0,192	
-10,000	0,282	0,321	0,362	0,406	0,456	0,512	0,577	0,655	0,747	0,855	0,989	1,161	1,412	1,763	2,129	2,350	2,478	2,554	2,610	2,657	2,694	2,741	2,795	2,843	2,890	2,950	2,956	2,815	2,441	2,063	1,755	1,492	1,249	1,024	0,844	0,695	0,572	0,483	0,418	0,367	0,325	0,289	0,257	0,230	0,205	
-12,500	0,272	0,306	0,343	0,382	0,426	0,476	0,536	0,608	0,701	0,814	0,944	1,114	1,356	1,699	2,065	2,308	2,468	2,554	2,608	2,659	2,714	2,784	2,848	2,910	2,983	3,076	3,109	2,977	2,587	2,173	1,814	1,519	1,263	1,029	0,846	0,707	0,591	0,500	0,431	0,378	0,335	0,300	0,269	0,243	0,219	
-15,000	0,252	0,282	0,313	0,348	0,386	0,429	0,479	0,542	0,623	0,730	0,867	1,042	1,300	1,655	2,021	2,291	2,466	2,560	2,621	2,685	2,763	2,846	2,934	3,029	3,130	3,238	3,273	3,125	2,693	2,246	1,854	1,529	1,258	1,017	0,832	0,704	0,603	0,520	0,452	0,398	0,354	0,317	0,285	0,258	0,232	
-17,500	0,225	0,250	0,277	0,305	0,336	0,370	0,409	0,455	0,519	0,612	0,754	0,961	1,249	1,611	1,987	2,273	2,462	2,565	2,637	2,717	2,823	2,944	3,062	3,170	3,276	3,379	3,408	3,234	2,745	2,239	1,833	1,514	1,246	1,016	0,835	0,711	0,619	0,540	0,472	0,416	0,371	0,334	0,301	0,272	0,245	
-20,000	0,196	0,215	0,235	0,256	0,280	0,305	0,334	0,369	0,421	0,505	0,642	0,853	1,162	1,532	1,918	2,220	2,424	2,542	2,623	2,736	2,881	3,023	3,134	3,237	3,350	3,448	3,460	3,254	2,738	2,182	1,766	1,468	1,232	1,032	0,863	0,736	0,642	0,562	0,490	0,430	0,381	0,342	0,308	0,278	0,251	
-22,500	0,164	0,178	0,191	0,205	0,222	0,242	0,265	0,296	0,341	0,417	0,544	0,743	1,045	1,409	1,780	2,097	2,296	2,417	2,538	2,687	2,830	2,955	3,067	3,173	3,271	3,361	3,382	3,164	2,659	2,102	1,695	1,429	1,227	1,053	0,891	0,759	0,662	0,582	0,508	0,443	0,388	0,345	0,309	0,278	0,250	
-25,000	0,133	0,142	0,152	0,163	0,175	0,191	0,211	0,240	0,282	0,354	0,469	0,651	0,932	1,271	1,595	1,889	2,082	2,192	2,338	2,488	2,609	2,727	2,856	2,949	3,000	3,080	3,152	2,942	2,454	1,971	1,614	1,381	1,199	1,038	0,888	0,755	0,656	0,577	0,506	0,441	0,385	0,340	0,303	0,272	0,244	
-27,500	0,104	0,112	0,122	0,132	0,145	0,160	0,179	0,204	0,242	0,306	0,410	0,576	0,828	1,126	1,401	1,667	1,850	1,944	2,072	2,203	2,313	2,428	2,546	2,621	2,658	2,730	2,812	2,615	2,179	1,791	1,500	1,286	1,118	0,970	0,839	0,717	0,618	0,541	0,475	0,415	0,365	0,322	0,287	0,258	0,232	
-30,000	0,084	0,094	0,105	0,116	0,128	0,143	0,159	0,181	0,215	0,272	0,364	0,507	0,712	0,959	1,209	1,452	1,628	1,717	1,825	1,939	2,035	2,131	2,235	2,309	2,361	2,431	2,501	2,310	1,929	1,614	1,360	1,156	1,003	0,869	0,758	0,655	0,563	0,490	0,431	0,379	0,334	0,297	0,265	0,237	0,214	
-32,500	0,074	0,083	0,094	0,105	0,116	0,129	0,145	0,164	0,194	0,244	0,323	0,445	0,604	0,788	1,007	1,240	1,420	1,503	1,589	1,686	1,764	1,851	1,955	2,032	2,091	2,152	2,192	2,001	1,674	1,414	1,203	1,013	0,874	0,756	0,660	0,576	0,498	0,431	0,379	0,336	0,299	0,267	0,240	0,216	0,196	
-35,000	0,066	0,074	0,084	0,096	0,107	0,119	0,133	0,152	0,179	0,225	0,297	0,398	0,516	0,641	0,812	1,040	1,214	1,283	1,346	1,437	1,507	1,588	1,688	1,757	1,803	1,846	1,866	1,671	1,407	1,202	1,025	0,864	0,740	0,646	0,568	0,502	0,438	0,378	0,330	0,291	0,261	0,235	0,212	0,193	0,175	
-37,500	0,060	0,067	0,076	0,087	0,098	0,111	0,126	0,145	0,175	0,217	0,277	0,356	0,439	0,522	0,630	0,809	0,953	1,020	1,088	1,174	1,240	1,309	1,392	1,438	1,470	1,502	1,513	1,348	1,133	0,976	0,827	0,701	0,591	0,520	0,466	0,420	0,377	0,332	0,291	0,256	0,228	0,205	0,186	0,169	0,154	
-40,000	0,055	0,061	0,069	0,079	0,091	0,105	0,122	0,145	0,177	0,217	0,264	0,311	0,357	0,400	0,458	0,569	0,669	0,738	0,813	0,891	0,943	0,988	1,048	1,080	1,095	1,113	1,131	1,003	0,855	0,753	0,643	0,547	0,453	0,395	0,358	0,329	0,304	0,277	0,247	0,219	0,197	0,178	0,162	0,148	0,135	
-42,500	0,050	0,055	0,062	0,071	0,084	0,100	0,120	0,145	0,170	0,200	0,224	0,242	0,252	0,270	0,310	0,368	0,408	0,463	0,534	0,581	0,603	0,630	0,678	0,692	0,680	0,675	0,737	0,667	0,578	0,517	0,445	0,381	0,322	0,281	0,257	0,240	0,226	0,212	0,194	0,174	0,158	0,144	0,132	0,122	0,112	
-45,000	0,045	0,050	0,055	0,063	0,074	0,089	0,106	0,125	0,142	0,154	0,163	0,165	0,164	0,179	0,207	0,227	0,229	0,257	0,314	0,319	0,314	0,333	0,375	0,369	0,340	0,330	0,399	0,371	0,323	0,294	0,259	0,223	0,198	0,179	0,166	0,158	0,151	0,144	0,136	0,126	0,115	0,106	0,098	0,091	0,085	
-47,500	0,041	0,045	0,049	0,055	0,063	0,074	0,086	0,097	0,107	0,114	0,118	0,123	0,127	0,133	0,142	0,146	0,149	0,159	0,177	0,173	0,172	0,181	0,195	0,187	0,179	0,173	0,184	0,175	0,164	0,155	0,141	0,127	0,117	0,110	0,104	0,099	0,095	0,090	0,087	0,082	0,078	0,073	0,068	0,064	0,060	
-50,000	0,037	0,040	0,044	0,048	0,054	0,062	0,072	0,081	0,089	0,096	0,101	0,104	0,107	0,110	0,112	0,115	0,117	0,121	0,123	0,125	0,126	0,127	0,126	0,125	0,121	0,118	0,115	0,111	0,106	0,100	0,095	0,090	0,085	0,081	0,077	0,073	0,069	0,066	0,063	0,060	0,057	0,055	0,052	0,049	0,047	
-52,500	0,034	0,036	0,039	0,043	0,047	0,053	0,062	0,070	0,078	0,084	0,088	0,091	0,093	0,094	0,095	0,096	0,098	0,099	0,099	0,099	0,099	0,098	0,096	0,094	0,092	0,090	0,088	0,085	0,082	0,079	0,076	0,073	0,070	0,067	0,064	0,061	0,058	0,056	0,053	0,051	0,049	0,047	0,045	0,043	0,041	
-55,000	0,031	0,033	0,035	0,038	0,042	0,046	0,053	0,061	0,069	0,075	0,078	0,081	0,082	0,082	0,083	0,083	0,083	0,083	0,082	0,081	0,080	0,078	0,077	0,076	0,075	0,073	0,072	0,070	0,068	0,066	0,064	0,062	0,060	0,058	0,056	0,054	0,051	0,049	0,047	0,045	0,044	0,042	0,040	0,038	0,037	
