# Supplementary material for: 4D dose simulation in volumetric arc therapy: Accuracy and affecting parameters
Source: PLoS One. 2017 Feb 23;12(2):e0172810. doi: 10.1371/journal.pone.0172810 (PMC5322962; doi:10.1371/journal.pone.0172810)
Supplement: S1 File — The zip-file contains the simulated 4D VMAT dose distributions and the the dose measurements (serving as ground truth data) that are underlying the figures and numbers presented in the manuscript. For further details see the Readme.md file contained in the zip-file. (ZIP) [file pone.0172810.s001.zip › 2016_PLOS_Sothmann___SupportingInformation/Breathing_Phase_Variation/150Degree_Case1b/DeltaT=0.5s.dat]

PTW-Image File Format
VERSION		1.0
PIXELSPERLINE	45
LINESPERIMAGE	45
XRESOLUTION	2,500
YRESOLUTION	2,500
XCOORDINATE	-56,250
YCOORDINATE	55,000
UNIT		unknown
SOFTWARE	StandardMatrix
NORMALIZATION	3,934
0;-56,250	-53,750	-51,250	-48,750	-46,250	-43,750	-41,250	-38,750	-36,250	-33,750	-31,250	-28,750	-26,250	-23,750	-21,250	-18,750	-16,250	-13,750	-11,250	-8,750	-6,250	-3,750	-1,250	1,250	3,750	6,250	8,750	11,250	13,750	16,250	18,750	21,250	23,750	26,250	28,750	31,250	33,750	36,250	38,750	41,250	43,750	46,250	48,750	51,250	53,750	
55,000	0,029	0,030	0,032	0,033	0,035	0,037	0,039	0,041	0,043	0,045	0,048	0,051	0,054	0,057	0,061	0,065	0,070	0,074	0,078	0,082	0,084	0,086	0,088	0,086	0,082	0,078	0,072	0,067	0,064	0,061	0,058	0,056	0,053	0,051	0,049	0,047	0,045	0,043	0,041	0,039	0,038	0,036	0,034	0,033	0,031	
52,500	0,032	0,033	0,035	0,037	0,039	0,041	0,043	0,046	0,049	0,052	0,056	0,060	0,064	0,069	0,074	0,080	0,085	0,090	0,095	0,098	0,101	0,103	0,104	0,102	0,098	0,091	0,084	0,078	0,073	0,069	0,066	0,063	0,060	0,057	0,055	0,052	0,050	0,047	0,045	0,043	0,041	0,039	0,037	0,036	0,034	
50,000	0,035	0,036	0,038	0,041	0,043	0,046	0,049	0,053	0,057	0,061	0,066	0,072	0,079	0,086	0,092	0,099	0,105	0,112	0,117	0,120	0,123	0,125	0,125	0,122	0,117	0,108	0,099	0,091	0,085	0,080	0,075	0,071	0,068	0,064	0,061	0,058	0,055	0,052	0,050	0,047	0,045	0,043	0,041	0,039	0,037	
47,500	0,038	0,040	0,043	0,046	0,049	0,053	0,057	0,062	0,067	0,074	0,081	0,089	0,099	0,108	0,117	0,125	0,133	0,141	0,147	0,151	0,153	0,154	0,153	0,149	0,142	0,131	0,119	0,109	0,100	0,093	0,087	0,081	0,076	0,072	0,068	0,064	0,061	0,058	0,055	0,052	0,049	0,047	0,044	0,042	0,040	
45,000	0,043	0,046	0,050	0,054	0,058	0,063	0,069	0,075	0,083	0,092	0,104	0,117	0,131	0,146	0,159	0,171	0,181	0,192	0,202	0,205	0,203	0,202	0,201	0,195	0,183	0,167	0,149	0,134	0,121	0,111	0,102	0,094	0,087	0,081	0,076	0,072	0,068	0,064	0,060	0,057	0,054	0,051	0,048	0,046	0,043	
42,500	0,051	0,056	0,062	0,068	0,076	0,085	0,093	0,101	0,111	0,124	0,146	0,181	0,220	0,246	0,271	0,291	0,309	0,336	0,347	0,340	0,316	0,314	0,321	0,311	0,284	0,245	0,208	0,180	0,157	0,139	0,124	0,112	0,101	0,093	0,086	0,080	0,075	0,070	0,066	0,062	0,059	0,055	0,052	0,050	0,047	
40,000	0,064	0,072	0,081	0,092	0,104	0,118	0,133	0,146	0,160	0,182	0,222	0,299	0,399	0,467	0,535	0,598	0,640	0,675	0,672	0,643	0,591	0,576	0,578	0,566	0,527	0,442	0,343	0,278	0,226	0,188	0,160	0,139	0,122	0,109	0,099	0,091	0,084	0,079	0,074	0,069	0,065	0,061	0,058	0,054	0,051	
37,500	0,081	0,092	0,106	0,121	0,139	0,157	0,176	0,198	0,223	0,260	0,320	0,427	0,593	0,760	0,913	1,036	1,100	1,125	1,126	1,083	0,996	0,942	0,919	0,901	0,850	0,728	0,574	0,457	0,349	0,272	0,215	0,177	0,151	0,132	0,118	0,107	0,098	0,091	0,085	0,079	0,074	0,069	0,065	0,061	0,057	
35,000	0,101	0,116	0,133	0,152	0,173	0,197	0,223	0,256	0,298	0,356	0,447	0,585	0,789	1,059	1,319	1,476	1,551	1,584	1,588	1,533	1,408	1,314	1,255	1,211	1,142	1,017	0,852	0,697	0,529	0,410	0,315	0,246	0,201	0,170	0,149	0,133	0,120	0,109	0,101	0,093	0,086	0,080	0,074	0,069	0,064	
32,500	0,123	0,141	0,161	0,184	0,211	0,242	0,279	0,325	0,385	0,465	0,577	0,741	0,969	1,315	1,676	1,868	1,940	1,981	1,980	1,908	1,749	1,624	1,543	1,480	1,399	1,277	1,120	0,949	0,751	0,598	0,469	0,360	0,282	0,229	0,194	0,168	0,149	0,133	0,120	0,110	0,100	0,092	0,084	0,077	0,071	
30,000	0,151	0,172	0,195	0,222	0,255	0,294	0,340	0,398	0,472	0,573	0,707	0,895	1,164	1,560	2,005	2,235	2,293	2,335	2,326	2,240	2,062	1,924	1,831	1,757	1,671	1,560	1,413	1,239	1,012	0,812	0,643	0,497	0,382	0,301	0,246	0,208	0,181	0,160	0,143	0,129	0,116	0,106	0,096	0,088	0,080	
27,500	0,178	0,202	0,229	0,260	0,298	0,345	0,402	0,474	0,564	0,687	0,849	1,056	1,353	1,793	2,301	2,575	2,628	2,670	2,663	2,575	2,388	2,242	2,136	2,056	1,968	1,872	1,731	1,552	1,286	1,015	0,804	0,631	0,489	0,379	0,302	0,248	0,212	0,185	0,163	0,146	0,131	0,118	0,107	0,097	0,088	
25,000	0,204	0,232	0,263	0,299	0,343	0,400	0,470	0,556	0,663	0,797	0,973	1,191	1,517	2,003	2,595	2,916	2,976	3,031	3,044	2,956	2,751	2,596	2,483	2,388	2,287	2,203	2,070	1,883	1,572	1,230	0,975	0,776	0,612	0,473	0,366	0,290	0,239	0,204	0,178	0,157	0,140	0,125	0,113	0,102	0,093	
22,500	0,232	0,263	0,299	0,341	0,392	0,454	0,533	0,628	0,747	0,892	1,081	1,317	1,675	2,208	2,885	3,262	3,345	3,435	3,466	3,376	3,154	3,003	2,872	2,744	2,623	2,554	2,423	2,225	1,865	1,470	1,165	0,921	0,728	0,564	0,430	0,332	0,265	0,220	0,188	0,164	0,145	0,129	0,116	0,104	0,095	
20,000	0,257	0,290	0,328	0,374	0,428	0,492	0,572	0,669	0,789	0,944	1,149	1,418	1,809	2,361	3,060	3,550	3,702	3,801	3,790	3,692	3,533	3,384	3,222	3,080	2,969	2,903	2,763	2,539	2,124	1,686	1,343	1,050	0,821	0,636	0,485	0,373	0,293	0,238	0,199	0,171	0,149	0,131	0,117	0,106	0,097	
17,500	0,266	0,300	0,338	0,382	0,437	0,501	0,579	0,676	0,799	0,957	1,166	1,461	1,876	2,435	3,144	3,700	3,889	3,934	3,890	3,808	3,705	3,565	3,416	3,310	3,231	3,165	3,018	2,762	2,290	1,816	1,464	1,153	0,902	0,703	0,542	0,418	0,326	0,260	0,213	0,179	0,154	0,135	0,121	0,110	0,101	
15,000	0,266	0,298	0,336	0,380	0,435	0,502	0,583	0,682	0,809	0,965	1,166	1,459	1,890	2,468	3,175	3,699	3,876	3,890	3,839	3,766	3,677	3,572	3,480	3,400	3,335	3,277	3,138	2,846	2,344	1,888	1,552	1,239	0,974	0,764	0,599	0,466	0,363	0,286	0,230	0,191	0,163	0,142	0,127	0,115	0,105	
12,500	0,264	0,296	0,333	0,378	0,432	0,498	0,580	0,680	0,807	0,964	1,158	1,446	1,881	2,456	3,153	3,625	3,774	3,778	3,722	3,663	3,597	3,525	3,460	3,394	3,339	3,283	3,164	2,877	2,369	1,942	1,614	1,299	1,019	0,799	0,635	0,502	0,395	0,312	0,250	0,205	0,174	0,151	0,133	0,119	0,108	
10,000	0,260	0,291	0,328	0,373	0,429	0,496	0,578	0,680	0,805	0,959	1,154	1,438	1,863	2,441	3,116	3,530	3,641	3,633	3,586	3,546	3,498	3,449	3,402	3,355	3,317	3,286	3,192	2,900	2,391	1,973	1,645	1,330	1,035	0,804	0,641	0,519	0,418	0,335	0,270	0,221	0,186	0,160	0,140	0,124	0,111	
7,500	0,257	0,289	0,328	0,376	0,436	0,508	0,593	0,692	0,812	0,956	1,144	1,421	1,831	2,380	3,001	3,388	3,484	3,474	3,434	3,406	3,379	3,355	3,328	3,309	3,289	3,275	3,193	2,896	2,383	1,971	1,637	1,324	1,029	0,796	0,634	0,521	0,431	0,354	0,291	0,242	0,202	0,172	0,148	0,130	0,116	
5,000	0,259	0,292	0,333	0,383	0,444	0,518	0,602	0,700	0,812	0,950	1,134	1,405	1,781	2,284	2,849	3,221	3,305	3,293	3,267	3,252	3,255	3,255	3,250	3,234	3,218	3,217	3,151	2,858	2,343	1,931	1,599	1,295	1,013	0,790	0,632	0,522	0,440	0,371	0,314	0,266	0,225	0,190	0,163	0,142	0,125	
2,500	0,259	0,294	0,337	0,389	0,451	0,525	0,607	0,702	0,810	0,941	1,120	1,379	1,741	2,211	2,705	3,036	3,114	3,113	3,109	3,116	3,133	3,138	3,130	3,115	3,112	3,123	3,060	2,780	2,278	1,876	1,557	1,280	1,014	0,799	0,639	0,526	0,444	0,380	0,328	0,283	0,244	0,211	0,183	0,159	0,139	
0,000	0,261	0,298	0,342	0,394	0,455	0,526	0,606	0,697	0,801	0,931	1,109	1,360	1,701	2,119	2,552	2,849	2,925	2,943	2,957	2,978	2,992	2,994	2,990	2,996	3,006	3,022	2,954	2,688	2,227	1,836	1,527	1,268	1,021	0,819	0,660	0,542	0,455	0,392	0,342	0,300	0,264	0,232	0,205	0,180	0,158	
-2,500	0,265	0,304	0,348	0,398	0,456	0,523	0,599	0,686	0,788	0,915	1,084	1,320	1,641	2,040	2,416	2,670	2,744	2,775	2,804	2,837	2,853	2,867	2,889	2,912	2,916	2,925	2,870	2,631	2,187	1,805	1,520	1,284	1,055	0,862	0,706	0,580	0,483	0,416	0,366	0,325	0,289	0,256	0,226	0,199	0,174	
-5,000	0,271	0,311	0,356	0,406	0,461	0,524	0,594	0,675	0,770	0,893	1,053	1,266	1,559	1,928	2,295	2,510	2,596	2,649	2,690	2,731	2,765	2,793	2,825	2,840	2,848	2,870	2,832	2,610	2,198	1,841	1,572	1,343	1,125	0,931	0,768	0,628	0,520	0,444	0,389	0,345	0,305	0,270	0,238	0,209	0,183	
-7,500	0,279	0,320	0,365	0,413	0,466	0,526	0,594	0,674	0,768	0,881	1,024	1,207	1,464	1,822	2,200	2,413	2,518	2,579	2,631	2,681	2,719	2,743	2,779	2,812	2,846	2,883	2,850	2,673	2,297	1,947	1,668	1,426	1,195	0,987	0,815	0,667	0,550	0,466	0,406	0,357	0,314	0,277	0,244	0,216	0,191	
-10,000	0,282	0,321	0,362	0,406	0,456	0,512	0,578	0,655	0,748	0,856	0,990	1,161	1,410	1,761	2,129	2,352	2,479	2,555	2,612	2,659	2,695	2,741	2,794	2,842	2,888	2,948	2,953	2,812	2,438	2,061	1,755	1,492	1,249	1,024	0,843	0,693	0,570	0,481	0,416	0,365	0,323	0,287	0,256	0,228	0,204	
-12,500	0,273	0,307	0,343	0,383	0,426	0,477	0,536	0,609	0,703	0,815	0,945	1,113	1,355	1,698	2,065	2,308	2,468	2,555	2,609	2,659	2,714	2,783	2,846	2,907	2,980	3,073	3,105	2,973	2,583	2,170	1,812	1,517	1,262	1,027	0,844	0,704	0,587	0,497	0,428	0,376	0,333	0,299	0,268	0,242	0,218	
-15,000	0,252	0,282	0,314	0,349	0,387	0,430	0,480	0,543	0,624	0,731	0,867	1,041	1,298	1,652	2,020	2,290	2,466	2,560	2,620	2,684	2,761	2,844	2,931	3,026	3,127	3,234	3,269	3,120	2,687	2,241	1,849	1,525	1,254	1,013	0,827	0,700	0,600	0,517	0,450	0,396	0,352	0,316	0,284	0,257	0,232	
-17,500	0,226	0,251	0,278	0,306	0,337	0,371	0,410	0,456	0,519	0,612	0,753	0,959	1,247	1,609	1,986	2,272	2,461	2,564	2,635	2,715	2,821	2,942	3,060	3,168	3,272	3,374	3,402	3,227	2,737	2,232	1,827	1,508	1,241	1,010	0,830	0,707	0,616	0,537	0,470	0,415	0,370	0,333	0,301	0,272	0,245	
-20,000	0,197	0,216	0,236	0,257	0,281	0,306	0,334	0,370	0,421	0,505	0,641	0,851	1,161	1,531	1,917	2,219	2,423	2,540	2,621	2,734	2,879	3,020	3,131	3,233	3,345	3,442	3,453	3,246	2,730	2,173	1,758	1,461	1,226	1,028	0,859	0,733	0,639	0,560	0,489	0,429	0,381	0,342	0,308	0,278	0,251	
-22,500	0,165	0,179	0,192	0,206	0,223	0,242	0,265	0,296	0,341	0,417	0,543	0,742	1,044	1,409	1,780	2,096	2,295	2,417	2,536	2,685	2,827	2,952	3,063	3,168	3,265	3,354	3,374	3,156	2,652	2,094	1,688	1,423	1,224	1,051	0,890	0,758	0,661	0,582	0,508	0,443	0,388	0,345	0,310	0,279	0,251	
-25,000	0,133	0,143	0,153	0,163	0,176	0,191	0,212	0,239	0,282	0,354	0,469	0,652	0,933	1,271	1,596	1,890	2,083	2,192	2,337	2,487	2,606	2,724	2,852	2,944	2,994	3,074	3,146	2,937	2,449	1,966	1,610	1,378	1,198	1,038	0,888	0,756	0,657	0,578	0,508	0,442	0,386	0,341	0,304	0,273	0,245	
-27,500	0,104	0,113	0,122	0,133	0,145	0,160	0,179	0,204	0,242	0,306	0,411	0,578	0,830	1,129	1,405	1,670	1,853	1,947	2,074	2,204	2,313	2,427	2,544	2,618	2,655	2,727	2,811	2,614	2,178	1,791	1,501	1,288	1,121	0,973	0,841	0,719	0,620	0,543	0,476	0,417	0,366	0,324	0,288	0,259	0,233	
-30,000	0,085	0,094	0,105	0,116	0,129	0,143	0,160	0,182	0,215	0,273	0,365	0,509	0,715	0,964	1,216	1,459	1,636	1,725	1,832	1,944	2,040	2,135	2,239	2,313	2,365	2,437	2,507	2,316	1,934	1,618	1,365	1,161	1,008	0,874	0,762	0,658	0,566	0,493	0,433	0,381	0,336	0,298	0,266	0,239	0,215	
-32,500	0,074	0,083	0,094	0,105	0,117	0,130	0,145	0,164	0,195	0,245	0,324	0,448	0,608	0,795	1,016	1,251	1,433	1,516	1,601	1,697	1,775	1,862	1,966	2,045	2,106	2,168	2,207	2,014	1,685	1,424	1,213	1,022	0,881	0,762	0,665	0,581	0,501	0,434	0,381	0,338	0,301	0,269	0,242	0,218	0,197	
-35,000	0,066	0,075	0,085	0,096	0,107	0,119	0,134	0,152	0,180	0,226	0,298	0,401	0,521	0,648	0,822	1,053	1,230	1,300	1,362	1,453	1,524	1,606	1,707	1,777	1,824	1,869	1,887	1,689	1,423	1,216	1,037	0,874	0,749	0,653	0,574	0,508	0,443	0,382	0,333	0,294	0,263	0,237	0,214	0,195	0,177	
-37,500	0,060	0,067	0,076	0,087	0,099	0,111	0,126	0,146	0,175	0,218	0,279	0,359	0,444	0,529	0,639	0,822	0,968	1,036	1,104	1,192	1,259	1,329	1,413	1,461	1,493	1,526	1,536	1,368	1,150	0,991	0,840	0,712	0,600	0,528	0,472	0,426	0,382	0,336	0,294	0,259	0,231	0,208	0,188	0,171	0,156	
-40,000	0,055	0,061	0,069	0,079	0,092	0,106	0,123	0,146	0,178	0,219	0,267	0,314	0,362	0,406	0,465	0,578	0,680	0,750	0,827	0,906	0,959	1,006	1,067	1,099	1,115	1,134	1,151	1,021	0,870	0,767	0,655	0,556	0,460	0,402	0,364	0,334	0,308	0,281	0,250	0,222	0,200	0,181	0,164	0,150	0,137	
-42,500	0,050	0,055	0,062	0,072	0,085	0,101	0,121	0,146	0,172	0,202	0,227	0,244	0,254	0,273	0,314	0,373	0,414	0,471	0,543	0,591	0,614	0,642	0,691	0,705	0,693	0,688	0,751	0,680	0,589	0,526	0,454	0,387	0,327	0,285	0,261	0,244	0,229	0,216	0,197	0,177	0,160	0,146	0,134	0,123	0,114	
-45,000	0,046	0,050	0,056	0,063	0,075	0,090	0,107	0,126	0,143	0,156	0,164	0,166	0,165	0,181	0,209	0,229	0,232	0,260	0,318	0,323	0,319	0,338	0,381	0,375	0,345	0,335	0,406	0,378	0,329	0,298	0,263	0,226	0,201	0,182	0,169	0,160	0,153	0,146	0,138	0,128	0,117	0,107	0,099	0,092	0,086	
-47,500	0,041	0,045	0,049	0,055	0,063	0,074	0,086	0,098	0,108	0,114	0,119	0,123	0,128	0,134	0,143	0,147	0,150	0,160	0,179	0,174	0,174	0,183	0,198	0,189	0,181	0,175	0,187	0,178	0,166	0,156	0,143	0,128	0,118	0,111	0,105	0,100	0,095	0,091	0,087	0,083	0,079	0,073	0,069	0,065	0,061	
-50,000	0,037	0,040	0,044	0,048	0,054	0,062	0,072	0,081	0,089	0,096	0,101	0,105	0,108	0,110	0,113	0,115	0,118	0,122	0,124	0,126	0,127	0,128	0,127	0,126	0,122	0,119	0,116	0,112	0,107	0,101	0,096	0,090	0,086	0,081	0,077	0,073	0,070	0,067	0,064	0,061	0,058	0,055	0,052	0,050	0,047	
-52,500	0,034	0,036	0,039	0,043	0,047	0,054	0,062	0,071	0,078	0,084	0,089	0,091	0,093	0,095	0,096	0,097	0,098	0,099	0,100	0,100	0,100	0,099	0,097	0,095	0,093	0,091	0,088	0,085	0,082	0,079	0,076	0,073	0,070	0,067	0,064	0,061	0,059	0,056	0,054	0,051	0,049	0,047	0,045	0,043	0,041	
-55,000	0,031	0,033	0,035	0,038	0,042	0,047	0,053	0,062	0,069	0,075	0,079	0,081	0,082	0,083	0,083	0,083	0,084	0,083	0,083	0,082	0,080	0,079	0,077	0,076	0,075	0,074	0,072	0,070	0,068	0,066	0,064	0,062	0,060	0,058	0,056	0,054	0,052	0,050	0,048	0,046	0,044	0,042	0,040	0,038	0,037	
