# Supplementary material for: 4D dose simulation in volumetric arc therapy: Accuracy and affecting parameters
Source: PLoS One. 2017 Feb 23;12(2):e0172810. doi: 10.1371/journal.pone.0172810 (PMC5322962; doi:10.1371/journal.pone.0172810)
Supplement: S1 File — The zip-file contains the simulated 4D VMAT dose distributions and the the dose measurements (serving as ground truth data) that are underlying the figures and numbers presented in the manuscript. For further details see the Readme.md file contained in the zip-file. (ZIP) [file pone.0172810.s001.zip › 2016_PLOS_Sothmann___SupportingInformation/Breathing_Phase_Variation/150Degree_Case1b/DeltaT=1.6s.dat]

PTW-Image File Format
VERSION		1.0
PIXELSPERLINE	45
LINESPERIMAGE	45
XRESOLUTION	2,500
YRESOLUTION	2,500
XCOORDINATE	-56,250
YCOORDINATE	55,000
UNIT		unknown
SOFTWARE	StandardMatrix
NORMALIZATION	3,940
0;-56,250	-53,750	-51,250	-48,750	-46,250	-43,750	-41,250	-38,750	-36,250	-33,750	-31,250	-28,750	-26,250	-23,750	-21,250	-18,750	-16,250	-13,750	-11,250	-8,750	-6,250	-3,750	-1,250	1,250	3,750	6,250	8,750	11,250	13,750	16,250	18,750	21,250	23,750	26,250	28,750	31,250	33,750	36,250	38,750	41,250	43,750	46,250	48,750	51,250	53,750	
55,000	0,029	0,030	0,032	0,033	0,035	0,037	0,038	0,041	0,043	0,045	0,047	0,050	0,053	0,056	0,060	0,064	0,069	0,073	0,077	0,080	0,083	0,085	0,086	0,085	0,081	0,077	0,071	0,066	0,063	0,060	0,057	0,055	0,053	0,051	0,049	0,046	0,044	0,043	0,041	0,039	0,037	0,036	0,034	0,032	0,031	
52,500	0,031	0,033	0,035	0,036	0,038	0,041	0,043	0,045	0,048	0,051	0,055	0,059	0,063	0,068	0,073	0,079	0,084	0,089	0,093	0,097	0,100	0,102	0,103	0,101	0,096	0,090	0,083	0,077	0,072	0,069	0,065	0,062	0,059	0,057	0,054	0,052	0,049	0,047	0,045	0,043	0,041	0,039	0,037	0,035	0,034	
50,000	0,034	0,036	0,038	0,040	0,043	0,046	0,049	0,052	0,056	0,060	0,066	0,071	0,078	0,084	0,091	0,097	0,103	0,110	0,115	0,119	0,121	0,123	0,123	0,121	0,115	0,107	0,098	0,090	0,084	0,079	0,075	0,071	0,067	0,064	0,060	0,058	0,055	0,052	0,050	0,047	0,045	0,043	0,041	0,039	0,037	
47,500	0,038	0,040	0,043	0,046	0,049	0,052	0,056	0,061	0,066	0,073	0,080	0,088	0,097	0,106	0,115	0,123	0,131	0,139	0,145	0,149	0,151	0,152	0,151	0,147	0,140	0,130	0,118	0,107	0,099	0,092	0,086	0,081	0,076	0,071	0,068	0,064	0,061	0,057	0,054	0,052	0,049	0,047	0,044	0,042	0,040	
45,000	0,043	0,046	0,049	0,053	0,057	0,062	0,068	0,074	0,082	0,091	0,102	0,114	0,128	0,143	0,156	0,167	0,177	0,188	0,198	0,201	0,199	0,198	0,197	0,192	0,180	0,164	0,147	0,132	0,120	0,109	0,101	0,093	0,086	0,081	0,076	0,071	0,067	0,063	0,060	0,057	0,054	0,051	0,048	0,046	0,043	
42,500	0,051	0,055	0,061	0,067	0,074	0,083	0,092	0,100	0,108	0,122	0,143	0,177	0,214	0,240	0,264	0,283	0,300	0,327	0,338	0,332	0,308	0,307	0,314	0,304	0,277	0,240	0,204	0,177	0,154	0,137	0,122	0,110	0,100	0,092	0,085	0,080	0,074	0,070	0,066	0,062	0,058	0,055	0,052	0,049	0,047	
40,000	0,063	0,071	0,080	0,090	0,102	0,116	0,130	0,143	0,157	0,178	0,217	0,291	0,386	0,452	0,518	0,579	0,619	0,653	0,651	0,623	0,573	0,559	0,561	0,549	0,512	0,429	0,334	0,271	0,221	0,185	0,157	0,137	0,121	0,108	0,098	0,090	0,084	0,078	0,073	0,069	0,065	0,061	0,057	0,054	0,051	
37,500	0,079	0,090	0,103	0,119	0,135	0,153	0,172	0,193	0,217	0,253	0,311	0,415	0,575	0,736	0,883	1,001	1,062	1,087	1,088	1,048	0,964	0,912	0,889	0,872	0,823	0,706	0,557	0,444	0,340	0,265	0,211	0,174	0,149	0,130	0,116	0,106	0,097	0,090	0,084	0,079	0,074	0,069	0,065	0,060	0,056	
35,000	0,099	0,114	0,130	0,149	0,169	0,192	0,218	0,249	0,290	0,347	0,435	0,569	0,767	1,028	1,279	1,429	1,501	1,534	1,540	1,487	1,364	1,273	1,217	1,174	1,108	0,986	0,827	0,677	0,515	0,400	0,308	0,242	0,198	0,168	0,147	0,131	0,118	0,108	0,099	0,092	0,086	0,079	0,074	0,068	0,063	
32,500	0,122	0,139	0,158	0,181	0,207	0,237	0,273	0,318	0,377	0,455	0,564	0,724	0,946	1,283	1,636	1,819	1,889	1,930	1,932	1,861	1,703	1,582	1,504	1,443	1,364	1,245	1,091	0,924	0,732	0,584	0,458	0,352	0,276	0,225	0,191	0,166	0,147	0,131	0,119	0,108	0,099	0,091	0,084	0,077	0,071	
30,000	0,149	0,170	0,192	0,219	0,250	0,288	0,334	0,391	0,464	0,563	0,694	0,877	1,140	1,529	1,968	2,194	2,250	2,293	2,287	2,203	2,024	1,888	1,796	1,724	1,639	1,530	1,384	1,212	0,990	0,795	0,630	0,487	0,375	0,296	0,242	0,205	0,179	0,158	0,141	0,127	0,115	0,105	0,095	0,087	0,079	
27,500	0,176	0,200	0,226	0,257	0,294	0,340	0,397	0,467	0,556	0,677	0,836	1,039	1,331	1,765	2,272	2,546	2,597	2,641	2,638	2,551	2,361	2,214	2,108	2,028	1,940	1,845	1,703	1,525	1,264	0,998	0,791	0,621	0,481	0,374	0,298	0,245	0,209	0,183	0,161	0,144	0,129	0,117	0,106	0,097	0,088	
25,000	0,203	0,230	0,261	0,297	0,340	0,396	0,465	0,550	0,656	0,789	0,961	1,176	1,497	1,982	2,576	2,899	2,959	3,016	3,031	2,944	2,735	2,577	2,463	2,367	2,265	2,181	2,046	1,860	1,553	1,217	0,965	0,768	0,605	0,468	0,362	0,287	0,237	0,202	0,176	0,156	0,139	0,125	0,112	0,102	0,093	
22,500	0,231	0,262	0,298	0,339	0,389	0,452	0,530	0,624	0,741	0,885	1,071	1,305	1,660	2,193	2,873	3,255	3,339	3,430	3,463	3,372	3,148	2,993	2,858	2,729	2,607	2,536	2,404	2,207	1,850	1,460	1,159	0,917	0,724	0,561	0,428	0,330	0,263	0,219	0,187	0,164	0,144	0,129	0,115	0,104	0,095	
20,000	0,256	0,289	0,327	0,373	0,426	0,490	0,569	0,666	0,785	0,939	1,141	1,409	1,799	2,354	3,056	3,549	3,703	3,803	3,792	3,693	3,532	3,379	3,214	3,072	2,959	2,891	2,749	2,526	2,115	1,680	1,340	1,048	0,820	0,635	0,485	0,372	0,292	0,237	0,199	0,170	0,149	0,131	0,117	0,106	0,097	
17,500	0,266	0,300	0,338	0,382	0,436	0,501	0,578	0,674	0,796	0,954	1,162	1,456	1,871	2,433	3,146	3,705	3,895	3,940	3,896	3,812	3,708	3,566	3,414	3,307	3,227	3,158	3,010	2,756	2,287	1,815	1,464	1,154	0,904	0,704	0,542	0,418	0,325	0,259	0,212	0,179	0,154	0,135	0,121	0,110	0,101	
15,000	0,266	0,299	0,336	0,381	0,435	0,502	0,583	0,681	0,807	0,963	1,165	1,457	1,889	2,471	3,183	3,709	3,887	3,901	3,849	3,775	3,684	3,577	3,484	3,403	3,336	3,277	3,139	2,848	2,347	1,889	1,552	1,240	0,975	0,765	0,600	0,467	0,363	0,285	0,229	0,190	0,163	0,142	0,127	0,115	0,105	
12,500	0,265	0,296	0,334	0,379	0,433	0,499	0,580	0,680	0,806	0,963	1,158	1,447	1,883	2,462	3,165	3,639	3,789	3,793	3,735	3,675	3,607	3,534	3,468	3,402	3,347	3,291	3,172	2,885	2,375	1,944	1,613	1,298	1,018	0,799	0,635	0,502	0,395	0,312	0,249	0,205	0,173	0,150	0,133	0,119	0,108	
10,000	0,261	0,292	0,328	0,374	0,429	0,496	0,578	0,680	0,805	0,959	1,154	1,439	1,866	2,449	3,129	3,547	3,658	3,649	3,600	3,558	3,510	3,461	3,413	3,366	3,328	3,297	3,203	2,910	2,397	1,974	1,643	1,327	1,033	0,803	0,640	0,519	0,417	0,334	0,269	0,221	0,185	0,159	0,139	0,124	0,111	
7,500	0,257	0,289	0,328	0,375	0,436	0,507	0,592	0,691	0,811	0,955	1,145	1,422	1,835	2,389	3,015	3,406	3,501	3,490	3,448	3,419	3,391	3,366	3,340	3,320	3,300	3,286	3,205	2,904	2,387	1,971	1,635	1,322	1,027	0,795	0,633	0,520	0,430	0,352	0,290	0,241	0,202	0,171	0,148	0,130	0,115	
5,000	0,258	0,291	0,332	0,381	0,443	0,516	0,600	0,698	0,810	0,949	1,134	1,406	1,783	2,292	2,862	3,237	3,320	3,307	3,279	3,263	3,265	3,264	3,260	3,244	3,227	3,226	3,160	2,864	2,345	1,931	1,597	1,294	1,013	0,789	0,631	0,520	0,438	0,370	0,312	0,264	0,223	0,189	0,162	0,141	0,124	
2,500	0,258	0,293	0,335	0,387	0,449	0,522	0,605	0,699	0,808	0,940	1,119	1,379	1,741	2,216	2,716	3,049	3,126	3,124	3,118	3,124	3,141	3,145	3,137	3,122	3,118	3,130	3,066	2,783	2,278	1,876	1,557	1,281	1,015	0,798	0,637	0,523	0,441	0,378	0,325	0,281	0,242	0,209	0,181	0,158	0,138	
0,000	0,259	0,297	0,341	0,392	0,453	0,524	0,604	0,696	0,800	0,931	1,108	1,359	1,700	2,123	2,560	2,859	2,933	2,950	2,964	2,984	2,998	2,999	2,994	3,000	3,009	3,025	2,957	2,688	2,226	1,836	1,528	1,270	1,023	0,819	0,658	0,539	0,451	0,388	0,338	0,297	0,261	0,230	0,203	0,178	0,156	
-2,500	0,264	0,302	0,347	0,397	0,455	0,522	0,598	0,685	0,788	0,915	1,084	1,319	1,640	2,041	2,421	2,675	2,749	2,780	2,809	2,841	2,857	2,870	2,890	2,912	2,916	2,925	2,869	2,628	2,184	1,805	1,520	1,285	1,056	0,860	0,703	0,576	0,479	0,411	0,362	0,321	0,285	0,253	0,224	0,197	0,172	
-5,000	0,270	0,310	0,355	0,405	0,460	0,523	0,594	0,675	0,771	0,894	1,054	1,265	1,558	1,929	2,297	2,513	2,598	2,652	2,693	2,733	2,766	2,793	2,823	2,838	2,845	2,866	2,828	2,605	2,193	1,838	1,570	1,341	1,122	0,927	0,764	0,623	0,515	0,439	0,385	0,341	0,302	0,267	0,235	0,207	0,182	
-7,500	0,279	0,320	0,364	0,413	0,466	0,526	0,594	0,674	0,768	0,882	1,025	1,207	1,464	1,822	2,201	2,413	2,518	2,580	2,632	2,681	2,718	2,741	2,775	2,807	2,840	2,876	2,843	2,665	2,289	1,940	1,662	1,420	1,190	0,980	0,809	0,661	0,544	0,461	0,402	0,353	0,312	0,275	0,242	0,214	0,190	
-10,000	0,283	0,321	0,362	0,407	0,456	0,513	0,578	0,655	0,748	0,855	0,989	1,160	1,410	1,761	2,129	2,350	2,477	2,554	2,610	2,656	2,692	2,737	2,789	2,836	2,882	2,940	2,943	2,801	2,426	2,051	1,745	1,483	1,241	1,016	0,836	0,687	0,565	0,477	0,413	0,362	0,321	0,286	0,255	0,228	0,204	
-12,500	0,274	0,308	0,344	0,384	0,427	0,478	0,537	0,610	0,702	0,813	0,942	1,111	1,354	1,698	2,064	2,306	2,465	2,552	2,605	2,656	2,709	2,778	2,840	2,900	2,972	3,062	3,093	2,959	2,569	2,157	1,801	1,508	1,254	1,020	0,837	0,699	0,584	0,494	0,426	0,374	0,332	0,298	0,268	0,242	0,218	
-15,000	0,254	0,284	0,316	0,350	0,388	0,431	0,481	0,543	0,624	0,730	0,864	1,040	1,298	1,653	2,020	2,289	2,463	2,558	2,617	2,680	2,756	2,838	2,924	3,017	3,117	3,221	3,255	3,105	2,673	2,228	1,838	1,517	1,248	1,009	0,824	0,697	0,598	0,516	0,449	0,395	0,352	0,316	0,285	0,258	0,233	
-17,500	0,228	0,253	0,279	0,308	0,339	0,372	0,411	0,457	0,519	0,612	0,753	0,959	1,248	1,611	1,989	2,273	2,460	2,563	2,632	2,711	2,815	2,934	3,051	3,157	3,260	3,360	3,389	3,215	2,728	2,223	1,820	1,503	1,238	1,009	0,830	0,707	0,617	0,538	0,471	0,416	0,371	0,334	0,302	0,273	0,247	
-20,000	0,198	0,218	0,237	0,259	0,282	0,307	0,335	0,370	0,422	0,506	0,644	0,854	1,165	1,537	1,923	2,224	2,425	2,541	2,620	2,731	2,874	3,014	3,123	3,224	3,335	3,432	3,445	3,241	2,727	2,172	1,759	1,463	1,229	1,030	0,862	0,736	0,643	0,563	0,492	0,431	0,383	0,343	0,310	0,280	0,253	
-22,500	0,166	0,180	0,193	0,207	0,224	0,243	0,266	0,296	0,342	0,419	0,547	0,749	1,052	1,419	1,790	2,106	2,304	2,424	2,542	2,687	2,828	2,953	3,062	3,167	3,265	3,356	3,378	3,162	2,659	2,102	1,697	1,431	1,231	1,057	0,895	0,763	0,666	0,586	0,512	0,446	0,391	0,347	0,312	0,281	0,253	
-25,000	0,134	0,144	0,154	0,164	0,176	0,192	0,212	0,240	0,284	0,356	0,474	0,659	0,944	1,285	1,612	1,907	2,101	2,211	2,353	2,500	2,620	2,737	2,865	2,958	3,012	3,095	3,166	2,957	2,467	1,983	1,626	1,392	1,209	1,048	0,896	0,763	0,663	0,583	0,512	0,446	0,389	0,343	0,306	0,275	0,247	
-27,500	0,105	0,113	0,123	0,133	0,146	0,161	0,180	0,205	0,244	0,309	0,415	0,585	0,841	1,145	1,425	1,694	1,879	1,974	2,100	2,230	2,340	2,455	2,573	2,649	2,691	2,765	2,848	2,648	2,207	1,816	1,522	1,306	1,136	0,985	0,852	0,728	0,628	0,549	0,482	0,421	0,370	0,327	0,291	0,261	0,235	
-30,000	0,085	0,095	0,106	0,117	0,129	0,143	0,160	0,183	0,217	0,275	0,369	0,515	0,725	0,979	1,236	1,484	1,664	1,755	1,863	1,976	2,074	2,171	2,276	2,354	2,409	2,483	2,552	2,356	1,968	1,647	1,389	1,180	1,024	0,887	0,773	0,667	0,574	0,499	0,439	0,386	0,340	0,302	0,269	0,241	0,218	
-32,500	0,074	0,083	0,094	0,106	0,117	0,130	0,145	0,165	0,196	0,247	0,328	0,454	0,617	0,807	1,033	1,273	1,458	1,543	1,630	1,728	1,808	1,897	2,004	2,084	2,147	2,210	2,250	2,053	1,717	1,451	1,235	1,039	0,896	0,774	0,676	0,590	0,509	0,441	0,387	0,343	0,305	0,273	0,245	0,221	0,199	
-35,000	0,067	0,075	0,085	0,096	0,108	0,120	0,134	0,153	0,181	0,228	0,302	0,406	0,528	0,658	0,834	1,069	1,249	1,320	1,384	1,477	1,550	1,634	1,738	1,808	1,857	1,902	1,922	1,721	1,449	1,237	1,055	0,888	0,760	0,663	0,583	0,516	0,450	0,388	0,338	0,299	0,267	0,240	0,217	0,197	0,179	
-37,500	0,061	0,067	0,077	0,088	0,099	0,112	0,127	0,147	0,177	0,220	0,282	0,364	0,449	0,535	0,646	0,831	0,979	1,048	1,119	1,208	1,276	1,348	1,434	1,482	1,514	1,548	1,560	1,389	1,168	1,006	0,852	0,722	0,608	0,535	0,478	0,432	0,387	0,341	0,298	0,263	0,234	0,210	0,190	0,173	0,157	
-40,000	0,055	0,061	0,069	0,080	0,092	0,106	0,124	0,147	0,179	0,221	0,269	0,317	0,364	0,408	0,469	0,582	0,685	0,757	0,835	0,915	0,969	1,016	1,078	1,111	1,126	1,145	1,165	1,033	0,880	0,775	0,662	0,562	0,465	0,406	0,368	0,337	0,311	0,284	0,253	0,225	0,202	0,183	0,166	0,151	0,138	
-42,500	0,050	0,056	0,062	0,072	0,085	0,102	0,122	0,147	0,173	0,203	0,228	0,246	0,256	0,274	0,315	0,375	0,417	0,474	0,547	0,595	0,618	0,646	0,696	0,710	0,697	0,692	0,757	0,685	0,594	0,530	0,457	0,390	0,330	0,287	0,263	0,246	0,231	0,217	0,199	0,178	0,161	0,147	0,135	0,124	0,114	
-45,000	0,046	0,050	0,056	0,064	0,075	0,090	0,108	0,127	0,144	0,156	0,165	0,167	0,166	0,181	0,210	0,230	0,233	0,261	0,320	0,325	0,321	0,340	0,383	0,377	0,347	0,337	0,409	0,380	0,331	0,300	0,264	0,227	0,202	0,183	0,170	0,161	0,154	0,147	0,139	0,128	0,117	0,108	0,100	0,093	0,086	
-47,500	0,041	0,045	0,050	0,055	0,064	0,074	0,087	0,099	0,109	0,115	0,120	0,124	0,128	0,135	0,144	0,148	0,151	0,162	0,180	0,176	0,176	0,184	0,199	0,190	0,182	0,176	0,188	0,179	0,167	0,157	0,144	0,129	0,119	0,111	0,105	0,100	0,096	0,092	0,088	0,084	0,079	0,074	0,069	0,065	0,061	
-50,000	0,037	0,040	0,044	0,049	0,055	0,063	0,073	0,082	0,090	0,097	0,102	0,106	0,109	0,111	0,114	0,116	0,119	0,123	0,125	0,127	0,128	0,129	0,128	0,127	0,123	0,120	0,117	0,113	0,108	0,102	0,096	0,091	0,086	0,082	0,078	0,074	0,070	0,067	0,064	0,061	0,058	0,055	0,052	0,050	0,047	
-52,500	0,034	0,036	0,039	0,043	0,048	0,054	0,062	0,071	0,079	0,085	0,090	0,092	0,094	0,096	0,097	0,098	0,099	0,100	0,101	0,101	0,100	0,099	0,098	0,095	0,093	0,091	0,089	0,086	0,083	0,080	0,077	0,073	0,070	0,067	0,064	0,062	0,059	0,056	0,054	0,052	0,049	0,047	0,045	0,043	0,041	
-55,000	0,031	0,033	0,036	0,038	0,042	0,047	0,054	0,062	0,070	0,076	0,080	0,082	0,083	0,084	0,084	0,084	0,084	0,084	0,083	0,082	0,081	0,079	0,078	0,077	0,076	0,074	0,073	0,071	0,069	0,067	0,065	0,063	0,060	0,058	0,056	0,054	0,052	0,050	0,048	0,046	0,044	0,042	0,040	0,039	0,037	
