# Supplementary material for: 4D dose simulation in volumetric arc therapy: Accuracy and affecting parameters
Source: PLoS One. 2017 Feb 23;12(2):e0172810. doi: 10.1371/journal.pone.0172810 (PMC5322962; doi:10.1371/journal.pone.0172810)
Supplement: S1 File — The zip-file contains the simulated 4D VMAT dose distributions and the the dose measurements (serving as ground truth data) that are underlying the figures and numbers presented in the manuscript. For further details see the Readme.md file contained in the zip-file. (ZIP) [file pone.0172810.s001.zip › 2016_PLOS_Sothmann___SupportingInformation/Breathing_Phase_Variation/150Degree_Case1b/DeltaT=4.0s.dat]

PTW-Image File Format
VERSION		1.0
PIXELSPERLINE	45
LINESPERIMAGE	45
XRESOLUTION	2,500
YRESOLUTION	2,500
XCOORDINATE	-56,250
YCOORDINATE	55,000
UNIT		unknown
SOFTWARE	StandardMatrix
NORMALIZATION	3,941
0;-56,250	-53,750	-51,250	-48,750	-46,250	-43,750	-41,250	-38,750	-36,250	-33,750	-31,250	-28,750	-26,250	-23,750	-21,250	-18,750	-16,250	-13,750	-11,250	-8,750	-6,250	-3,750	-1,250	1,250	3,750	6,250	8,750	11,250	13,750	16,250	18,750	21,250	23,750	26,250	28,750	31,250	33,750	36,250	38,750	41,250	43,750	46,250	48,750	51,250	53,750	
55,000	0,029	0,030	0,032	0,033	0,035	0,037	0,039	0,041	0,043	0,046	0,048	0,051	0,054	0,057	0,061	0,066	0,070	0,075	0,079	0,082	0,085	0,087	0,088	0,087	0,083	0,078	0,072	0,067	0,064	0,061	0,058	0,056	0,053	0,051	0,049	0,047	0,045	0,043	0,041	0,039	0,038	0,036	0,034	0,033	0,031	
52,500	0,032	0,033	0,035	0,037	0,039	0,041	0,043	0,046	0,049	0,052	0,056	0,060	0,064	0,069	0,075	0,080	0,086	0,091	0,095	0,099	0,102	0,104	0,105	0,103	0,098	0,092	0,084	0,078	0,073	0,070	0,066	0,063	0,060	0,057	0,055	0,052	0,050	0,048	0,045	0,043	0,041	0,039	0,038	0,036	0,034	
50,000	0,035	0,037	0,039	0,041	0,043	0,046	0,049	0,053	0,057	0,061	0,067	0,073	0,079	0,086	0,093	0,099	0,106	0,112	0,117	0,121	0,124	0,126	0,126	0,123	0,117	0,109	0,100	0,092	0,086	0,080	0,076	0,072	0,068	0,064	0,061	0,058	0,055	0,053	0,050	0,048	0,045	0,043	0,041	0,039	0,037	
47,500	0,038	0,041	0,043	0,046	0,049	0,053	0,057	0,062	0,067	0,074	0,081	0,090	0,099	0,108	0,117	0,126	0,134	0,142	0,148	0,152	0,154	0,155	0,154	0,150	0,142	0,132	0,120	0,109	0,101	0,093	0,087	0,082	0,077	0,072	0,068	0,065	0,061	0,058	0,055	0,052	0,049	0,047	0,045	0,042	0,040	
45,000	0,043	0,046	0,050	0,054	0,058	0,063	0,069	0,075	0,083	0,093	0,104	0,117	0,131	0,146	0,160	0,172	0,182	0,193	0,203	0,206	0,204	0,203	0,202	0,196	0,184	0,168	0,150	0,135	0,122	0,111	0,102	0,094	0,088	0,082	0,077	0,072	0,068	0,064	0,060	0,057	0,054	0,051	0,048	0,046	0,043	
42,500	0,051	0,056	0,062	0,068	0,076	0,085	0,094	0,102	0,111	0,125	0,147	0,182	0,221	0,247	0,272	0,292	0,310	0,338	0,349	0,342	0,317	0,315	0,323	0,312	0,285	0,246	0,209	0,181	0,157	0,139	0,124	0,112	0,102	0,093	0,086	0,080	0,075	0,071	0,066	0,062	0,059	0,056	0,053	0,050	0,047	
40,000	0,064	0,072	0,081	0,092	0,105	0,119	0,133	0,147	0,161	0,183	0,223	0,300	0,400	0,468	0,537	0,600	0,642	0,677	0,674	0,645	0,593	0,577	0,580	0,567	0,528	0,443	0,344	0,279	0,227	0,189	0,160	0,139	0,123	0,110	0,099	0,091	0,085	0,079	0,074	0,069	0,065	0,061	0,058	0,054	0,051	
37,500	0,081	0,093	0,106	0,122	0,139	0,157	0,177	0,198	0,224	0,261	0,321	0,429	0,596	0,763	0,917	1,040	1,103	1,129	1,129	1,087	0,999	0,945	0,921	0,904	0,852	0,731	0,576	0,459	0,350	0,273	0,216	0,178	0,151	0,132	0,118	0,107	0,098	0,091	0,085	0,080	0,075	0,070	0,065	0,061	0,057	
35,000	0,101	0,116	0,134	0,153	0,174	0,198	0,224	0,257	0,299	0,359	0,450	0,589	0,795	1,066	1,327	1,483	1,559	1,593	1,598	1,542	1,414	1,320	1,261	1,217	1,148	1,022	0,856	0,701	0,532	0,412	0,317	0,248	0,202	0,171	0,150	0,133	0,120	0,109	0,101	0,093	0,087	0,080	0,074	0,069	0,064	
32,500	0,124	0,142	0,162	0,185	0,213	0,244	0,281	0,327	0,388	0,469	0,581	0,747	0,978	1,327	1,693	1,884	1,957	1,999	2,000	1,926	1,763	1,637	1,556	1,492	1,411	1,288	1,128	0,955	0,756	0,602	0,471	0,362	0,283	0,230	0,195	0,169	0,149	0,134	0,121	0,110	0,101	0,092	0,085	0,078	0,071	
30,000	0,153	0,174	0,197	0,224	0,257	0,296	0,343	0,402	0,477	0,579	0,714	0,904	1,176	1,577	2,030	2,263	2,322	2,365	2,357	2,269	2,087	1,947	1,852	1,778	1,690	1,577	1,428	1,251	1,021	0,819	0,648	0,501	0,385	0,303	0,247	0,210	0,182	0,161	0,144	0,129	0,117	0,106	0,097	0,088	0,080	
27,500	0,179	0,204	0,231	0,263	0,301	0,348	0,406	0,479	0,570	0,694	0,857	1,067	1,368	1,815	2,332	2,612	2,666	2,710	2,703	2,612	2,422	2,272	2,164	2,083	1,993	1,896	1,751	1,569	1,300	1,026	0,812	0,637	0,493	0,382	0,304	0,250	0,213	0,186	0,164	0,146	0,131	0,119	0,108	0,098	0,089	
25,000	0,206	0,234	0,266	0,302	0,347	0,403	0,474	0,561	0,669	0,804	0,981	1,203	1,534	2,028	2,628	2,956	3,018	3,073	3,083	2,993	2,787	2,630	2,515	2,419	2,316	2,230	2,094	1,905	1,590	1,244	0,986	0,784	0,618	0,477	0,369	0,292	0,241	0,205	0,179	0,158	0,141	0,126	0,114	0,103	0,094	
22,500	0,234	0,265	0,301	0,344	0,394	0,457	0,536	0,632	0,751	0,898	1,089	1,329	1,692	2,232	2,912	3,295	3,381	3,468	3,494	3,402	3,184	3,031	2,899	2,772	2,651	2,579	2,447	2,248	1,883	1,484	1,177	0,930	0,735	0,569	0,433	0,334	0,266	0,221	0,189	0,165	0,146	0,129	0,116	0,105	0,095	
20,000	0,257	0,291	0,329	0,375	0,430	0,494	0,574	0,672	0,793	0,949	1,156	1,428	1,824	2,382	3,082	3,572	3,724	3,818	3,804	3,705	3,549	3,400	3,240	3,101	2,990	2,923	2,784	2,559	2,140	1,697	1,352	1,056	0,826	0,640	0,488	0,375	0,294	0,238	0,200	0,171	0,149	0,132	0,118	0,107	0,097	
17,500	0,266	0,300	0,338	0,383	0,438	0,503	0,581	0,679	0,802	0,961	1,173	1,470	1,889	2,452	3,162	3,713	3,899	3,941	3,895	3,812	3,711	3,573	3,427	3,323	3,245	3,180	3,034	2,778	2,301	1,824	1,469	1,157	0,905	0,705	0,544	0,420	0,327	0,260	0,213	0,180	0,155	0,136	0,121	0,110	0,101	
15,000	0,266	0,298	0,336	0,381	0,435	0,503	0,584	0,684	0,812	0,969	1,172	1,467	1,901	2,482	3,188	3,707	3,880	3,892	3,840	3,767	3,680	3,577	3,488	3,409	3,344	3,287	3,151	2,858	2,352	1,893	1,555	1,240	0,974	0,764	0,599	0,467	0,364	0,286	0,230	0,191	0,163	0,142	0,127	0,115	0,105	
12,500	0,264	0,295	0,332	0,378	0,432	0,498	0,581	0,682	0,809	0,967	1,162	1,452	1,890	2,466	3,161	3,629	3,774	3,777	3,720	3,662	3,598	3,528	3,464	3,399	3,345	3,291	3,174	2,886	2,375	1,945	1,615	1,298	1,017	0,797	0,633	0,502	0,395	0,312	0,250	0,205	0,174	0,150	0,133	0,119	0,108	
10,000	0,259	0,290	0,327	0,372	0,428	0,495	0,578	0,680	0,806	0,961	1,156	1,442	1,869	2,447	3,116	3,528	3,636	3,628	3,580	3,541	3,495	3,448	3,402	3,356	3,319	3,290	3,196	2,904	2,394	1,974	1,645	1,328	1,033	0,802	0,639	0,517	0,417	0,334	0,270	0,221	0,186	0,160	0,140	0,124	0,111	
7,500	0,256	0,288	0,326	0,375	0,435	0,507	0,593	0,692	0,812	0,957	1,146	1,423	1,834	2,382	2,996	3,381	3,475	3,465	3,426	3,399	3,373	3,350	3,324	3,305	3,286	3,274	3,192	2,894	2,381	1,970	1,636	1,323	1,028	0,795	0,632	0,519	0,429	0,352	0,290	0,242	0,202	0,172	0,148	0,130	0,116	
5,000	0,258	0,291	0,332	0,381	0,443	0,517	0,602	0,700	0,812	0,951	1,136	1,407	1,783	2,284	2,842	3,210	3,293	3,281	3,256	3,243	3,247	3,247	3,242	3,226	3,211	3,210	3,144	2,851	2,339	1,930	1,599	1,296	1,014	0,790	0,631	0,520	0,438	0,370	0,313	0,265	0,224	0,190	0,163	0,142	0,125	
2,500	0,258	0,293	0,336	0,388	0,450	0,524	0,607	0,702	0,811	0,942	1,121	1,381	1,742	2,208	2,697	3,023	3,099	3,100	3,098	3,106	3,124	3,128	3,120	3,105	3,102	3,114	3,050	2,772	2,274	1,876	1,559	1,282	1,016	0,799	0,639	0,525	0,443	0,380	0,328	0,283	0,244	0,211	0,183	0,159	0,139	
0,000	0,260	0,298	0,342	0,394	0,455	0,526	0,607	0,698	0,803	0,933	1,110	1,361	1,701	2,117	2,543	2,836	2,911	2,930	2,947	2,969	2,983	2,985	2,981	2,987	2,996	3,013	2,945	2,682	2,225	1,837	1,529	1,270	1,023	0,820	0,661	0,542	0,455	0,392	0,342	0,300	0,264	0,232	0,205	0,180	0,157	
-2,500	0,265	0,304	0,348	0,399	0,457	0,524	0,600	0,687	0,790	0,916	1,085	1,321	1,641	2,037	2,408	2,658	2,732	2,765	2,795	2,829	2,846	2,860	2,882	2,905	2,909	2,918	2,864	2,628	2,187	1,808	1,524	1,287	1,057	0,862	0,706	0,580	0,484	0,416	0,366	0,325	0,289	0,256	0,226	0,199	0,174	
-5,000	0,271	0,312	0,356	0,406	0,462	0,525	0,595	0,676	0,772	0,895	1,055	1,267	1,559	1,926	2,288	2,501	2,587	2,642	2,684	2,726	2,760	2,788	2,820	2,836	2,845	2,867	2,829	2,611	2,202	1,845	1,575	1,345	1,124	0,930	0,767	0,628	0,520	0,444	0,390	0,345	0,306	0,270	0,238	0,210	0,184	
-7,500	0,279	0,321	0,365	0,414	0,467	0,526	0,595	0,674	0,768	0,882	1,025	1,208	1,465	1,822	2,196	2,407	2,512	2,575	2,627	2,677	2,716	2,740	2,777	2,811	2,846	2,883	2,852	2,677	2,301	1,950	1,669	1,425	1,193	0,984	0,814	0,667	0,551	0,468	0,408	0,358	0,316	0,278	0,246	0,217	0,192	
-10,000	0,282	0,321	0,362	0,406	0,456	0,512	0,578	0,655	0,748	0,855	0,989	1,162	1,412	1,763	2,128	2,349	2,477	2,553	2,609	2,657	2,693	2,740	2,795	2,843	2,891	2,951	2,957	2,816	2,443	2,063	1,755	1,491	1,247	1,022	0,843	0,694	0,572	0,483	0,419	0,368	0,325	0,289	0,258	0,230	0,206	
-12,500	0,272	0,306	0,343	0,382	0,425	0,476	0,535	0,608	0,701	0,813	0,943	1,113	1,357	1,701	2,066	2,308	2,467	2,554	2,607	2,659	2,714	2,784	2,848	2,910	2,984	3,077	3,110	2,978	2,589	2,173	1,813	1,518	1,262	1,029	0,846	0,707	0,591	0,501	0,432	0,379	0,336	0,301	0,270	0,244	0,219	
-15,000	0,251	0,281	0,313	0,348	0,385	0,428	0,479	0,541	0,622	0,729	0,866	1,042	1,301	1,656	2,022	2,292	2,466	2,560	2,620	2,685	2,763	2,847	2,935	3,030	3,131	3,239	3,275	3,126	2,694	2,247	1,853	1,529	1,258	1,018	0,833	0,706	0,605	0,522	0,454	0,399	0,355	0,318	0,286	0,258	0,233	
-17,500	0,225	0,250	0,276	0,305	0,335	0,369	0,408	0,454	0,518	0,611	0,754	0,961	1,250	1,612	1,988	2,274	2,461	2,565	2,636	2,718	2,824	2,945	3,063	3,171	3,277	3,380	3,410	3,236	2,747	2,241	1,835	1,516	1,248	1,018	0,837	0,714	0,621	0,542	0,473	0,417	0,372	0,334	0,301	0,272	0,245	
-20,000	0,195	0,214	0,234	0,255	0,279	0,304	0,333	0,369	0,420	0,505	0,643	0,854	1,164	1,533	1,918	2,221	2,424	2,542	2,623	2,738	2,882	3,024	3,135	3,238	3,351	3,450	3,463	3,257	2,741	2,185	1,770	1,472	1,236	1,036	0,866	0,739	0,644	0,563	0,492	0,431	0,382	0,342	0,308	0,278	0,251	
-22,500	0,163	0,177	0,191	0,205	0,221	0,241	0,265	0,295	0,341	0,418	0,544	0,744	1,046	1,411	1,781	2,097	2,297	2,418	2,539	2,688	2,830	2,956	3,068	3,174	3,273	3,363	3,385	3,167	2,663	2,106	1,700	1,433	1,231	1,056	0,894	0,761	0,663	0,583	0,509	0,443	0,388	0,345	0,309	0,278	0,250	
-25,000	0,132	0,142	0,152	0,162	0,175	0,191	0,211	0,240	0,282	0,354	0,469	0,652	0,934	1,272	1,596	1,890	2,083	2,192	2,338	2,489	2,610	2,728	2,858	2,951	3,003	3,084	3,156	2,946	2,458	1,975	1,619	1,384	1,201	1,040	0,889	0,756	0,656	0,577	0,506	0,441	0,385	0,340	0,303	0,272	0,244	
-27,500	0,103	0,112	0,122	0,132	0,145	0,160	0,179	0,204	0,242	0,306	0,410	0,576	0,828	1,126	1,401	1,667	1,850	1,944	2,072	2,204	2,314	2,429	2,548	2,623	2,662	2,734	2,816	2,618	2,182	1,795	1,503	1,288	1,119	0,971	0,839	0,717	0,618	0,540	0,474	0,414	0,364	0,322	0,287	0,257	0,232	
-30,000	0,084	0,094	0,105	0,116	0,128	0,143	0,159	0,181	0,215	0,272	0,363	0,506	0,711	0,958	1,208	1,451	1,628	1,716	1,825	1,939	2,035	2,132	2,237	2,312	2,364	2,434	2,503	2,311	1,930	1,615	1,361	1,155	1,002	0,868	0,757	0,653	0,562	0,489	0,430	0,378	0,333	0,296	0,264	0,237	0,214	
-32,500	0,074	0,083	0,093	0,105	0,116	0,129	0,144	0,164	0,194	0,244	0,323	0,445	0,603	0,787	1,005	1,237	1,417	1,500	1,586	1,684	1,763	1,850	1,954	2,032	2,090	2,151	2,190	1,999	1,673	1,413	1,202	1,011	0,872	0,754	0,658	0,575	0,496	0,430	0,378	0,335	0,298	0,267	0,240	0,216	0,195	
-35,000	0,066	0,074	0,084	0,095	0,107	0,119	0,133	0,152	0,179	0,225	0,296	0,397	0,514	0,639	0,808	1,034	1,208	1,276	1,340	1,432	1,503	1,584	1,684	1,751	1,797	1,839	1,860	1,666	1,404	1,199	1,021	0,860	0,736	0,643	0,566	0,500	0,437	0,377	0,329	0,291	0,260	0,234	0,212	0,192	0,175	
-37,500	0,060	0,067	0,076	0,087	0,098	0,111	0,126	0,145	0,174	0,217	0,277	0,355	0,437	0,518	0,625	0,802	0,945	1,011	1,080	1,166	1,231	1,300	1,383	1,428	1,458	1,490	1,503	1,339	1,126	0,970	0,822	0,696	0,587	0,517	0,463	0,418	0,375	0,330	0,289	0,255	0,227	0,205	0,185	0,168	0,153	
-40,000	0,055	0,061	0,069	0,079	0,091	0,105	0,122	0,145	0,176	0,216	0,263	0,309	0,354	0,396	0,454	0,562	0,661	0,729	0,804	0,881	0,932	0,977	1,037	1,068	1,082	1,099	1,119	0,993	0,847	0,746	0,637	0,541	0,448	0,392	0,355	0,326	0,301	0,275	0,245	0,218	0,196	0,177	0,161	0,147	0,134	
-42,500	0,050	0,055	0,062	0,071	0,084	0,100	0,120	0,144	0,170	0,198	0,222	0,240	0,249	0,267	0,306	0,364	0,403	0,457	0,527	0,573	0,595	0,621	0,669	0,682	0,670	0,665	0,726	0,658	0,571	0,510	0,439	0,376	0,318	0,278	0,254	0,237	0,223	0,210	0,192	0,173	0,156	0,142	0,131	0,121	0,111	
-45,000	0,045	0,050	0,055	0,063	0,074	0,089	0,106	0,125	0,141	0,153	0,162	0,164	0,163	0,178	0,205	0,224	0,227	0,254	0,310	0,315	0,310	0,329	0,369	0,364	0,335	0,325	0,393	0,366	0,319	0,289	0,255	0,220	0,195	0,177	0,165	0,156	0,149	0,143	0,135	0,124	0,114	0,105	0,097	0,090	0,084	
-47,500	0,041	0,045	0,049	0,055	0,063	0,073	0,085	0,097	0,107	0,113	0,118	0,123	0,127	0,133	0,142	0,145	0,148	0,158	0,176	0,172	0,171	0,179	0,193	0,185	0,177	0,172	0,182	0,173	0,162	0,153	0,140	0,126	0,116	0,109	0,103	0,098	0,094	0,090	0,086	0,082	0,077	0,072	0,068	0,064	0,060	
-50,000	0,037	0,040	0,044	0,048	0,054	0,062	0,071	0,081	0,089	0,096	0,101	0,104	0,107	0,109	0,112	0,114	0,117	0,120	0,123	0,124	0,125	0,126	0,126	0,124	0,120	0,118	0,114	0,110	0,105	0,100	0,094	0,089	0,085	0,080	0,076	0,073	0,069	0,066	0,063	0,060	0,057	0,054	0,052	0,049	0,047	
-52,500	0,034	0,036	0,039	0,042	0,047	0,053	0,061	0,070	0,078	0,084	0,088	0,091	0,093	0,094	0,095	0,096	0,097	0,098	0,099	0,099	0,098	0,097	0,096	0,094	0,092	0,090	0,087	0,084	0,082	0,078	0,075	0,072	0,069	0,066	0,064	0,061	0,058	0,056	0,053	0,051	0,049	0,047	0,044	0,042	0,041	
-55,000	0,031	0,033	0,035	0,038	0,042	0,046	0,053	0,061	0,069	0,074	0,078	0,080	0,082	0,082	0,082	0,083	0,083	0,082	0,082	0,081	0,079	0,078	0,077	0,076	0,074	0,073	0,071	0,070	0,068	0,066	0,064	0,062	0,060	0,058	0,056	0,053	0,051	0,049	0,047	0,045	0,043	0,042	0,040	0,038	0,037	
