# Supplementary material for: 4D dose simulation in volumetric arc therapy: Accuracy and affecting parameters
Source: PLoS One. 2017 Feb 23;12(2):e0172810. doi: 10.1371/journal.pone.0172810 (PMC5322962; doi:10.1371/journal.pone.0172810)
Supplement: S1 File — The zip-file contains the simulated 4D VMAT dose distributions and the the dose measurements (serving as ground truth data) that are underlying the figures and numbers presented in the manuscript. For further details see the Readme.md file contained in the zip-file. (ZIP) [file pone.0172810.s001.zip › 2016_PLOS_Sothmann___SupportingInformation/Breathing_Phase_Variation/150Degree_Case1b/DeltaT=8.8s.dat]

PTW-Image File Format
VERSION		1.0
PIXELSPERLINE	45
LINESPERIMAGE	45
XRESOLUTION	2,500
YRESOLUTION	2,500
XCOORDINATE	-56,250
YCOORDINATE	55,000
UNIT		unknown
SOFTWARE	StandardMatrix
NORMALIZATION	3,944
0;-56,250	-53,750	-51,250	-48,750	-46,250	-43,750	-41,250	-38,750	-36,250	-33,750	-31,250	-28,750	-26,250	-23,750	-21,250	-18,750	-16,250	-13,750	-11,250	-8,750	-6,250	-3,750	-1,250	1,250	3,750	6,250	8,750	11,250	13,750	16,250	18,750	21,250	23,750	26,250	28,750	31,250	33,750	36,250	38,750	41,250	43,750	46,250	48,750	51,250	53,750	
55,000	0,029	0,030	0,032	0,033	0,035	0,037	0,039	0,041	0,043	0,046	0,048	0,051	0,054	0,057	0,061	0,066	0,070	0,075	0,079	0,082	0,085	0,087	0,088	0,087	0,083	0,078	0,072	0,067	0,064	0,061	0,058	0,056	0,053	0,051	0,049	0,047	0,045	0,043	0,041	0,039	0,038	0,036	0,034	0,033	0,031	
52,500	0,032	0,033	0,035	0,037	0,039	0,041	0,043	0,046	0,049	0,052	0,056	0,060	0,064	0,069	0,075	0,080	0,086	0,091	0,095	0,099	0,102	0,104	0,105	0,103	0,098	0,092	0,084	0,078	0,074	0,070	0,066	0,063	0,060	0,057	0,055	0,052	0,050	0,048	0,045	0,043	0,041	0,039	0,038	0,036	0,034	
50,000	0,035	0,037	0,039	0,041	0,043	0,046	0,049	0,053	0,057	0,061	0,067	0,073	0,079	0,086	0,093	0,099	0,106	0,112	0,117	0,121	0,124	0,126	0,126	0,123	0,117	0,109	0,100	0,092	0,086	0,080	0,076	0,072	0,068	0,064	0,061	0,058	0,055	0,053	0,050	0,048	0,045	0,043	0,041	0,039	0,037	
47,500	0,038	0,041	0,043	0,046	0,049	0,053	0,057	0,062	0,067	0,074	0,081	0,090	0,099	0,109	0,117	0,126	0,134	0,142	0,148	0,152	0,154	0,155	0,154	0,150	0,143	0,132	0,120	0,109	0,101	0,093	0,087	0,082	0,077	0,072	0,068	0,065	0,061	0,058	0,055	0,052	0,050	0,047	0,045	0,042	0,040	
45,000	0,043	0,046	0,050	0,054	0,058	0,063	0,069	0,075	0,083	0,093	0,104	0,117	0,131	0,146	0,160	0,172	0,182	0,193	0,203	0,206	0,204	0,203	0,202	0,196	0,184	0,168	0,150	0,135	0,122	0,111	0,102	0,094	0,088	0,082	0,077	0,072	0,068	0,064	0,060	0,057	0,054	0,051	0,048	0,046	0,043	
42,500	0,052	0,056	0,062	0,068	0,076	0,085	0,094	0,102	0,111	0,125	0,147	0,182	0,221	0,247	0,273	0,293	0,310	0,338	0,349	0,342	0,317	0,315	0,323	0,312	0,285	0,247	0,209	0,181	0,158	0,139	0,124	0,112	0,102	0,093	0,086	0,080	0,075	0,071	0,066	0,063	0,059	0,056	0,053	0,050	0,047	
40,000	0,064	0,072	0,081	0,092	0,105	0,119	0,133	0,147	0,161	0,183	0,223	0,300	0,400	0,468	0,537	0,600	0,642	0,678	0,674	0,646	0,593	0,578	0,580	0,567	0,529	0,443	0,344	0,279	0,227	0,189	0,161	0,139	0,123	0,110	0,099	0,091	0,085	0,079	0,074	0,069	0,065	0,061	0,058	0,054	0,051	
37,500	0,081	0,093	0,106	0,122	0,139	0,158	0,177	0,198	0,224	0,261	0,321	0,429	0,596	0,764	0,917	1,040	1,103	1,129	1,130	1,087	0,999	0,945	0,921	0,904	0,852	0,731	0,576	0,459	0,350	0,273	0,216	0,178	0,152	0,132	0,118	0,107	0,099	0,091	0,085	0,080	0,075	0,070	0,065	0,061	0,057	
35,000	0,101	0,116	0,134	0,153	0,174	0,198	0,225	0,257	0,299	0,359	0,450	0,589	0,795	1,066	1,327	1,484	1,559	1,593	1,598	1,542	1,415	1,320	1,261	1,217	1,148	1,022	0,857	0,701	0,532	0,412	0,317	0,248	0,202	0,171	0,150	0,133	0,120	0,109	0,101	0,093	0,087	0,080	0,074	0,069	0,064	
32,500	0,124	0,142	0,162	0,185	0,213	0,244	0,281	0,327	0,389	0,469	0,582	0,748	0,978	1,328	1,693	1,885	1,957	1,999	2,000	1,927	1,764	1,637	1,556	1,493	1,412	1,288	1,128	0,956	0,757	0,602	0,472	0,362	0,283	0,230	0,195	0,169	0,150	0,134	0,121	0,110	0,101	0,092	0,085	0,078	0,071	
30,000	0,153	0,174	0,197	0,225	0,257	0,296	0,343	0,402	0,477	0,579	0,715	0,904	1,176	1,578	2,031	2,264	2,323	2,366	2,358	2,271	2,088	1,948	1,853	1,779	1,691	1,578	1,428	1,251	1,022	0,820	0,649	0,501	0,385	0,303	0,248	0,210	0,182	0,161	0,144	0,129	0,117	0,106	0,097	0,088	0,080	
27,500	0,180	0,204	0,232	0,263	0,301	0,349	0,407	0,479	0,571	0,695	0,859	1,069	1,370	1,817	2,336	2,616	2,669	2,713	2,708	2,617	2,425	2,275	2,167	2,085	1,996	1,898	1,753	1,571	1,301	1,027	0,813	0,638	0,493	0,382	0,304	0,250	0,213	0,186	0,164	0,146	0,131	0,119	0,108	0,098	0,089	
25,000	0,206	0,234	0,266	0,303	0,347	0,404	0,475	0,562	0,670	0,806	0,983	1,205	1,536	2,032	2,635	2,965	3,027	3,083	3,094	3,003	2,795	2,637	2,521	2,424	2,321	2,235	2,098	1,908	1,593	1,247	0,988	0,786	0,619	0,478	0,369	0,293	0,241	0,205	0,179	0,158	0,141	0,126	0,114	0,103	0,094	
22,500	0,234	0,265	0,302	0,344	0,395	0,458	0,537	0,633	0,752	0,899	1,090	1,332	1,696	2,237	2,918	3,305	3,393	3,480	3,504	3,412	3,194	3,040	2,907	2,779	2,659	2,586	2,453	2,253	1,888	1,488	1,180	0,932	0,736	0,570	0,434	0,334	0,266	0,221	0,189	0,165	0,146	0,130	0,116	0,105	0,095	
20,000	0,257	0,291	0,330	0,376	0,430	0,494	0,574	0,672	0,793	0,950	1,157	1,430	1,827	2,386	3,088	3,579	3,733	3,825	3,809	3,710	3,555	3,406	3,245	3,107	2,997	2,929	2,789	2,564	2,144	1,701	1,354	1,058	0,828	0,641	0,489	0,375	0,294	0,238	0,200	0,171	0,149	0,132	0,118	0,107	0,097	
17,500	0,266	0,300	0,339	0,383	0,438	0,503	0,581	0,679	0,803	0,962	1,174	1,472	1,892	2,456	3,167	3,718	3,903	3,944	3,897	3,814	3,713	3,575	3,430	3,326	3,249	3,183	3,038	2,782	2,304	1,826	1,471	1,158	0,906	0,706	0,544	0,420	0,327	0,260	0,213	0,180	0,155	0,136	0,121	0,110	0,101	
15,000	0,266	0,298	0,336	0,381	0,436	0,504	0,585	0,685	0,812	0,970	1,173	1,469	1,904	2,485	3,192	3,710	3,882	3,894	3,841	3,768	3,681	3,579	3,490	3,411	3,347	3,290	3,154	2,861	2,354	1,895	1,556	1,241	0,974	0,764	0,600	0,467	0,364	0,287	0,231	0,191	0,163	0,142	0,127	0,115	0,105	
12,500	0,264	0,295	0,332	0,378	0,432	0,499	0,581	0,682	0,810	0,968	1,163	1,454	1,892	2,470	3,165	3,632	3,776	3,778	3,720	3,663	3,598	3,529	3,465	3,401	3,348	3,294	3,176	2,888	2,377	1,946	1,615	1,298	1,017	0,797	0,633	0,502	0,395	0,312	0,250	0,205	0,174	0,150	0,133	0,119	0,107	
10,000	0,259	0,290	0,327	0,372	0,428	0,495	0,579	0,681	0,807	0,961	1,157	1,443	1,871	2,449	3,119	3,529	3,637	3,628	3,580	3,541	3,496	3,449	3,403	3,357	3,320	3,292	3,198	2,907	2,396	1,975	1,645	1,328	1,032	0,802	0,638	0,517	0,417	0,334	0,270	0,221	0,186	0,159	0,140	0,124	0,111	
7,500	0,256	0,287	0,326	0,374	0,435	0,507	0,592	0,692	0,812	0,957	1,147	1,424	1,836	2,384	2,997	3,381	3,475	3,464	3,425	3,398	3,373	3,350	3,325	3,306	3,287	3,275	3,194	2,896	2,382	1,970	1,636	1,323	1,027	0,794	0,631	0,518	0,429	0,352	0,290	0,241	0,202	0,172	0,148	0,130	0,116	
5,000	0,257	0,291	0,331	0,381	0,443	0,517	0,602	0,700	0,812	0,951	1,136	1,407	1,784	2,285	2,842	3,209	3,292	3,280	3,255	3,242	3,246	3,246	3,241	3,226	3,210	3,210	3,144	2,851	2,339	1,929	1,599	1,296	1,013	0,789	0,630	0,519	0,437	0,369	0,312	0,265	0,224	0,190	0,163	0,142	0,125	
2,500	0,258	0,293	0,336	0,388	0,450	0,524	0,607	0,702	0,811	0,942	1,121	1,381	1,742	2,209	2,696	3,021	3,097	3,098	3,096	3,104	3,122	3,127	3,119	3,104	3,101	3,113	3,049	2,771	2,273	1,875	1,559	1,282	1,015	0,799	0,638	0,524	0,442	0,379	0,327	0,283	0,244	0,211	0,183	0,159	0,139	
0,000	0,260	0,298	0,342	0,393	0,455	0,526	0,607	0,698	0,803	0,933	1,110	1,361	1,702	2,117	2,542	2,833	2,907	2,927	2,944	2,967	2,981	2,983	2,979	2,985	2,994	3,010	2,943	2,680	2,223	1,836	1,529	1,270	1,023	0,820	0,661	0,542	0,455	0,392	0,342	0,300	0,264	0,232	0,205	0,180	0,157	
-2,500	0,265	0,304	0,348	0,398	0,457	0,524	0,600	0,688	0,790	0,916	1,086	1,321	1,642	2,037	2,407	2,655	2,729	2,763	2,793	2,827	2,844	2,858	2,880	2,902	2,907	2,915	2,861	2,626	2,186	1,808	1,524	1,288	1,058	0,863	0,706	0,580	0,484	0,416	0,367	0,325	0,289	0,256	0,226	0,198	0,173	
-5,000	0,271	0,312	0,357	0,406	0,462	0,525	0,595	0,676	0,772	0,895	1,055	1,267	1,559	1,925	2,287	2,498	2,585	2,639	2,682	2,724	2,758	2,786	2,818	2,835	2,843	2,865	2,827	2,611	2,202	1,846	1,576	1,346	1,125	0,931	0,767	0,628	0,520	0,444	0,390	0,345	0,305	0,270	0,238	0,209	0,184	
-7,500	0,280	0,321	0,365	0,414	0,467	0,527	0,595	0,675	0,769	0,882	1,025	1,208	1,465	1,822	2,194	2,404	2,510	2,573	2,626	2,676	2,715	2,740	2,776	2,810	2,845	2,882	2,852	2,678	2,302	1,951	1,671	1,426	1,194	0,984	0,813	0,666	0,550	0,467	0,407	0,358	0,316	0,278	0,246	0,217	0,192	
-10,000	0,282	0,321	0,362	0,406	0,456	0,512	0,578	0,655	0,748	0,855	0,990	1,162	1,412	1,762	2,126	2,347	2,475	2,552	2,609	2,656	2,693	2,740	2,794	2,843	2,891	2,952	2,957	2,818	2,444	2,064	1,755	1,491	1,246	1,021	0,841	0,693	0,572	0,483	0,419	0,368	0,325	0,290	0,258	0,231	0,206	
-12,500	0,272	0,306	0,343	0,382	0,425	0,476	0,535	0,608	0,701	0,813	0,943	1,113	1,357	1,701	2,066	2,308	2,467	2,554	2,607	2,658	2,713	2,784	2,848	2,911	2,986	3,078	3,111	2,979	2,589	2,173	1,813	1,517	1,261	1,027	0,845	0,707	0,591	0,501	0,432	0,379	0,337	0,302	0,271	0,244	0,220	
-15,000	0,251	0,281	0,313	0,347	0,385	0,428	0,478	0,540	0,621	0,729	0,865	1,042	1,301	1,658	2,024	2,293	2,467	2,560	2,619	2,684	2,763	2,848	2,936	3,031	3,132	3,239	3,275	3,127	2,695	2,246	1,853	1,528	1,257	1,018	0,833	0,706	0,606	0,522	0,455	0,400	0,356	0,319	0,287	0,259	0,233	
-17,500	0,225	0,250	0,276	0,304	0,335	0,368	0,407	0,454	0,517	0,611	0,753	0,961	1,251	1,614	1,989	2,274	2,461	2,564	2,636	2,718	2,825	2,946	3,064	3,172	3,278	3,381	3,411	3,237	2,748	2,241	1,835	1,516	1,249	1,019	0,839	0,715	0,623	0,543	0,474	0,418	0,373	0,335	0,302	0,273	0,246	
-20,000	0,195	0,214	0,234	0,255	0,279	0,304	0,332	0,368	0,420	0,504	0,642	0,854	1,165	1,534	1,918	2,220	2,424	2,541	2,624	2,738	2,883	3,024	3,135	3,238	3,352	3,451	3,464	3,258	2,742	2,186	1,771	1,474	1,238	1,038	0,868	0,741	0,646	0,565	0,493	0,432	0,382	0,342	0,308	0,278	0,251	
-22,500	0,163	0,177	0,190	0,204	0,221	0,241	0,264	0,295	0,341	0,418	0,545	0,745	1,048	1,412	1,781	2,098	2,297	2,419	2,539	2,688	2,831	2,957	3,069	3,175	3,273	3,364	3,386	3,169	2,665	2,109	1,703	1,437	1,234	1,059	0,896	0,763	0,664	0,584	0,510	0,443	0,388	0,345	0,309	0,278	0,250	
-25,000	0,131	0,141	0,151	0,162	0,175	0,190	0,211	0,240	0,282	0,354	0,470	0,653	0,935	1,273	1,597	1,890	2,084	2,193	2,339	2,490	2,611	2,729	2,858	2,952	3,003	3,085	3,158	2,948	2,460	1,979	1,622	1,387	1,203	1,042	0,890	0,757	0,657	0,577	0,506	0,441	0,385	0,340	0,303	0,271	0,244	
-27,500	0,103	0,112	0,121	0,132	0,145	0,160	0,179	0,204	0,242	0,306	0,410	0,576	0,828	1,126	1,402	1,667	1,850	1,944	2,072	2,205	2,315	2,430	2,548	2,624	2,664	2,736	2,819	2,621	2,185	1,798	1,505	1,289	1,120	0,971	0,839	0,717	0,618	0,540	0,473	0,414	0,364	0,322	0,287	0,257	0,231	
-30,000	0,084	0,094	0,105	0,116	0,128	0,143	0,159	0,181	0,215	0,272	0,363	0,506	0,711	0,958	1,208	1,451	1,628	1,717	1,825	1,939	2,036	2,133	2,238	2,314	2,366	2,436	2,505	2,313	1,932	1,616	1,362	1,156	1,002	0,868	0,756	0,653	0,561	0,488	0,429	0,377	0,333	0,296	0,264	0,237	0,213	
-32,500	0,073	0,083	0,093	0,105	0,116	0,129	0,144	0,164	0,194	0,243	0,322	0,444	0,603	0,786	1,005	1,237	1,417	1,499	1,585	1,683	1,763	1,851	1,956	2,033	2,092	2,152	2,191	2,000	1,673	1,413	1,201	1,010	0,871	0,753	0,658	0,574	0,496	0,429	0,377	0,334	0,297	0,266	0,239	0,215	0,195	
-35,000	0,066	0,074	0,084	0,095	0,107	0,119	0,133	0,152	0,179	0,224	0,296	0,397	0,514	0,638	0,807	1,032	1,205	1,274	1,338	1,430	1,502	1,583	1,683	1,750	1,796	1,839	1,859	1,666	1,403	1,197	1,019	0,858	0,734	0,641	0,564	0,499	0,436	0,376	0,328	0,290	0,259	0,233	0,211	0,192	0,174	
-37,500	0,060	0,067	0,076	0,087	0,098	0,111	0,126	0,145	0,175	0,217	0,277	0,354	0,436	0,516	0,622	0,798	0,940	1,006	1,075	1,163	1,228	1,296	1,378	1,424	1,453	1,485	1,498	1,336	1,124	0,968	0,819	0,694	0,585	0,514	0,461	0,416	0,374	0,329	0,288	0,254	0,227	0,204	0,185	0,168	0,153	
-40,000	0,055	0,061	0,068	0,079	0,091	0,105	0,122	0,145	0,176	0,216	0,262	0,307	0,352	0,393	0,450	0,558	0,655	0,723	0,798	0,875	0,925	0,970	1,030	1,060	1,072	1,089	1,111	0,987	0,842	0,741	0,632	0,537	0,446	0,389	0,353	0,324	0,300	0,273	0,244	0,217	0,195	0,176	0,160	0,146	0,134	
-42,500	0,050	0,055	0,062	0,071	0,084	0,100	0,120	0,143	0,169	0,197	0,221	0,238	0,247	0,265	0,304	0,360	0,399	0,452	0,521	0,567	0,588	0,614	0,662	0,674	0,661	0,656	0,718	0,651	0,564	0,504	0,434	0,371	0,315	0,275	0,252	0,235	0,222	0,208	0,191	0,171	0,155	0,141	0,130	0,120	0,110	
-45,000	0,045	0,050	0,055	0,063	0,074	0,088	0,105	0,124	0,140	0,153	0,161	0,163	0,163	0,177	0,203	0,223	0,225	0,252	0,306	0,311	0,307	0,325	0,365	0,359	0,331	0,321	0,388	0,361	0,315	0,286	0,252	0,217	0,193	0,175	0,163	0,155	0,148	0,141	0,134	0,123	0,113	0,104	0,096	0,089	0,083	
-47,500	0,041	0,045	0,049	0,055	0,063	0,073	0,085	0,097	0,107	0,113	0,118	0,122	0,127	0,133	0,141	0,144	0,148	0,157	0,175	0,171	0,170	0,178	0,192	0,184	0,176	0,170	0,181	0,172	0,161	0,152	0,139	0,125	0,115	0,108	0,102	0,098	0,093	0,089	0,085	0,081	0,077	0,072	0,067	0,063	0,060	
-50,000	0,037	0,040	0,043	0,048	0,054	0,062	0,071	0,080	0,088	0,095	0,101	0,104	0,107	0,109	0,112	0,114	0,117	0,120	0,122	0,124	0,124	0,126	0,125	0,123	0,120	0,117	0,114	0,110	0,105	0,099	0,094	0,089	0,084	0,080	0,076	0,072	0,069	0,066	0,063	0,060	0,057	0,054	0,052	0,049	0,046	
-52,500	0,034	0,036	0,039	0,042	0,047	0,053	0,061	0,070	0,078	0,084	0,088	0,091	0,093	0,094	0,095	0,096	0,097	0,098	0,099	0,099	0,098	0,097	0,095	0,093	0,091	0,089	0,087	0,084	0,081	0,078	0,075	0,072	0,069	0,066	0,063	0,061	0,058	0,056	0,053	0,051	0,049	0,046	0,044	0,042	0,041	
-55,000	0,031	0,033	0,035	0,038	0,042	0,046	0,053	0,061	0,069	0,074	0,078	0,080	0,081	0,082	0,082	0,082	0,082	0,082	0,081	0,080	0,079	0,078	0,076	0,075	0,074	0,073	0,071	0,070	0,068	0,066	0,064	0,062	0,060	0,058	0,055	0,053	0,051	0,049	0,047	0,045	0,043	0,042	0,040	0,038	0,037	
