# Supplementary material for: 4D dose simulation in volumetric arc therapy: Accuracy and affecting parameters
Source: PLoS One. 2017 Feb 23;12(2):e0172810. doi: 10.1371/journal.pone.0172810 (PMC5322962; doi:10.1371/journal.pone.0172810)
Supplement: S1 File — The zip-file contains the simulated 4D VMAT dose distributions and the the dose measurements (serving as ground truth data) that are underlying the figures and numbers presented in the manuscript. For further details see the Readme.md file contained in the zip-file. (ZIP) [file pone.0172810.s001.zip › 2016_PLOS_Sothmann___SupportingInformation/Breathing_Phase_Variation/150Degree_Case2a/DeltaT=10.0s.dat]

PTW-Image File Format
VERSION		1.0
PIXELSPERLINE	45
LINESPERIMAGE	45
XRESOLUTION	2,500
YRESOLUTION	2,500
XCOORDINATE	-56,250
YCOORDINATE	55,000
UNIT		unknown
SOFTWARE	StandardMatrix
NORMALIZATION	4,211
0;-56,250	-53,750	-51,250	-48,750	-46,250	-43,750	-41,250	-38,750	-36,250	-33,750	-31,250	-28,750	-26,250	-23,750	-21,250	-18,750	-16,250	-13,750	-11,250	-8,750	-6,250	-3,750	-1,250	1,250	3,750	6,250	8,750	11,250	13,750	16,250	18,750	21,250	23,750	26,250	28,750	31,250	33,750	36,250	38,750	41,250	43,750	46,250	48,750	51,250	53,750	
55,000	0,029	0,030	0,031	0,033	0,034	0,036	0,038	0,040	0,042	0,044	0,046	0,048	0,050	0,052	0,054	0,057	0,060	0,064	0,068	0,072	0,076	0,080	0,082	0,081	0,077	0,072	0,068	0,065	0,063	0,060	0,058	0,056	0,054	0,051	0,049	0,047	0,045	0,043	0,042	0,040	0,038	0,036	0,035	0,033	0,032	
52,500	0,031	0,033	0,034	0,036	0,038	0,040	0,042	0,044	0,046	0,049	0,051	0,054	0,057	0,060	0,064	0,068	0,073	0,078	0,083	0,088	0,092	0,096	0,099	0,097	0,093	0,086	0,080	0,075	0,072	0,069	0,066	0,063	0,060	0,058	0,055	0,053	0,050	0,048	0,046	0,044	0,042	0,040	0,038	0,036	0,034	
50,000	0,034	0,036	0,038	0,039	0,042	0,044	0,046	0,049	0,052	0,055	0,058	0,062	0,067	0,072	0,078	0,084	0,090	0,096	0,103	0,108	0,113	0,117	0,118	0,116	0,110	0,102	0,094	0,088	0,083	0,079	0,075	0,071	0,068	0,065	0,062	0,059	0,056	0,053	0,051	0,048	0,046	0,044	0,042	0,039	0,038	
47,500	0,037	0,039	0,041	0,044	0,046	0,049	0,052	0,056	0,059	0,064	0,069	0,074	0,081	0,089	0,097	0,105	0,113	0,121	0,128	0,134	0,138	0,140	0,140	0,137	0,130	0,122	0,112	0,103	0,097	0,091	0,086	0,081	0,077	0,073	0,069	0,065	0,062	0,059	0,056	0,053	0,050	0,048	0,045	0,043	0,041	
45,000	0,042	0,044	0,047	0,050	0,054	0,058	0,062	0,067	0,073	0,079	0,085	0,093	0,103	0,116	0,130	0,139	0,149	0,161	0,175	0,180	0,175	0,173	0,172	0,166	0,157	0,148	0,137	0,126	0,117	0,109	0,101	0,095	0,089	0,083	0,078	0,074	0,070	0,066	0,062	0,059	0,056	0,053	0,050	0,047	0,044	
42,500	0,050	0,053	0,057	0,062	0,067	0,074	0,081	0,090	0,099	0,108	0,114	0,124	0,141	0,166	0,202	0,207	0,220	0,245	0,277	0,281	0,252	0,244	0,240	0,223	0,205	0,196	0,183	0,169	0,155	0,142	0,129	0,118	0,108	0,100	0,093	0,087	0,081	0,076	0,071	0,067	0,063	0,059	0,055	0,052	0,049	
40,000	0,064	0,068	0,073	0,080	0,088	0,099	0,111	0,126	0,143	0,159	0,171	0,181	0,206	0,250	0,337	0,355	0,370	0,419	0,479	0,484	0,417	0,394	0,375	0,339	0,306	0,295	0,275	0,252	0,228	0,204	0,181	0,162	0,146	0,131	0,119	0,108	0,099	0,091	0,084	0,077	0,072	0,066	0,061	0,057	0,053	
37,500	0,085	0,090	0,097	0,106	0,118	0,133	0,151	0,174	0,200	0,230	0,258	0,277	0,307	0,384	0,558	0,622	0,634	0,719	0,811	0,813	0,698	0,646	0,600	0,542	0,490	0,472	0,431	0,392	0,350	0,306	0,267	0,234	0,205	0,179	0,156	0,137	0,122	0,109	0,098	0,088	0,080	0,073	0,067	0,062	0,058	
35,000	0,114	0,123	0,131	0,143	0,158	0,177	0,201	0,229	0,265	0,309	0,358	0,412	0,467	0,595	0,867	1,025	1,064	1,187	1,288	1,268	1,114	1,018	0,935	0,863	0,795	0,757	0,673	0,604	0,534	0,458	0,394	0,338	0,287	0,242	0,204	0,173	0,148	0,127	0,111	0,098	0,087	0,079	0,073	0,068	0,064	
32,500	0,145	0,160	0,174	0,188	0,205	0,227	0,254	0,288	0,333	0,390	0,463	0,558	0,681	0,884	1,260	1,521	1,618	1,756	1,839	1,783	1,600	1,464	1,353	1,279	1,205	1,128	0,993	0,881	0,765	0,645	0,545	0,459	0,380	0,311	0,254	0,208	0,172	0,144	0,122	0,107	0,096	0,088	0,082	0,077	0,073	
30,000	0,174	0,195	0,217	0,239	0,261	0,286	0,318	0,359	0,413	0,486	0,585	0,720	0,942	1,269	1,760	2,111	2,261	2,395	2,443	2,340	2,127	1,964	1,850	1,778	1,692	1,565	1,379	1,211	1,029	0,850	0,708	0,586	0,477	0,383	0,305	0,244	0,198	0,163	0,138	0,121	0,109	0,100	0,094	0,088	0,083	
27,500	0,199	0,226	0,255	0,287	0,320	0,355	0,394	0,443	0,507	0,597	0,730	0,922	1,236	1,706	2,321	2,767	2,967	3,079	3,066	2,920	2,690	2,517	2,403	2,325	2,222	2,046	1,807	1,575	1,308	1,068	0,878	0,716	0,574	0,454	0,357	0,284	0,230	0,189	0,159	0,139	0,125	0,114	0,106	0,098	0,092	
25,000	0,221	0,251	0,286	0,325	0,370	0,418	0,471	0,534	0,615	0,721	0,881	1,131	1,517	2,124	2,898	3,433	3,651	3,700	3,620	3,473	3,264	3,078	2,944	2,856	2,741	2,541	2,273	1,972	1,604	1,297	1,052	0,846	0,669	0,523	0,412	0,330	0,268	0,220	0,185	0,160	0,143	0,128	0,117	0,107	0,098	
22,500	0,240	0,272	0,310	0,354	0,405	0,463	0,528	0,606	0,704	0,832	1,012	1,300	1,747	2,461	3,319	3,880	4,064	4,063	3,969	3,843	3,662	3,471	3,329	3,227	3,103	2,922	2,691	2,358	1,895	1,519	1,217	0,966	0,756	0,589	0,469	0,380	0,309	0,254	0,212	0,182	0,158	0,139	0,124	0,112	0,102	
20,000	0,256	0,289	0,328	0,374	0,428	0,493	0,570	0,663	0,776	0,925	1,131	1,445	1,921	2,682	3,539	4,058	4,211	4,190	4,095	3,970	3,815	3,660	3,536	3,424	3,305	3,168	3,004	2,677	2,156	1,712	1,361	1,076	0,838	0,655	0,524	0,425	0,346	0,284	0,236	0,198	0,168	0,145	0,128	0,114	0,104	
17,500	0,267	0,301	0,342	0,390	0,448	0,517	0,601	0,704	0,830	0,991	1,211	1,536	2,036	2,797	3,606	4,087	4,207	4,169	4,061	3,942	3,822	3,712	3,622	3,531	3,437	3,342	3,223	2,912	2,355	1,844	1,457	1,156	0,902	0,706	0,563	0,454	0,367	0,299	0,246	0,205	0,174	0,150	0,133	0,119	0,108	
15,000	0,271	0,308	0,350	0,399	0,458	0,529	0,614	0,720	0,853	1,026	1,262	1,600	2,113	2,832	3,572	4,016	4,108	4,062	3,954	3,856	3,776	3,705	3,644	3,585	3,524	3,469	3,370	3,057	2,469	1,900	1,490	1,188	0,936	0,735	0,581	0,462	0,368	0,296	0,244	0,207	0,181	0,160	0,144	0,129	0,114	
12,500	0,267	0,303	0,347	0,397	0,455	0,526	0,614	0,723	0,863	1,045	1,285	1,621	2,117	2,779	3,451	3,865	3,943	3,903	3,815	3,747	3,694	3,646	3,605	3,570	3,531	3,505	3,413	3,089	2,487	1,900	1,491	1,195	0,953	0,755	0,593	0,462	0,359	0,288	0,241	0,210	0,187	0,169	0,151	0,133	0,117	
10,000	0,259	0,296	0,339	0,390	0,450	0,520	0,608	0,717	0,855	1,033	1,268	1,590	2,056	2,649	3,270	3,658	3,730	3,702	3,637	3,590	3,557	3,530	3,505	3,477	3,448	3,444	3,357	3,023	2,426	1,888	1,506	1,216	0,977	0,778	0,606	0,463	0,355	0,284	0,240	0,211	0,187	0,166	0,146	0,128	0,112	
7,500	0,251	0,288	0,331	0,381	0,442	0,513	0,597	0,703	0,837	1,008	1,237	1,540	1,957	2,489	3,051	3,413	3,485	3,466	3,424	3,398	3,385	3,373	3,355	3,331	3,314	3,321	3,228	2,896	2,334	1,873	1,531	1,241	0,999	0,793	0,613	0,464	0,357	0,288	0,242	0,209	0,182	0,158	0,137	0,120	0,106	
5,000	0,244	0,280	0,323	0,374	0,433	0,505	0,590	0,690	0,816	0,981	1,193	1,461	1,823	2,303	2,816	3,149	3,222	3,220	3,201	3,195	3,201	3,192	3,178	3,157	3,146	3,159	3,069	2,756	2,234	1,847	1,550	1,276	1,030	0,809	0,618	0,469	0,364	0,295	0,245	0,207	0,176	0,151	0,132	0,118	0,107	
2,500	0,243	0,278	0,320	0,370	0,429	0,498	0,581	0,679	0,800	0,955	1,143	1,373	1,692	2,127	2,586	2,881	2,960	2,990	3,001	3,014	3,022	3,013	3,005	2,988	2,980	3,000	2,918	2,632	2,154	1,835	1,582	1,330	1,073	0,825	0,617	0,466	0,364	0,295	0,246	0,207	0,178	0,156	0,140	0,128	0,119	
0,000	0,250	0,283	0,323	0,371	0,428	0,495	0,574	0,671	0,789	0,929	1,090	1,283	1,580	1,975	2,378	2,639	2,745	2,811	2,843	2,862	2,869	2,870	2,871	2,858	2,857	2,872	2,799	2,558	2,136	1,863	1,623	1,357	1,077	0,808	0,595	0,453	0,361	0,298	0,253	0,220	0,195	0,177	0,162	0,151	0,140	
-2,500	0,260	0,291	0,329	0,374	0,428	0,492	0,567	0,657	0,765	0,888	1,027	1,209	1,493	1,862	2,234	2,477	2,601	2,677	2,721	2,747	2,760	2,777	2,783	2,785	2,796	2,811	2,760	2,573	2,178	1,877	1,612	1,319	1,024	0,763	0,574	0,453	0,377	0,324	0,286	0,257	0,234	0,215	0,198	0,184	0,170	
-5,000	0,268	0,299	0,334	0,376	0,427	0,488	0,559	0,641	0,734	0,844	0,971	1,160	1,444	1,800	2,143	2,375	2,503	2,582	2,636	2,670	2,697	2,729	2,750	2,772	2,800	2,828	2,792	2,619	2,207	1,842	1,545	1,249	0,970	0,745	0,590	0,493	0,430	0,385	0,347	0,315	0,288	0,264	0,242	0,221	0,202	
-7,500	0,271	0,302	0,336	0,375	0,421	0,476	0,540	0,613	0,696	0,795	0,923	1,117	1,418	1,772	2,087	2,316	2,443	2,524	2,584	2,630	2,675	2,721	2,759	2,797	2,833	2,859	2,820	2,649	2,229	1,808	1,488	1,212	0,974	0,791	0,664	0,579	0,520	0,473	0,428	0,387	0,349	0,315	0,285	0,258	0,233	
-10,000	0,265	0,294	0,325	0,360	0,400	0,449	0,505	0,569	0,643	0,733	0,869	1,086	1,413	1,775	2,069	2,287	2,415	2,500	2,561	2,623	2,682	2,736	2,786	2,824	2,859	2,892	2,872	2,704	2,287	1,831	1,501	1,255	1,050	0,895	0,780	0,695	0,629	0,569	0,510	0,455	0,405	0,362	0,324	0,290	0,261	
-12,500	0,248	0,275	0,303	0,335	0,371	0,414	0,462	0,518	0,583	0,671	0,819	1,067	1,426	1,789	2,060	2,269	2,410	2,504	2,569	2,642	2,704	2,759	2,813	2,864	2,915	2,973	2,977	2,805	2,385	1,922	1,597	1,375	1,190	1,033	0,910	0,811	0,727	0,649	0,575	0,506	0,446	0,395	0,351	0,313	0,280	
-15,000	0,225	0,252	0,279	0,308	0,340	0,377	0,419	0,466	0,525	0,619	0,784	1,061	1,422	1,764	2,036	2,256	2,424	2,524	2,589	2,664	2,731	2,795	2,873	2,953	3,024	3,107	3,130	2,948	2,524	2,075	1,759	1,535	1,341	1,169	1,025	0,903	0,796	0,699	0,612	0,534	0,468	0,412	0,364	0,323	0,287	
-17,500	0,202	0,229	0,255	0,283	0,311	0,341	0,376	0,420	0,482	0,588	0,766	1,036	1,369	1,691	1,984	2,249	2,449	2,552	2,616	2,695	2,779	2,870	2,971	3,071	3,159	3,260	3,301	3,111	2,685	2,263	1,952	1,700	1,469	1,265	1,097	0,952	0,826	0,718	0,623	0,542	0,472	0,415	0,365	0,323	0,286	
-20,000	0,179	0,204	0,230	0,256	0,282	0,311	0,345	0,392	0,465	0,578	0,752	0,996	1,291	1,606	1,932	2,244	2,467	2,574	2,642	2,730	2,831	2,940	3,054	3,163	3,276	3,405	3,451	3,243	2,831	2,427	2,098	1,805	1,538	1,307	1,119	0,959	0,823	0,709	0,614	0,533	0,464	0,407	0,358	0,317	0,281	
-22,500	0,155	0,177	0,202	0,227	0,253	0,283	0,322	0,377	0,458	0,571	0,726	0,943	1,216	1,532	1,875	2,201	2,428	2,540	2,617	2,709	2,826	2,953	3,081	3,212	3,351	3,497	3,548	3,324	2,898	2,501	2,141	1,812	1,522	1,282	1,091	0,930	0,795	0,684	0,592	0,514	0,448	0,393	0,345	0,305	0,271	
-25,000	0,129	0,149	0,171	0,195	0,222	0,254	0,295	0,350	0,427	0,534	0,678	0,869	1,123	1,422	1,755	2,065	2,276	2,400	2,491	2,598	2,735	2,891	3,035	3,179	3,323	3,467	3,528	3,291	2,847	2,454	2,063	1,712	1,417	1,193	1,016	0,868	0,743	0,639	0,553	0,480	0,420	0,369	0,325	0,288	0,255	
-27,500	0,106	0,123	0,143	0,166	0,192	0,223	0,262	0,313	0,379	0,472	0,598	0,761	0,971	1,249	1,543	1,823	2,019	2,145	2,264	2,402	2,557	2,718	2,865	3,004	3,133	3,250	3,322	3,088	2,646	2,270	1,875	1,519	1,239	1,043	0,893	0,770	0,666	0,576	0,498	0,432	0,378	0,332	0,292	0,259	0,230	
-30,000	0,090	0,104	0,121	0,142	0,165	0,191	0,223	0,265	0,321	0,391	0,488	0,615	0,800	1,034	1,280	1,519	1,703	1,821	1,972	2,131	2,276	2,416	2,568	2,684	2,772	2,849	2,930	2,720	2,297	1,934	1,579	1,269	1,033	0,867	0,743	0,645	0,564	0,492	0,429	0,374	0,328	0,288	0,254	0,225	0,201	
-32,500	0,078	0,088	0,101	0,118	0,138	0,160	0,185	0,216	0,254	0,305	0,374	0,472	0,623	0,800	0,983	1,195	1,367	1,463	1,622	1,782	1,906	2,020	2,163	2,237	2,282	2,318	2,386	2,217	1,853	1,506	1,209	0,979	0,813	0,690	0,594	0,516	0,450	0,393	0,345	0,303	0,268	0,237	0,211	0,189	0,169	
-35,000	0,068	0,076	0,086	0,100	0,117	0,136	0,156	0,177	0,202	0,236	0,283	0,354	0,457	0,573	0,700	0,885	1,021	1,079	1,225	1,378	1,471	1,551	1,662	1,701	1,698	1,704	1,770	1,650	1,377	1,090	0,859	0,704	0,602	0,524	0,457	0,398	0,346	0,303	0,267	0,237	0,210	0,188	0,169	0,153	0,138	
-37,500	0,060	0,067	0,075	0,086	0,100	0,116	0,132	0,148	0,164	0,183	0,213	0,260	0,323	0,391	0,468	0,578	0,651	0,681	0,811	0,931	0,977	1,024	1,107	1,117	1,071	1,064	1,145	1,080	0,903	0,706	0,561	0,472	0,416	0,370	0,327	0,286	0,250	0,222	0,198	0,177	0,160	0,145	0,132	0,121	0,111	
-40,000	0,055	0,060	0,067	0,075	0,086	0,099	0,114	0,127	0,139	0,152	0,168	0,193	0,229	0,266	0,297	0,334	0,364	0,390	0,472	0,538	0,548	0,582	0,636	0,626	0,575	0,566	0,632	0,595	0,496	0,397	0,332	0,291	0,263	0,239	0,214	0,190	0,169	0,152	0,138	0,126	0,116	0,107	0,099	0,092	0,086	
-42,500	0,050	0,054	0,060	0,066	0,075	0,086	0,100	0,113	0,123	0,133	0,143	0,153	0,168	0,183	0,195	0,208	0,222	0,238	0,267	0,288	0,295	0,313	0,329	0,317	0,297	0,289	0,304	0,281	0,244	0,211	0,188	0,171	0,157	0,145	0,133	0,122	0,112	0,103	0,096	0,089	0,083	0,078	0,073	0,069	0,065	
-45,000	0,045	0,049	0,054	0,059	0,066	0,076	0,088	0,100	0,112	0,120	0,127	0,134	0,140	0,147	0,153	0,160	0,166	0,174	0,181	0,186	0,190	0,193	0,193	0,189	0,183	0,177	0,171	0,160	0,148	0,136	0,125	0,116	0,108	0,101	0,094	0,088	0,083	0,078	0,073	0,069	0,065	0,062	0,058	0,055	0,052	
-47,500	0,041	0,045	0,049	0,053	0,059	0,067	0,077	0,089	0,100	0,110	0,116	0,120	0,124	0,127	0,130	0,133	0,135	0,137	0,139	0,140	0,140	0,140	0,138	0,135	0,132	0,128	0,122	0,116	0,109	0,103	0,097	0,091	0,086	0,081	0,077	0,073	0,069	0,065	0,062	0,059	0,056	0,053	0,050	0,048	0,046	
-50,000	0,038	0,041	0,044	0,048	0,053	0,059	0,067	0,078	0,089	0,099	0,106	0,109	0,110	0,111	0,111	0,112	0,112	0,112	0,111	0,110	0,109	0,108	0,106	0,105	0,102	0,099	0,096	0,092	0,088	0,084	0,080	0,076	0,073	0,069	0,066	0,063	0,060	0,057	0,055	0,052	0,050	0,047	0,045	0,043	0,041	
-52,500	0,034	0,036	0,039	0,043	0,047	0,052	0,058	0,067	0,077	0,088	0,094	0,096	0,096	0,095	0,094	0,093	0,091	0,090	0,089	0,087	0,086	0,085	0,085	0,084	0,082	0,081	0,078	0,076	0,073	0,071	0,068	0,066	0,063	0,061	0,058	0,056	0,054	0,051	0,049	0,047	0,045	0,043	0,041	0,039	0,038	
-55,000	0,031	0,033	0,035	0,038	0,041	0,045	0,051	0,057	0,066	0,075	0,081	0,083	0,082	0,080	0,078	0,076	0,074	0,072	0,071	0,070	0,070	0,070	0,070	0,070	0,069	0,068	0,066	0,064	0,063	0,061	0,059	0,058	0,056	0,054	0,052	0,050	0,048	0,046	0,044	0,043	0,041	0,039	0,038	0,036	0,035	
