# Supplementary material for: 4D dose simulation in volumetric arc therapy: Accuracy and affecting parameters
Source: PLoS One. 2017 Feb 23;12(2):e0172810. doi: 10.1371/journal.pone.0172810 (PMC5322962; doi:10.1371/journal.pone.0172810)
Supplement: S1 File — The zip-file contains the simulated 4D VMAT dose distributions and the the dose measurements (serving as ground truth data) that are underlying the figures and numbers presented in the manuscript. For further details see the Readme.md file contained in the zip-file. (ZIP) [file pone.0172810.s001.zip › 2016_PLOS_Sothmann___SupportingInformation/Breathing_Phase_Variation/150Degree_Case2a/DeltaT=3.0s.dat]

PTW-Image File Format
VERSION		1.0
PIXELSPERLINE	45
LINESPERIMAGE	45
XRESOLUTION	2,500
YRESOLUTION	2,500
XCOORDINATE	-56,250
YCOORDINATE	55,000
UNIT		unknown
SOFTWARE	StandardMatrix
NORMALIZATION	4,235
0;-56,250	-53,750	-51,250	-48,750	-46,250	-43,750	-41,250	-38,750	-36,250	-33,750	-31,250	-28,750	-26,250	-23,750	-21,250	-18,750	-16,250	-13,750	-11,250	-8,750	-6,250	-3,750	-1,250	1,250	3,750	6,250	8,750	11,250	13,750	16,250	18,750	21,250	23,750	26,250	28,750	31,250	33,750	36,250	38,750	41,250	43,750	46,250	48,750	51,250	53,750	
55,000	0,028	0,029	0,031	0,032	0,034	0,035	0,037	0,039	0,041	0,042	0,044	0,046	0,048	0,050	0,052	0,055	0,058	0,061	0,064	0,068	0,072	0,075	0,077	0,077	0,073	0,069	0,065	0,062	0,060	0,058	0,056	0,054	0,052	0,050	0,048	0,046	0,044	0,042	0,040	0,039	0,037	0,035	0,034	0,032	0,031	
52,500	0,030	0,032	0,033	0,035	0,037	0,039	0,041	0,043	0,045	0,047	0,050	0,052	0,055	0,058	0,061	0,065	0,069	0,074	0,078	0,083	0,088	0,092	0,094	0,092	0,088	0,082	0,076	0,072	0,069	0,066	0,063	0,061	0,058	0,056	0,053	0,051	0,049	0,047	0,045	0,043	0,041	0,039	0,037	0,035	0,034	
50,000	0,033	0,035	0,037	0,038	0,041	0,043	0,045	0,048	0,050	0,053	0,056	0,060	0,064	0,068	0,073	0,079	0,085	0,091	0,097	0,102	0,107	0,112	0,113	0,111	0,105	0,098	0,090	0,084	0,080	0,076	0,072	0,069	0,066	0,062	0,060	0,057	0,054	0,052	0,049	0,047	0,045	0,042	0,040	0,038	0,037	
47,500	0,036	0,038	0,040	0,042	0,045	0,048	0,050	0,054	0,057	0,061	0,065	0,071	0,077	0,084	0,091	0,099	0,106	0,114	0,121	0,127	0,132	0,134	0,135	0,131	0,125	0,116	0,107	0,099	0,092	0,087	0,082	0,078	0,074	0,070	0,067	0,063	0,060	0,057	0,054	0,051	0,049	0,046	0,044	0,042	0,040	
45,000	0,040	0,043	0,045	0,048	0,052	0,055	0,059	0,064	0,069	0,074	0,080	0,087	0,097	0,108	0,120	0,129	0,139	0,149	0,162	0,167	0,165	0,164	0,163	0,158	0,150	0,141	0,130	0,119	0,111	0,103	0,097	0,090	0,085	0,080	0,075	0,071	0,067	0,064	0,060	0,057	0,054	0,051	0,048	0,046	0,043	
42,500	0,047	0,050	0,054	0,058	0,063	0,068	0,075	0,082	0,091	0,099	0,105	0,115	0,130	0,151	0,179	0,186	0,199	0,220	0,244	0,249	0,228	0,222	0,219	0,206	0,191	0,182	0,169	0,155	0,142	0,131	0,120	0,110	0,102	0,095	0,088	0,082	0,077	0,073	0,068	0,064	0,060	0,057	0,053	0,050	0,047	
40,000	0,059	0,062	0,067	0,073	0,080	0,089	0,100	0,113	0,127	0,142	0,154	0,164	0,186	0,222	0,291	0,307	0,321	0,359	0,405	0,411	0,360	0,342	0,327	0,300	0,273	0,262	0,243	0,223	0,202	0,181	0,162	0,146	0,132	0,120	0,109	0,100	0,092	0,085	0,079	0,073	0,068	0,063	0,059	0,055	0,051	
37,500	0,077	0,082	0,087	0,096	0,106	0,119	0,135	0,155	0,179	0,206	0,232	0,249	0,274	0,339	0,487	0,535	0,541	0,609	0,688	0,692	0,594	0,550	0,515	0,469	0,425	0,410	0,375	0,340	0,303	0,265	0,233	0,205	0,181	0,160	0,141	0,125	0,112	0,101	0,092	0,083	0,076	0,070	0,064	0,060	0,056	
35,000	0,104	0,111	0,119	0,129	0,143	0,161	0,182	0,208	0,241	0,281	0,326	0,375	0,422	0,535	0,774	0,900	0,922	1,030	1,124	1,108	0,967	0,884	0,815	0,753	0,694	0,661	0,588	0,526	0,463	0,398	0,343	0,295	0,252	0,215	0,183	0,157	0,136	0,118	0,104	0,093	0,083	0,076	0,070	0,065	0,061	
32,500	0,133	0,147	0,160	0,173	0,188	0,209	0,234	0,266	0,307	0,361	0,428	0,517	0,628	0,811	1,149	1,371	1,446	1,572	1,654	1,603	1,431	1,308	1,210	1,144	1,077	1,007	0,883	0,780	0,677	0,571	0,483	0,407	0,337	0,277	0,228	0,189	0,157	0,133	0,115	0,101	0,091	0,084	0,078	0,073	0,069	
30,000	0,162	0,182	0,203	0,224	0,244	0,267	0,297	0,336	0,387	0,457	0,551	0,680	0,891	1,196	1,645	1,953	2,081	2,211	2,263	2,165	1,957	1,804	1,701	1,635	1,554	1,432	1,253	1,097	0,933	0,770	0,641	0,529	0,430	0,345	0,276	0,222	0,181	0,151	0,129	0,114	0,103	0,096	0,090	0,084	0,079	
27,500	0,188	0,214	0,242	0,273	0,306	0,339	0,376	0,422	0,484	0,571	0,700	0,890	1,201	1,651	2,224	2,630	2,817	2,933	2,927	2,779	2,546	2,379	2,274	2,202	2,100	1,921	1,680	1,460	1,212	0,987	0,809	0,657	0,526	0,415	0,326	0,259	0,211	0,175	0,149	0,131	0,119	0,110	0,102	0,095	0,089	
25,000	0,211	0,241	0,275	0,315	0,359	0,407	0,459	0,519	0,599	0,703	0,862	1,113	1,503	2,098	2,842	3,356	3,570	3,623	3,544	3,394	3,179	2,992	2,860	2,772	2,656	2,445	2,163	1,870	1,518	1,223	0,989	0,791	0,623	0,487	0,382	0,306	0,248	0,205	0,173	0,152	0,136	0,124	0,113	0,104	0,096	
22,500	0,232	0,264	0,302	0,346	0,397	0,455	0,520	0,597	0,694	0,822	1,003	1,294	1,749	2,464	3,307	3,859	4,042	4,042	3,949	3,823	3,635	3,432	3,282	3,177	3,048	2,855	2,608	2,277	1,826	1,460	1,166	0,921	0,718	0,558	0,442	0,358	0,291	0,239	0,202	0,174	0,153	0,135	0,121	0,110	0,100	
20,000	0,251	0,284	0,323	0,369	0,424	0,490	0,567	0,660	0,774	0,925	1,135	1,455	1,939	2,708	3,557	4,067	4,219	4,202	4,109	3,983	3,817	3,647	3,512	3,392	3,265	3,117	2,943	2,618	2,110	1,676	1,330	1,046	0,811	0,632	0,504	0,409	0,333	0,273	0,228	0,192	0,164	0,142	0,126	0,113	0,102	
17,500	0,264	0,299	0,340	0,389	0,448	0,518	0,603	0,708	0,836	1,000	1,224	1,557	2,066	2,839	3,644	4,115	4,235	4,199	4,092	3,967	3,835	3,714	3,614	3,515	3,414	3,308	3,183	2,879	2,335	1,831	1,447	1,143	0,888	0,693	0,552	0,444	0,359	0,293	0,242	0,202	0,172	0,149	0,131	0,117	0,106	
15,000	0,271	0,308	0,351	0,401	0,461	0,533	0,620	0,728	0,864	1,042	1,284	1,632	2,159	2,889	3,627	4,062	4,152	4,106	3,994	3,889	3,801	3,723	3,657	3,592	3,526	3,463	3,360	3,057	2,479	1,909	1,494	1,186	0,930	0,728	0,574	0,455	0,363	0,294	0,243	0,206	0,179	0,159	0,142	0,126	0,112	
12,500	0,268	0,305	0,349	0,400	0,460	0,531	0,622	0,734	0,877	1,065	1,315	1,662	2,172	2,846	3,516	3,925	4,002	3,960	3,868	3,794	3,736	3,684	3,640	3,602	3,559	3,528	3,434	3,121	2,522	1,922	1,501	1,197	0,950	0,750	0,586	0,455	0,355	0,285	0,239	0,208	0,185	0,166	0,148	0,131	0,115	
10,000	0,260	0,297	0,341	0,392	0,453	0,526	0,616	0,728	0,870	1,054	1,299	1,633	2,115	2,719	3,340	3,729	3,800	3,770	3,701	3,649	3,613	3,583	3,557	3,527	3,494	3,488	3,403	3,076	2,475	1,917	1,520	1,217	0,972	0,770	0,597	0,455	0,349	0,279	0,237	0,208	0,184	0,164	0,144	0,126	0,111	
7,500	0,251	0,288	0,331	0,382	0,443	0,516	0,603	0,712	0,850	1,027	1,267	1,585	2,017	2,559	3,123	3,489	3,561	3,539	3,491	3,461	3,446	3,432	3,413	3,387	3,369	3,378	3,287	2,956	2,383	1,902	1,542	1,238	0,987	0,779	0,600	0,454	0,350	0,283	0,239	0,207	0,179	0,156	0,135	0,118	0,105	
5,000	0,241	0,277	0,321	0,372	0,433	0,506	0,593	0,696	0,827	0,999	1,221	1,502	1,880	2,369	2,887	3,227	3,297	3,288	3,262	3,252	3,257	3,247	3,232	3,212	3,203	3,216	3,125	2,806	2,272	1,867	1,554	1,267	1,013	0,793	0,607	0,462	0,362	0,294	0,245	0,206	0,175	0,150	0,131	0,116	0,105	
2,500	0,238	0,273	0,315	0,366	0,426	0,497	0,582	0,684	0,809	0,972	1,169	1,410	1,743	2,189	2,652	2,951	3,022	3,043	3,049	3,059	3,067	3,058	3,051	3,032	3,024	3,044	2,956	2,662	2,173	1,843	1,584	1,325	1,065	0,819	0,615	0,467	0,368	0,299	0,248	0,208	0,177	0,154	0,137	0,124	0,114	
0,000	0,245	0,277	0,318	0,367	0,425	0,495	0,577	0,678	0,802	0,948	1,116	1,318	1,626	2,029	2,432	2,691	2,786	2,846	2,875	2,895	2,903	2,903	2,901	2,883	2,879	2,892	2,812	2,564	2,143	1,873	1,636	1,369	1,085	0,814	0,601	0,458	0,365	0,300	0,253	0,218	0,191	0,171	0,156	0,144	0,133	
-2,500	0,255	0,287	0,325	0,372	0,428	0,495	0,575	0,670	0,783	0,910	1,053	1,241	1,534	1,905	2,275	2,510	2,625	2,697	2,742	2,771	2,782	2,794	2,795	2,792	2,799	2,811	2,757	2,570	2,185	1,897	1,637	1,342	1,041	0,773	0,578	0,455	0,376	0,321	0,280	0,250	0,226	0,206	0,189	0,174	0,160	
-5,000	0,265	0,297	0,334	0,378	0,432	0,497	0,573	0,661	0,758	0,870	1,000	1,193	1,481	1,834	2,171	2,395	2,516	2,592	2,648	2,683	2,707	2,734	2,749	2,767	2,794	2,821	2,785	2,614	2,212	1,864	1,574	1,273	0,982	0,747	0,586	0,486	0,422	0,374	0,336	0,304	0,276	0,252	0,231	0,210	0,191	
-7,500	0,273	0,305	0,341	0,383	0,433	0,493	0,561	0,639	0,726	0,826	0,955	1,151	1,453	1,801	2,106	2,326	2,447	2,525	2,586	2,632	2,676	2,718	2,752	2,789	2,822	2,846	2,804	2,636	2,226	1,821	1,505	1,221	0,970	0,779	0,649	0,563	0,504	0,456	0,413	0,372	0,335	0,303	0,273	0,247	0,223	
-10,000	0,271	0,302	0,335	0,373	0,417	0,469	0,530	0,598	0,674	0,766	0,902	1,120	1,447	1,802	2,084	2,292	2,412	2,493	2,556	2,617	2,675	2,726	2,773	2,809	2,841	2,868	2,844	2,683	2,276	1,830	1,500	1,243	1,028	0,870	0,756	0,674	0,609	0,550	0,494	0,441	0,392	0,350	0,313	0,280	0,251	
-12,500	0,257	0,286	0,316	0,350	0,389	0,436	0,488	0,547	0,614	0,702	0,849	1,100	1,460	1,818	2,077	2,272	2,403	2,492	2,556	2,630	2,690	2,742	2,794	2,841	2,888	2,939	2,940	2,777	2,366	1,906	1,577	1,349	1,159	1,004	0,884	0,789	0,708	0,633	0,561	0,494	0,436	0,386	0,343	0,305	0,272	
-15,000	0,235	0,264	0,293	0,324	0,358	0,399	0,443	0,493	0,553	0,646	0,813	1,093	1,459	1,797	2,056	2,260	2,414	2,508	2,571	2,646	2,712	2,773	2,849	2,925	2,992	3,069	3,089	2,918	2,502	2,049	1,729	1,505	1,311	1,142	1,003	0,885	0,781	0,688	0,602	0,526	0,460	0,405	0,358	0,317	0,281	
-17,500	0,213	0,241	0,270	0,299	0,329	0,361	0,399	0,443	0,506	0,612	0,791	1,065	1,403	1,723	2,008	2,255	2,439	2,535	2,598	2,677	2,761	2,849	2,949	3,045	3,128	3,225	3,266	3,091	2,670	2,242	1,930	1,680	1,450	1,250	1,084	0,941	0,817	0,710	0,617	0,537	0,468	0,410	0,360	0,318	0,282	
-20,000	0,190	0,217	0,244	0,271	0,299	0,329	0,365	0,413	0,487	0,601	0,777	1,023	1,320	1,637	1,962	2,261	2,470	2,570	2,637	2,724	2,824	2,931	3,041	3,145	3,253	3,382	3,434	3,242	2,836	2,427	2,097	1,802	1,535	1,305	1,117	0,956	0,819	0,705	0,610	0,529	0,461	0,403	0,354	0,313	0,277	
-22,500	0,164	0,189	0,215	0,241	0,267	0,298	0,339	0,396	0,479	0,595	0,753	0,972	1,248	1,571	1,921	2,242	2,461	2,565	2,639	2,728	2,840	2,962	3,087	3,215	3,353	3,502	3,563	3,357	2,934	2,528	2,163	1,830	1,537	1,294	1,100	0,936	0,798	0,684	0,592	0,513	0,447	0,391	0,343	0,303	0,268	
-25,000	0,137	0,158	0,181	0,206	0,233	0,265	0,308	0,366	0,447	0,558	0,707	0,904	1,166	1,477	1,820	2,133	2,344	2,460	2,546	2,649	2,783	2,938	3,081	3,225	3,375	3,527	3,594	3,370	2,923	2,514	2,111	1,750	1,450	1,219	1,036	0,882	0,753	0,645	0,556	0,482	0,421	0,369	0,324	0,286	0,253	
-27,500	0,112	0,129	0,151	0,174	0,201	0,232	0,273	0,326	0,396	0,495	0,629	0,801	1,023	1,315	1,623	1,914	2,115	2,238	2,352	2,491	2,651	2,814	2,963	3,109	3,249	3,377	3,447	3,214	2,761	2,366	1,950	1,579	1,287	1,081	0,923	0,793	0,684	0,588	0,507	0,439	0,382	0,335	0,294	0,260	0,230	
-30,000	0,095	0,109	0,127	0,149	0,173	0,200	0,233	0,277	0,336	0,411	0,515	0,653	0,852	1,104	1,367	1,620	1,814	1,935	2,087	2,253	2,408	2,555	2,712	2,839	2,940	3,026	3,104	2,885	2,437	2,050	1,672	1,344	1,091	0,912	0,778	0,673	0,586	0,510	0,443	0,385	0,337	0,295	0,259	0,229	0,204	
-32,500	0,081	0,092	0,106	0,124	0,145	0,167	0,194	0,225	0,266	0,320	0,394	0,502	0,670	0,865	1,066	1,294	1,480	1,586	1,751	1,921	2,057	2,182	2,333	2,418	2,474	2,516	2,580	2,394	1,999	1,622	1,301	1,053	0,873	0,737	0,631	0,545	0,473	0,413	0,361	0,317	0,279	0,247	0,219	0,195	0,175	
-35,000	0,070	0,078	0,089	0,104	0,122	0,142	0,162	0,185	0,211	0,247	0,298	0,376	0,492	0,623	0,767	0,971	1,123	1,189	1,345	1,511	1,619	1,708	1,826	1,874	1,876	1,885	1,947	1,812	1,510	1,192	0,938	0,767	0,655	0,567	0,492	0,426	0,370	0,322	0,283	0,250	0,222	0,198	0,177	0,160	0,144	
-37,500	0,062	0,069	0,078	0,089	0,104	0,121	0,137	0,153	0,170	0,191	0,223	0,276	0,346	0,425	0,513	0,637	0,721	0,754	0,898	1,034	1,088	1,141	1,232	1,246	1,197	1,190	1,277	1,203	1,004	0,783	0,618	0,519	0,456	0,404	0,356	0,310	0,270	0,238	0,212	0,190	0,171	0,154	0,140	0,128	0,117	
-40,000	0,056	0,062	0,069	0,078	0,089	0,103	0,118	0,131	0,143	0,157	0,175	0,203	0,243	0,285	0,321	0,363	0,397	0,426	0,520	0,596	0,608	0,646	0,709	0,698	0,640	0,630	0,707	0,665	0,552	0,439	0,365	0,319	0,288	0,260	0,232	0,205	0,182	0,163	0,148	0,135	0,124	0,114	0,105	0,097	0,090	
-42,500	0,051	0,056	0,062	0,069	0,078	0,090	0,103	0,116	0,127	0,136	0,147	0,159	0,175	0,191	0,206	0,220	0,236	0,255	0,287	0,313	0,320	0,342	0,361	0,348	0,324	0,316	0,334	0,309	0,266	0,229	0,203	0,184	0,168	0,155	0,142	0,130	0,119	0,109	0,101	0,094	0,087	0,082	0,077	0,072	0,067	
-45,000	0,046	0,051	0,055	0,061	0,069	0,078	0,091	0,104	0,115	0,123	0,130	0,137	0,144	0,152	0,159	0,167	0,175	0,183	0,192	0,198	0,203	0,207	0,208	0,203	0,197	0,190	0,183	0,171	0,158	0,144	0,132	0,122	0,113	0,105	0,099	0,092	0,086	0,081	0,076	0,071	0,067	0,064	0,060	0,057	0,054	
-47,500	0,042	0,046	0,050	0,055	0,061	0,069	0,079	0,092	0,104	0,113	0,119	0,124	0,128	0,132	0,135	0,139	0,142	0,145	0,148	0,149	0,149	0,149	0,147	0,144	0,140	0,135	0,129	0,122	0,115	0,108	0,101	0,095	0,089	0,084	0,080	0,075	0,071	0,067	0,064	0,060	0,057	0,054	0,052	0,049	0,047	
-50,000	0,039	0,042	0,045	0,050	0,055	0,061	0,070	0,080	0,092	0,102	0,109	0,112	0,114	0,115	0,116	0,117	0,117	0,118	0,118	0,117	0,116	0,114	0,112	0,110	0,108	0,105	0,100	0,096	0,092	0,087	0,083	0,079	0,075	0,072	0,068	0,065	0,062	0,059	0,056	0,053	0,051	0,049	0,046	0,044	0,042	
-52,500	0,035	0,037	0,040	0,044	0,049	0,054	0,061	0,070	0,081	0,091	0,098	0,100	0,100	0,100	0,099	0,098	0,096	0,095	0,093	0,092	0,091	0,090	0,089	0,088	0,086	0,084	0,081	0,079	0,076	0,073	0,070	0,068	0,065	0,062	0,060	0,057	0,055	0,052	0,050	0,048	0,046	0,044	0,042	0,040	0,038	
-55,000	0,031	0,034	0,036	0,039	0,043	0,047	0,053	0,060	0,069	0,079	0,085	0,087	0,086	0,084	0,082	0,080	0,077	0,076	0,074	0,074	0,073	0,073	0,073	0,073	0,072	0,070	0,068	0,067	0,065	0,063	0,061	0,059	0,057	0,055	0,053	0,051	0,049	0,047	0,045	0,044	0,042	0,040	0,038	0,037	0,035	
