# Supplementary material for: 4D dose simulation in volumetric arc therapy: Accuracy and affecting parameters
Source: PLoS One. 2017 Feb 23;12(2):e0172810. doi: 10.1371/journal.pone.0172810 (PMC5322962; doi:10.1371/journal.pone.0172810)
Supplement: S1 File — The zip-file contains the simulated 4D VMAT dose distributions and the the dose measurements (serving as ground truth data) that are underlying the figures and numbers presented in the manuscript. For further details see the Readme.md file contained in the zip-file. (ZIP) [file pone.0172810.s001.zip › 2016_PLOS_Sothmann___SupportingInformation/Breathing_Phase_Variation/2.3Degree_Case1b/DeltaT=0.0s.dat]

PTW-Image File Format
VERSION		1.0
PIXELSPERLINE	45
LINESPERIMAGE	45
XRESOLUTION	2,500
YRESOLUTION	2,500
XCOORDINATE	-56,250
YCOORDINATE	55,000
UNIT		unknown
SOFTWARE	StandardMatrix
NORMALIZATION	3,974
0;-56,250	-53,750	-51,250	-48,750	-46,250	-43,750	-41,250	-38,750	-36,250	-33,750	-31,250	-28,750	-26,250	-23,750	-21,250	-18,750	-16,250	-13,750	-11,250	-8,750	-6,250	-3,750	-1,250	1,250	3,750	6,250	8,750	11,250	13,750	16,250	18,750	21,250	23,750	26,250	28,750	31,250	33,750	36,250	38,750	41,250	43,750	46,250	48,750	51,250	53,750	
55,000	0,029	0,030	0,032	0,033	0,035	0,037	0,039	0,041	0,043	0,046	0,048	0,051	0,054	0,057	0,061	0,065	0,070	0,074	0,078	0,081	0,084	0,086	0,087	0,086	0,083	0,079	0,073	0,067	0,064	0,061	0,058	0,056	0,053	0,051	0,049	0,047	0,045	0,043	0,042	0,040	0,038	0,036	0,035	0,033	0,031	
52,500	0,032	0,033	0,035	0,037	0,039	0,041	0,044	0,046	0,049	0,052	0,056	0,060	0,064	0,069	0,074	0,080	0,085	0,090	0,094	0,097	0,100	0,101	0,103	0,103	0,100	0,093	0,084	0,078	0,073	0,069	0,066	0,063	0,060	0,057	0,055	0,052	0,050	0,048	0,046	0,044	0,042	0,040	0,038	0,036	0,034	
50,000	0,035	0,037	0,039	0,041	0,044	0,046	0,050	0,053	0,057	0,062	0,067	0,073	0,079	0,086	0,093	0,099	0,105	0,111	0,115	0,119	0,121	0,122	0,123	0,123	0,119	0,110	0,099	0,091	0,085	0,080	0,075	0,071	0,068	0,064	0,061	0,058	0,055	0,053	0,050	0,048	0,046	0,043	0,041	0,039	0,037	
47,500	0,038	0,041	0,043	0,046	0,050	0,053	0,057	0,062	0,068	0,074	0,082	0,090	0,099	0,109	0,117	0,125	0,132	0,139	0,145	0,148	0,150	0,150	0,150	0,148	0,141	0,131	0,118	0,108	0,100	0,093	0,086	0,081	0,076	0,072	0,068	0,064	0,061	0,058	0,055	0,052	0,050	0,047	0,045	0,042	0,040	
45,000	0,043	0,046	0,050	0,054	0,058	0,064	0,070	0,076	0,084	0,094	0,105	0,118	0,133	0,147	0,160	0,170	0,179	0,189	0,198	0,201	0,198	0,196	0,195	0,190	0,180	0,164	0,147	0,132	0,120	0,109	0,101	0,093	0,087	0,081	0,076	0,071	0,067	0,064	0,060	0,057	0,054	0,051	0,048	0,046	0,043	
42,500	0,049	0,054	0,059	0,065	0,073	0,084	0,097	0,107	0,116	0,130	0,152	0,187	0,228	0,253	0,273	0,288	0,305	0,325	0,339	0,331	0,307	0,298	0,302	0,302	0,286	0,241	0,201	0,172	0,150	0,133	0,120	0,109	0,100	0,092	0,086	0,080	0,075	0,071	0,066	0,063	0,059	0,056	0,053	0,050	0,047	
40,000	0,059	0,066	0,075	0,088	0,103	0,122	0,142	0,160	0,176	0,196	0,236	0,313	0,418	0,485	0,546	0,590	0,625	0,649	0,653	0,621	0,559	0,531	0,529	0,541	0,520	0,425	0,325	0,261	0,208	0,175	0,151	0,133	0,120	0,109	0,100	0,092	0,086	0,081	0,076	0,071	0,067	0,062	0,058	0,055	0,051	
37,500	0,074	0,086	0,102	0,121	0,144	0,168	0,193	0,220	0,248	0,283	0,340	0,445	0,615	0,791	0,931	1,030	1,075	1,091	1,096	1,054	0,939	0,866	0,843	0,848	0,811	0,686	0,543	0,439	0,331	0,261	0,209	0,176	0,155	0,139	0,125	0,115	0,106	0,099	0,092	0,085	0,078	0,072	0,067	0,062	0,057	
35,000	0,092	0,109	0,129	0,152	0,180	0,211	0,245	0,284	0,328	0,383	0,467	0,597	0,811	1,094	1,338	1,470	1,533	1,559	1,565	1,511	1,358	1,237	1,171	1,140	1,087	0,965	0,815	0,679	0,525	0,419	0,335	0,266	0,226	0,197	0,171	0,149	0,133	0,120	0,109	0,100	0,092	0,084	0,077	0,071	0,066	
32,500	0,115	0,136	0,159	0,184	0,214	0,250	0,292	0,347	0,414	0,488	0,591	0,748	0,987	1,356	1,702	1,866	1,935	1,974	1,975	1,904	1,727	1,576	1,480	1,429	1,368	1,240	1,078	0,923	0,750	0,613	0,499	0,392	0,312	0,261	0,223	0,188	0,159	0,137	0,121	0,109	0,099	0,092	0,085	0,079	0,074	
30,000	0,149	0,172	0,196	0,222	0,255	0,296	0,347	0,411	0,490	0,590	0,718	0,904	1,184	1,600	2,037	2,247	2,300	2,343	2,339	2,253	2,063	1,908	1,807	1,744	1,660	1,523	1,359	1,193	0,982	0,800	0,646	0,518	0,404	0,323	0,267	0,223	0,185	0,155	0,133	0,118	0,107	0,099	0,092	0,086	0,080	
27,500	0,175	0,201	0,231	0,262	0,300	0,349	0,410	0,486	0,576	0,698	0,862	1,073	1,380	1,825	2,326	2,593	2,640	2,684	2,684	2,588	2,393	2,242	2,138	2,053	1,939	1,810	1,654	1,480	1,224	0,968	0,780	0,628	0,494	0,389	0,313	0,258	0,213	0,176	0,148	0,130	0,116	0,106	0,098	0,091	0,085	
25,000	0,202	0,232	0,267	0,306	0,354	0,415	0,490	0,577	0,678	0,810	0,989	1,215	1,548	2,030	2,609	2,930	2,986	3,042	3,055	2,958	2,757	2,611	2,497	2,368	2,229	2,125	1,987	1,810	1,508	1,182	0,951	0,759	0,599	0,470	0,373	0,300	0,243	0,199	0,164	0,140	0,124	0,112	0,103	0,095	0,088	
22,500	0,235	0,271	0,311	0,358	0,414	0,485	0,570	0,665	0,776	0,914	1,106	1,347	1,706	2,233	2,893	3,268	3,350	3,440	3,466	3,380	3,175	3,032	2,899	2,727	2,566	2,490	2,353	2,172	1,823	1,434	1,147	0,902	0,711	0,562	0,441	0,348	0,276	0,219	0,178	0,149	0,130	0,115	0,104	0,095	0,088	
20,000	0,267	0,303	0,343	0,392	0,452	0,526	0,619	0,724	0,836	0,981	1,186	1,456	1,838	2,382	3,067	3,555	3,710	3,814	3,803	3,714	3,571	3,418	3,248	3,079	2,932	2,862	2,721	2,519	2,114	1,677	1,344	1,049	0,819	0,650	0,507	0,394	0,308	0,240	0,190	0,156	0,133	0,116	0,104	0,095	0,087	
17,500	0,285	0,320	0,359	0,406	0,467	0,544	0,635	0,741	0,859	1,007	1,218	1,515	1,915	2,465	3,163	3,725	3,920	3,974	3,931	3,851	3,750	3,601	3,443	3,332	3,237	3,161	3,019	2,779	2,319	1,844	1,503	1,189	0,920	0,719	0,563	0,437	0,336	0,254	0,194	0,157	0,133	0,117	0,105	0,095	0,087	
15,000	0,292	0,327	0,366	0,416	0,479	0,559	0,650	0,753	0,868	1,017	1,228	1,523	1,938	2,513	3,212	3,740	3,924	3,936	3,886	3,820	3,740	3,642	3,551	3,469	3,385	3,317	3,181	2,886	2,390	1,937	1,603	1,279	0,998	0,771	0,604	0,472	0,361	0,271	0,205	0,163	0,137	0,119	0,106	0,095	0,087	
12,500	0,295	0,327	0,366	0,421	0,491	0,570	0,654	0,744	0,853	1,001	1,204	1,491	1,911	2,481	3,176	3,651	3,804	3,802	3,750	3,716	3,682	3,627	3,564	3,484	3,397	3,329	3,215	2,910	2,395	1,973	1,647	1,316	1,031	0,802	0,635	0,501	0,390	0,297	0,226	0,178	0,147	0,126	0,110	0,098	0,089	
10,000	0,289	0,319	0,358	0,413	0,484	0,562	0,646	0,730	0,829	0,973	1,176	1,451	1,865	2,440	3,104	3,522	3,633	3,617	3,580	3,580	3,568	3,529	3,467	3,394	3,326	3,296	3,203	2,901	2,377	1,971	1,659	1,331	1,035	0,812	0,654	0,529	0,420	0,331	0,256	0,199	0,161	0,136	0,118	0,104	0,093	
7,500	0,281	0,307	0,344	0,397	0,469	0,550	0,634	0,715	0,809	0,943	1,136	1,400	1,797	2,349	2,955	3,342	3,431	3,413	3,388	3,400	3,390	3,356	3,312	3,276	3,247	3,252	3,174	2,869	2,346	1,952	1,648	1,331	1,026	0,804	0,651	0,535	0,433	0,348	0,277	0,218	0,174	0,146	0,127	0,112	0,100	
5,000	0,262	0,288	0,325	0,378	0,448	0,528	0,611	0,693	0,783	0,912	1,099	1,353	1,704	2,201	2,749	3,121	3,202	3,202	3,197	3,202	3,200	3,183	3,175	3,158	3,148	3,172	3,118	2,820	2,306	1,919	1,617	1,316	1,006	0,784	0,625	0,511	0,418	0,340	0,280	0,229	0,188	0,160	0,142	0,128	0,116	
2,500	0,239	0,269	0,309	0,364	0,436	0,517	0,597	0,677	0,764	0,884	1,062	1,302	1,628	2,073	2,559	2,900	2,997	3,022	3,032	3,037	3,035	3,018	3,013	3,009	3,021	3,062	3,019	2,743	2,238	1,860	1,572	1,301	1,000	0,773	0,607	0,489	0,404	0,335	0,279	0,234	0,203	0,181	0,166	0,152	0,139	
0,000	0,234	0,267	0,310	0,367	0,437	0,515	0,592	0,669	0,751	0,869	1,046	1,277	1,588	1,979	2,407	2,718	2,819	2,858	2,875	2,882	2,875	2,854	2,858	2,892	2,926	2,969	2,909	2,634	2,167	1,804	1,532	1,281	1,004	0,790	0,621	0,500	0,413	0,345	0,293	0,253	0,227	0,207	0,192	0,177	0,161	
-2,500	0,238	0,274	0,318	0,374	0,441	0,515	0,588	0,663	0,746	0,864	1,033	1,250	1,549	1,934	2,306	2,571	2,662	2,701	2,726	2,743	2,743	2,747	2,787	2,848	2,879	2,889	2,817	2,555	2,118	1,769	1,520	1,295	1,042	0,839	0,674	0,544	0,452	0,383	0,330	0,291	0,261	0,239	0,220	0,202	0,183	
-5,000	0,248	0,286	0,332	0,391	0,456	0,523	0,588	0,655	0,735	0,846	1,007	1,196	1,478	1,856	2,236	2,467	2,562	2,607	2,642	2,666	2,688	2,724	2,780	2,822	2,842	2,836	2,767	2,534	2,140	1,810	1,568	1,347	1,114	0,924	0,765	0,619	0,511	0,430	0,373	0,330	0,295	0,267	0,243	0,221	0,200	
-7,500	0,260	0,300	0,347	0,405	0,468	0,528	0,590	0,653	0,730	0,834	0,980	1,147	1,413	1,802	2,205	2,433	2,536	2,580	2,619	2,668	2,709	2,740	2,795	2,832	2,860	2,854	2,799	2,620	2,265	1,938	1,680	1,441	1,206	1,009	0,844	0,695	0,574	0,479	0,410	0,357	0,317	0,284	0,256	0,232	0,210	
-10,000	0,273	0,310	0,353	0,406	0,465	0,522	0,579	0,642	0,715	0,814	0,953	1,125	1,408	1,803	2,183	2,407	2,531	2,592	2,646	2,703	2,746	2,793	2,849	2,900	2,940	2,963	2,944	2,807	2,445	2,088	1,799	1,525	1,279	1,065	0,896	0,744	0,612	0,504	0,426	0,371	0,329	0,297	0,271	0,250	0,229	
-12,500	0,274	0,309	0,350	0,399	0,449	0,499	0,550	0,609	0,684	0,787	0,919	1,099	1,375	1,759	2,129	2,364	2,527	2,616	2,678	2,738	2,796	2,864	2,935	3,012	3,080	3,146	3,163	3,031	2,635	2,231	1,884	1,562	1,296	1,072	0,897	0,757	0,633	0,522	0,438	0,382	0,343	0,315	0,292	0,272	0,251	
-15,000	0,262	0,291	0,327	0,369	0,415	0,457	0,498	0,546	0,613	0,714	0,856	1,042	1,325	1,697	2,064	2,330	2,512	2,621	2,696	2,767	2,856	2,961	3,072	3,181	3,268	3,355	3,384	3,217	2,769	2,312	1,930	1,583	1,290	1,053	0,870	0,740	0,629	0,531	0,454	0,401	0,365	0,338	0,315	0,293	0,270	
-17,500	0,238	0,260	0,288	0,324	0,361	0,392	0,421	0,455	0,508	0,603	0,756	0,973	1,275	1,637	2,005	2,294	2,490	2,616	2,704	2,799	2,924	3,077	3,212	3,316	3,406	3,500	3,527	3,332	2,826	2,303	1,897	1,565	1,282	1,047	0,853	0,719	0,622	0,541	0,474	0,423	0,386	0,356	0,329	0,303	0,278	
-20,000	0,206	0,223	0,243	0,269	0,295	0,315	0,334	0,360	0,406	0,496	0,645	0,861	1,174	1,541	1,914	2,221	2,437	2,579	2,683	2,817	2,970	3,115	3,211	3,291	3,407	3,523	3,544	3,341	2,818	2,244	1,815	1,508	1,269	1,057	0,870	0,734	0,635	0,557	0,490	0,436	0,394	0,359	0,328	0,299	0,272	
-22,500	0,172	0,183	0,195	0,210	0,225	0,239	0,255	0,280	0,321	0,400	0,537	0,737	1,038	1,401	1,765	2,074	2,298	2,448	2,588	2,754	2,903	2,999	3,051	3,120	3,247	3,386	3,422	3,220	2,722	2,150	1,740	1,455	1,244	1,057	0,880	0,744	0,647	0,574	0,506	0,444	0,394	0,355	0,322	0,293	0,263	
-25,000	0,134	0,141	0,149	0,159	0,170	0,183	0,201	0,226	0,264	0,335	0,455	0,635	0,907	1,250	1,583	1,871	2,076	2,211	2,364	2,528	2,660	2,749	2,807	2,869	2,951	3,081	3,172	2,974	2,511	2,027	1,651	1,393	1,185	1,016	0,861	0,742	0,651	0,578	0,512	0,444	0,388	0,346	0,313	0,284	0,255	
-27,500	0,100	0,108	0,118	0,129	0,141	0,154	0,171	0,193	0,227	0,286	0,392	0,557	0,803	1,108	1,398	1,664	1,842	1,953	2,091	2,229	2,342	2,434	2,512	2,571	2,634	2,733	2,833	2,643	2,226	1,848	1,536	1,297	1,107	0,961	0,830	0,717	0,619	0,542	0,479	0,416	0,361	0,320	0,291	0,265	0,239	
-30,000	0,083	0,093	0,104	0,114	0,126	0,139	0,153	0,172	0,200	0,249	0,341	0,492	0,695	0,959	1,219	1,462	1,638	1,738	1,859	1,969	2,062	2,132	2,213	2,292	2,368	2,457	2,534	2,352	1,980	1,670	1,401	1,180	1,015	0,881	0,768	0,663	0,565	0,484	0,424	0,369	0,321	0,285	0,260	0,238	0,217	
-32,500	0,073	0,082	0,093	0,104	0,115	0,127	0,141	0,158	0,182	0,223	0,299	0,432	0,592	0,799	1,030	1,275	1,461	1,552	1,643	1,732	1,798	1,863	1,957	2,049	2,136	2,209	2,246	2,065	1,731	1,459	1,234	1,039	0,887	0,762	0,671	0,587	0,497	0,423	0,367	0,320	0,281	0,250	0,228	0,209	0,191	
-35,000	0,066	0,074	0,084	0,095	0,106	0,118	0,131	0,148	0,170	0,207	0,277	0,384	0,502	0,646	0,838	1,090	1,274	1,341	1,407	1,486	1,536	1,600	1,703	1,790	1,854	1,902	1,917	1,733	1,459	1,237	1,054	0,885	0,751	0,645	0,570	0,507	0,437	0,369	0,312	0,269	0,239	0,218	0,200	0,182	0,164	
-37,500	0,060	0,067	0,076	0,086	0,098	0,110	0,123	0,140	0,164	0,199	0,257	0,342	0,427	0,511	0,639	0,843	0,997	1,057	1,125	1,194	1,225	1,283	1,378	1,441	1,479	1,515	1,534	1,386	1,180	1,016	0,864	0,729	0,605	0,521	0,461	0,416	0,372	0,321	0,273	0,234	0,208	0,190	0,175	0,159	0,141	
-40,000	0,055	0,060	0,068	0,078	0,089	0,102	0,116	0,135	0,164	0,198	0,242	0,294	0,347	0,387	0,454	0,571	0,680	0,756	0,835	0,890	0,905	0,943	1,017	1,053	1,060	1,087	1,134	1,019	0,882	0,789	0,676	0,574	0,466	0,396	0,348	0,316	0,293	0,268	0,235	0,202	0,179	0,164	0,151	0,137	0,122	
-42,500	0,050	0,055	0,061	0,070	0,080	0,093	0,108	0,133	0,162	0,186	0,206	0,227	0,246	0,270	0,315	0,366	0,408	0,477	0,553	0,581	0,582	0,608	0,669	0,663	0,630	0,633	0,728	0,666	0,581	0,537	0,472	0,404	0,337	0,286	0,243	0,219	0,211	0,204	0,187	0,165	0,147	0,134	0,122	0,112	0,100	
-45,000	0,045	0,049	0,054	0,061	0,071	0,082	0,095	0,116	0,138	0,152	0,155	0,159	0,162	0,184	0,216	0,232	0,232	0,264	0,324	0,317	0,307	0,332	0,377	0,348	0,303	0,300	0,392	0,366	0,315	0,302	0,277	0,238	0,206	0,180	0,152	0,134	0,133	0,139	0,137	0,125	0,112	0,101	0,091	0,082	0,074	
-47,500	0,041	0,044	0,048	0,054	0,062	0,071	0,082	0,094	0,107	0,114	0,118	0,122	0,127	0,135	0,145	0,148	0,149	0,160	0,177	0,169	0,169	0,179	0,194	0,177	0,167	0,166	0,182	0,172	0,161	0,157	0,147	0,128	0,115	0,106	0,097	0,090	0,088	0,088	0,088	0,083	0,076	0,070	0,064	0,058	0,054	
-50,000	0,037	0,040	0,043	0,048	0,053	0,062	0,072	0,081	0,089	0,097	0,102	0,105	0,108	0,110	0,112	0,114	0,117	0,119	0,122	0,123	0,124	0,125	0,124	0,123	0,119	0,117	0,114	0,110	0,106	0,101	0,095	0,090	0,085	0,080	0,076	0,072	0,069	0,065	0,062	0,060	0,056	0,053	0,050	0,047	0,045	
-52,500	0,033	0,036	0,039	0,042	0,047	0,053	0,062	0,071	0,079	0,085	0,090	0,092	0,093	0,094	0,094	0,095	0,096	0,097	0,098	0,098	0,098	0,097	0,095	0,093	0,092	0,090	0,087	0,085	0,082	0,079	0,076	0,073	0,070	0,067	0,064	0,061	0,058	0,056	0,053	0,051	0,048	0,046	0,044	0,042	0,040	
-55,000	0,030	0,032	0,035	0,038	0,041	0,046	0,053	0,062	0,069	0,075	0,079	0,080	0,081	0,081	0,081	0,082	0,082	0,082	0,081	0,080	0,079	0,078	0,077	0,076	0,075	0,073	0,072	0,070	0,068	0,066	0,064	0,062	0,060	0,058	0,056	0,053	0,051	0,049	0,047	0,045	0,043	0,041	0,040	0,038	0,036	
