# Supplementary material for: 4D dose simulation in volumetric arc therapy: Accuracy and affecting parameters
Source: PLoS One. 2017 Feb 23;12(2):e0172810. doi: 10.1371/journal.pone.0172810 (PMC5322962; doi:10.1371/journal.pone.0172810)
Supplement: S1 File — The zip-file contains the simulated 4D VMAT dose distributions and the the dose measurements (serving as ground truth data) that are underlying the figures and numbers presented in the manuscript. For further details see the Readme.md file contained in the zip-file. (ZIP) [file pone.0172810.s001.zip › 2016_PLOS_Sothmann___SupportingInformation/Breathing_Phase_Variation/2.3Degree_Case1b/DeltaT=1.8s.dat]

PTW-Image File Format
VERSION		1.0
PIXELSPERLINE	45
LINESPERIMAGE	45
XRESOLUTION	2,500
YRESOLUTION	2,500
XCOORDINATE	-56,250
YCOORDINATE	55,000
UNIT		unknown
SOFTWARE	StandardMatrix
NORMALIZATION	3,919
0;-56,250	-53,750	-51,250	-48,750	-46,250	-43,750	-41,250	-38,750	-36,250	-33,750	-31,250	-28,750	-26,250	-23,750	-21,250	-18,750	-16,250	-13,750	-11,250	-8,750	-6,250	-3,750	-1,250	1,250	3,750	6,250	8,750	11,250	13,750	16,250	18,750	21,250	23,750	26,250	28,750	31,250	33,750	36,250	38,750	41,250	43,750	46,250	48,750	51,250	53,750	
55,000	0,029	0,030	0,031	0,033	0,035	0,036	0,038	0,040	0,043	0,045	0,047	0,050	0,053	0,056	0,060	0,065	0,069	0,073	0,077	0,081	0,083	0,085	0,086	0,084	0,079	0,074	0,070	0,066	0,063	0,060	0,057	0,055	0,053	0,051	0,049	0,046	0,044	0,042	0,040	0,038	0,037	0,035	0,034	0,032	0,031	
52,500	0,031	0,033	0,034	0,036	0,038	0,040	0,043	0,045	0,048	0,051	0,055	0,059	0,063	0,068	0,074	0,079	0,084	0,089	0,094	0,097	0,100	0,101	0,102	0,099	0,095	0,088	0,082	0,077	0,073	0,069	0,065	0,062	0,059	0,057	0,054	0,052	0,049	0,047	0,044	0,042	0,040	0,038	0,037	0,035	0,033	
50,000	0,034	0,036	0,038	0,040	0,042	0,045	0,048	0,052	0,056	0,060	0,065	0,071	0,078	0,085	0,091	0,098	0,104	0,110	0,115	0,119	0,121	0,122	0,122	0,119	0,114	0,106	0,098	0,090	0,085	0,079	0,075	0,071	0,067	0,064	0,061	0,058	0,055	0,052	0,049	0,047	0,044	0,042	0,040	0,038	0,036	
47,500	0,037	0,040	0,042	0,045	0,048	0,051	0,055	0,060	0,066	0,072	0,080	0,088	0,097	0,106	0,115	0,124	0,132	0,139	0,145	0,149	0,151	0,151	0,150	0,147	0,139	0,130	0,118	0,108	0,099	0,092	0,086	0,081	0,076	0,071	0,067	0,064	0,061	0,058	0,055	0,052	0,049	0,046	0,044	0,042	0,039	
45,000	0,042	0,045	0,049	0,052	0,056	0,061	0,066	0,073	0,080	0,090	0,101	0,114	0,128	0,143	0,157	0,170	0,180	0,191	0,200	0,203	0,200	0,200	0,200	0,193	0,181	0,165	0,149	0,133	0,120	0,110	0,101	0,093	0,086	0,081	0,076	0,071	0,067	0,063	0,060	0,057	0,054	0,051	0,048	0,045	0,043	
42,500	0,052	0,057	0,061	0,066	0,072	0,078	0,085	0,094	0,104	0,118	0,140	0,174	0,215	0,239	0,266	0,289	0,304	0,337	0,347	0,334	0,308	0,314	0,330	0,310	0,274	0,237	0,208	0,181	0,156	0,136	0,121	0,109	0,100	0,092	0,085	0,079	0,074	0,070	0,066	0,062	0,058	0,055	0,052	0,049	0,046	
40,000	0,068	0,075	0,081	0,087	0,094	0,102	0,111	0,124	0,140	0,166	0,209	0,284	0,382	0,448	0,515	0,589	0,634	0,676	0,675	0,635	0,586	0,589	0,603	0,569	0,507	0,420	0,340	0,282	0,229	0,185	0,154	0,133	0,117	0,106	0,096	0,089	0,082	0,077	0,072	0,068	0,064	0,060	0,056	0,053	0,050	
37,500	0,085	0,095	0,104	0,113	0,122	0,132	0,145	0,162	0,188	0,229	0,296	0,404	0,566	0,726	0,878	1,016	1,091	1,126	1,128	1,082	1,008	0,979	0,955	0,913	0,843	0,714	0,574	0,456	0,355	0,271	0,212	0,171	0,143	0,124	0,110	0,100	0,092	0,085	0,080	0,075	0,070	0,066	0,062	0,059	0,055	
35,000	0,107	0,119	0,131	0,143	0,155	0,169	0,187	0,215	0,256	0,318	0,414	0,557	0,757	1,015	1,274	1,444	1,530	1,574	1,582	1,534	1,430	1,364	1,305	1,241	1,157	1,020	0,852	0,695	0,533	0,411	0,313	0,242	0,190	0,154	0,132	0,117	0,106	0,098	0,092	0,086	0,082	0,077	0,073	0,069	0,064	
32,500	0,132	0,145	0,160	0,175	0,195	0,220	0,250	0,290	0,346	0,429	0,544	0,713	0,939	1,266	1,631	1,832	1,909	1,955	1,962	1,906	1,775	1,673	1,592	1,509	1,409	1,279	1,123	0,956	0,757	0,605	0,464	0,359	0,276	0,210	0,167	0,144	0,129	0,119	0,111	0,105	0,100	0,094	0,088	0,083	0,077	
30,000	0,157	0,173	0,189	0,209	0,235	0,271	0,317	0,373	0,445	0,547	0,680	0,868	1,139	1,513	1,962	2,199	2,259	2,299	2,292	2,225	2,072	1,947	1,847	1,754	1,658	1,554	1,429	1,272	1,041	0,836	0,654	0,502	0,386	0,293	0,224	0,185	0,164	0,150	0,140	0,131	0,123	0,115	0,107	0,100	0,091	
27,500	0,182	0,200	0,219	0,241	0,273	0,319	0,379	0,452	0,543	0,664	0,821	1,026	1,325	1,753	2,262	2,537	2,589	2,628	2,615	2,542	2,371	2,224	2,110	2,023	1,946	1,873	1,768	1,611	1,341	1,062	0,835	0,645	0,499	0,380	0,292	0,234	0,202	0,183	0,169	0,157	0,146	0,136	0,126	0,117	0,107	
25,000	0,210	0,230	0,252	0,279	0,318	0,373	0,446	0,533	0,641	0,768	0,935	1,147	1,472	1,959	2,558	2,878	2,940	2,994	3,002	2,924	2,723	2,562	2,439	2,357	2,283	2,227	2,131	1,965	1,648	1,293	1,015	0,786	0,614	0,472	0,360	0,284	0,241	0,216	0,198	0,184	0,169	0,154	0,141	0,129	0,117	
22,500	0,240	0,263	0,290	0,323	0,366	0,426	0,507	0,604	0,723	0,860	1,033	1,261	1,620	2,151	2,842	3,222	3,311	3,411	3,454	3,359	3,136	2,974	2,821	2,719	2,641	2,607	2,508	2,319	1,951	1,533	1,199	0,930	0,724	0,562	0,428	0,334	0,278	0,246	0,223	0,203	0,183	0,163	0,145	0,129	0,115	
20,000	0,269	0,295	0,325	0,362	0,406	0,463	0,541	0,645	0,771	0,918	1,102	1,360	1,752	2,307	3,011	3,506	3,664	3,780	3,803	3,706	3,534	3,356	3,165	3,041	2,979	2,963	2,850	2,616	2,202	1,746	1,368	1,058	0,820	0,634	0,486	0,376	0,306	0,263	0,230	0,202	0,178	0,156	0,137	0,121	0,108	
17,500	0,281	0,308	0,338	0,372	0,415	0,470	0,548	0,655	0,788	0,937	1,127	1,411	1,829	2,390	3,103	3,656	3,851	3,919	3,914	3,850	3,724	3,542	3,361	3,260	3,223	3,202	3,072	2,801	2,343	1,869	1,478	1,151	0,906	0,704	0,539	0,410	0,324	0,270	0,229	0,195	0,167	0,145	0,128	0,114	0,103	
15,000	0,278	0,305	0,334	0,366	0,409	0,467	0,553	0,668	0,811	0,959	1,139	1,424	1,857	2,440	3,141	3,658	3,839	3,887	3,875	3,815	3,697	3,546	3,437	3,369	3,330	3,280	3,140	2,849	2,369	1,923	1,565	1,233	0,977	0,770	0,592	0,448	0,344	0,277	0,231	0,193	0,164	0,142	0,125	0,111	0,100	
12,500	0,273	0,299	0,328	0,360	0,401	0,462	0,553	0,678	0,827	0,977	1,150	1,434	1,867	2,438	3,119	3,589	3,747	3,788	3,769	3,706	3,604	3,504	3,438	3,383	3,337	3,259	3,119	2,837	2,361	1,956	1,621	1,295	1,010	0,801	0,624	0,477	0,362	0,285	0,233	0,196	0,166	0,142	0,125	0,111	0,100	
10,000	0,271	0,295	0,323	0,357	0,403	0,468	0,565	0,687	0,828	0,973	1,151	1,440	1,866	2,437	3,095	3,516	3,637	3,657	3,631	3,569	3,496	3,441	3,405	3,364	3,317	3,251	3,131	2,830	2,350	1,956	1,626	1,315	1,015	0,791	0,624	0,489	0,379	0,297	0,243	0,205	0,173	0,149	0,131	0,117	0,106	
7,500	0,271	0,295	0,324	0,361	0,415	0,490	0,591	0,709	0,834	0,966	1,145	1,434	1,856	2,403	3,015	3,405	3,505	3,508	3,468	3,413	3,369	3,354	3,346	3,335	3,305	3,245	3,125	2,809	2,310	1,917	1,578	1,285	1,003	0,775	0,616	0,495	0,401	0,324	0,270	0,230	0,194	0,165	0,142	0,126	0,113	
5,000	0,276	0,302	0,332	0,371	0,425	0,504	0,606	0,723	0,837	0,961	1,137	1,430	1,836	2,351	2,910	3,274	3,362	3,346	3,293	3,242	3,225	3,240	3,267	3,270	3,244	3,188	3,078	2,765	2,264	1,867	1,529	1,252	0,994	0,783	0,634	0,517	0,431	0,364	0,310	0,266	0,224	0,185	0,155	0,134	0,119	
2,500	0,284	0,311	0,343	0,383	0,437	0,514	0,614	0,729	0,841	0,957	1,120	1,404	1,809	2,315	2,809	3,128	3,204	3,181	3,136	3,099	3,096	3,128	3,164	3,176	3,163	3,130	3,024	2,735	2,253	1,862	1,524	1,261	1,016	0,807	0,654	0,532	0,445	0,383	0,331	0,283	0,239	0,199	0,166	0,143	0,125	
0,000	0,290	0,318	0,349	0,387	0,437	0,510	0,609	0,724	0,834	0,951	1,114	1,389	1,771	2,228	2,670	2,965	3,038	3,024	2,991	2,978	2,986	3,031	3,078	3,104	3,091	3,077	2,992	2,722	2,271	1,880	1,545	1,276	1,037	0,831	0,675	0,546	0,452	0,386	0,332	0,282	0,238	0,202	0,175	0,153	0,135	
-2,500	0,288	0,316	0,346	0,383	0,431	0,499	0,592	0,703	0,812	0,926	1,080	1,336	1,691	2,121	2,529	2,793	2,868	2,868	2,849	2,869	2,899	2,956	3,014	3,031	2,996	2,988	2,940	2,699	2,250	1,857	1,557	1,303	1,068	0,869	0,712	0,570	0,463	0,392	0,337	0,289	0,247	0,213	0,187	0,167	0,149	
-5,000	0,283	0,313	0,345	0,382	0,427	0,490	0,576	0,679	0,781	0,892	1,037	1,267	1,589	1,978	2,391	2,630	2,709	2,726	2,732	2,780	2,841	2,895	2,928	2,905	2,870	2,908	2,892	2,668	2,240	1,873	1,598	1,354	1,125	0,920	0,753	0,600	0,481	0,402	0,346	0,299	0,260	0,229	0,203	0,183	0,164	
-7,500	0,284	0,317	0,349	0,386	0,430	0,490	0,571	0,669	0,770	0,875	1,005	1,206	1,488	1,854	2,274	2,498	2,579	2,605	2,646	2,714	2,778	2,811	2,820	2,812	2,827	2,910	2,899	2,723	2,332	1,969	1,679	1,419	1,172	0,952	0,778	0,616	0,494	0,416	0,359	0,313	0,274	0,244	0,220	0,200	0,182	
-10,000	0,288	0,320	0,350	0,383	0,424	0,482	0,564	0,657	0,757	0,856	0,973	1,154	1,419	1,769	2,162	2,386	2,484	2,535	2,596	2,666	2,716	2,748	2,767	2,789	2,838	2,953	2,987	2,850	2,467	2,079	1,755	1,472	1,209	0,974	0,791	0,635	0,512	0,434	0,378	0,331	0,293	0,263	0,238	0,217	0,198	
-12,500	0,283	0,309	0,335	0,361	0,397	0,450	0,526	0,616	0,714	0,817	0,928	1,098	1,350	1,688	2,065	2,307	2,453	2,530	2,592	2,649	2,695	2,732	2,752	2,791	2,885	3,040	3,112	2,993	2,603	2,178	1,805	1,501	1,228	0,982	0,800	0,654	0,537	0,459	0,400	0,351	0,312	0,280	0,253	0,231	0,212	
-15,000	0,266	0,288	0,310	0,333	0,363	0,408	0,473	0,550	0,634	0,729	0,847	1,016	1,276	1,627	1,996	2,278	2,460	2,551	2,613	2,663	2,712	2,743	2,785	2,869	3,006	3,179	3,259	3,123	2,685	2,240	1,834	1,515	1,239	0,982	0,792	0,663	0,562	0,486	0,426	0,374	0,330	0,296	0,268	0,246	0,226	
-17,500	0,243	0,264	0,284	0,304	0,328	0,362	0,410	0,462	0,524	0,600	0,721	0,920	1,209	1,564	1,940	2,248	2,453	2,554	2,622	2,680	2,750	2,819	2,903	3,016	3,165	3,317	3,378	3,212	2,718	2,223	1,807	1,495	1,233	0,993	0,804	0,678	0,583	0,507	0,445	0,391	0,347	0,312	0,285	0,264	0,244	
-20,000	0,219	0,237	0,254	0,270	0,288	0,309	0,338	0,372	0,416	0,482	0,598	0,805	1,118	1,472	1,851	2,174	2,396	2,513	2,578	2,659	2,784	2,897	3,008	3,142	3,287	3,400	3,414	3,210	2,694	2,156	1,742	1,444	1,216	1,022	0,849	0,717	0,620	0,538	0,469	0,411	0,364	0,327	0,299	0,276	0,256	
-22,500	0,191	0,204	0,217	0,228	0,240	0,254	0,271	0,295	0,334	0,395	0,503	0,704	1,013	1,362	1,721	2,058	2,258	2,368	2,459	2,580	2,716	2,865	3,026	3,178	3,273	3,322	3,334	3,128	2,628	2,084	1,679	1,420	1,234	1,073	0,910	0,767	0,659	0,570	0,492	0,426	0,373	0,332	0,301	0,277	0,257	
-25,000	0,157	0,165	0,173	0,180	0,187	0,199	0,215	0,240	0,279	0,341	0,445	0,631	0,922	1,253	1,577	1,871	2,059	2,148	2,264	2,399	2,529	2,689	2,894	3,020	3,042	3,051	3,127	2,938	2,440	1,962	1,612	1,402	1,236	1,080	0,923	0,771	0,656	0,568	0,494	0,431	0,375	0,328	0,294	0,269	0,250	
-27,500	0,118	0,124	0,130	0,138	0,148	0,162	0,180	0,206	0,243	0,302	0,397	0,568	0,824	1,116	1,406	1,667	1,845	1,918	2,020	2,147	2,270	2,418	2,596	2,695	2,706	2,727	2,803	2,622	2,174	1,783	1,507	1,319	1,163	1,005	0,866	0,733	0,624	0,538	0,470	0,417	0,368	0,322	0,284	0,258	0,239	
-30,000	0,089	0,097	0,107	0,118	0,130	0,143	0,160	0,181	0,214	0,268	0,353	0,498	0,710	0,949	1,214	1,462	1,629	1,700	1,786	1,910	2,029	2,156	2,298	2,384	2,415	2,455	2,510	2,327	1,944	1,615	1,372	1,179	1,032	0,893	0,776	0,668	0,573	0,496	0,433	0,386	0,347	0,309	0,273	0,244	0,224	
-32,500	0,075	0,084	0,095	0,106	0,117	0,130	0,145	0,163	0,192	0,240	0,315	0,440	0,606	0,788	1,009	1,248	1,421	1,493	1,575	1,698	1,810	1,925	2,039	2,102	2,136	2,187	2,222	2,031	1,712	1,432	1,221	1,032	0,897	0,775	0,673	0,587	0,508	0,442	0,389	0,347	0,312	0,281	0,253	0,227	0,207	
-35,000	0,067	0,075	0,085	0,097	0,108	0,120	0,134	0,153	0,180	0,224	0,296	0,402	0,525	0,651	0,820	1,054	1,227	1,302	1,377	1,494	1,587	1,677	1,761	1,805	1,837	1,885	1,906	1,706	1,446	1,237	1,046	0,883	0,765	0,665	0,580	0,509	0,447	0,391	0,348	0,310	0,275	0,245	0,221	0,203	0,188	
-37,500	0,061	0,068	0,077	0,088	0,100	0,113	0,128	0,149	0,177	0,221	0,285	0,368	0,458	0,545	0,650	0,843	0,992	1,078	1,164	1,259	1,324	1,382	1,445	1,483	1,517	1,550	1,548	1,368	1,141	0,991	0,836	0,708	0,606	0,540	0,480	0,427	0,385	0,343	0,308	0,276	0,245	0,216	0,195	0,181	0,170	
-40,000	0,056	0,062	0,070	0,081	0,095	0,110	0,130	0,154	0,184	0,229	0,281	0,329	0,380	0,428	0,489	0,621	0,723	0,808	0,894	0,967	1,008	1,043	1,088	1,130	1,160	1,160	1,148	0,991	0,832	0,747	0,643	0,548	0,458	0,412	0,374	0,335	0,305	0,281	0,259	0,236	0,212	0,190	0,171	0,158	0,149	
-42,500	0,051	0,057	0,064	0,075	0,092	0,113	0,135	0,156	0,179	0,213	0,244	0,258	0,269	0,293	0,339	0,418	0,456	0,514	0,585	0,625	0,644	0,662	0,703	0,737	0,740	0,709	0,740	0,649	0,553	0,504	0,442	0,377	0,318	0,289	0,272	0,247	0,223	0,208	0,196	0,182	0,166	0,151	0,139	0,131	0,125	
-45,000	0,046	0,051	0,057	0,066	0,081	0,100	0,120	0,135	0,147	0,160	0,174	0,174	0,173	0,193	0,225	0,254	0,254	0,276	0,335	0,336	0,333	0,346	0,387	0,401	0,378	0,350	0,399	0,362	0,310	0,283	0,254	0,221	0,198	0,185	0,179	0,166	0,147	0,134	0,128	0,124	0,119	0,112	0,105	0,101	0,097	
-47,500	0,042	0,046	0,050	0,057	0,065	0,078	0,091	0,102	0,109	0,114	0,121	0,125	0,130	0,138	0,149	0,153	0,156	0,165	0,183	0,180	0,181	0,187	0,201	0,199	0,187	0,177	0,184	0,173	0,160	0,151	0,142	0,132	0,123	0,115	0,109	0,101	0,092	0,086	0,082	0,081	0,079	0,076	0,073	0,070	0,068	
-50,000	0,038	0,041	0,044	0,049	0,055	0,063	0,072	0,081	0,089	0,096	0,101	0,105	0,108	0,111	0,114	0,117	0,120	0,125	0,128	0,130	0,130	0,131	0,129	0,127	0,123	0,120	0,116	0,112	0,106	0,101	0,096	0,091	0,086	0,082	0,078	0,073	0,070	0,066	0,063	0,061	0,058	0,056	0,053	0,051	0,049	
-52,500	0,034	0,037	0,040	0,043	0,047	0,054	0,062	0,070	0,078	0,084	0,088	0,091	0,093	0,095	0,097	0,098	0,100	0,101	0,102	0,102	0,101	0,100	0,098	0,095	0,093	0,091	0,089	0,086	0,083	0,079	0,076	0,073	0,070	0,067	0,064	0,062	0,059	0,056	0,054	0,052	0,049	0,047	0,045	0,043	0,042	
-55,000	0,031	0,033	0,035	0,038	0,042	0,046	0,053	0,061	0,069	0,075	0,079	0,082	0,084	0,085	0,085	0,085	0,085	0,084	0,083	0,082	0,081	0,079	0,078	0,077	0,076	0,074	0,072	0,071	0,069	0,067	0,064	0,062	0,060	0,058	0,056	0,054	0,052	0,050	0,048	0,046	0,044	0,042	0,041	0,039	0,037	
