# Supplementary material for: 4D dose simulation in volumetric arc therapy: Accuracy and affecting parameters
Source: PLoS One. 2017 Feb 23;12(2):e0172810. doi: 10.1371/journal.pone.0172810 (PMC5322962; doi:10.1371/journal.pone.0172810)
Supplement: S1 File — The zip-file contains the simulated 4D VMAT dose distributions and the the dose measurements (serving as ground truth data) that are underlying the figures and numbers presented in the manuscript. For further details see the Readme.md file contained in the zip-file. (ZIP) [file pone.0172810.s001.zip › 2016_PLOS_Sothmann___SupportingInformation/Breathing_Phase_Variation/2.3Degree_Case1b/DeltaT=3.6s.dat]

PTW-Image File Format
VERSION		1.0
PIXELSPERLINE	45
LINESPERIMAGE	45
XRESOLUTION	2,500
YRESOLUTION	2,500
XCOORDINATE	-56,250
YCOORDINATE	55,000
UNIT		unknown
SOFTWARE	StandardMatrix
NORMALIZATION	3,938
0;-56,250	-53,750	-51,250	-48,750	-46,250	-43,750	-41,250	-38,750	-36,250	-33,750	-31,250	-28,750	-26,250	-23,750	-21,250	-18,750	-16,250	-13,750	-11,250	-8,750	-6,250	-3,750	-1,250	1,250	3,750	6,250	8,750	11,250	13,750	16,250	18,750	21,250	23,750	26,250	28,750	31,250	33,750	36,250	38,750	41,250	43,750	46,250	48,750	51,250	53,750	
55,000	0,029	0,030	0,032	0,033	0,035	0,037	0,039	0,041	0,043	0,045	0,048	0,051	0,054	0,057	0,061	0,065	0,070	0,074	0,078	0,081	0,084	0,087	0,089	0,090	0,087	0,082	0,074	0,067	0,064	0,061	0,058	0,056	0,053	0,051	0,049	0,047	0,045	0,043	0,041	0,040	0,038	0,036	0,035	0,033	0,031	
52,500	0,032	0,033	0,035	0,037	0,039	0,041	0,043	0,046	0,049	0,052	0,056	0,060	0,064	0,069	0,074	0,080	0,085	0,090	0,094	0,098	0,102	0,105	0,107	0,105	0,100	0,093	0,085	0,078	0,073	0,069	0,066	0,063	0,060	0,057	0,054	0,052	0,050	0,048	0,046	0,044	0,042	0,040	0,038	0,036	0,034	
50,000	0,035	0,037	0,039	0,041	0,043	0,046	0,049	0,053	0,057	0,061	0,066	0,072	0,079	0,085	0,092	0,099	0,105	0,111	0,116	0,120	0,125	0,127	0,127	0,123	0,116	0,108	0,099	0,091	0,085	0,080	0,076	0,072	0,068	0,064	0,061	0,058	0,055	0,052	0,050	0,048	0,045	0,043	0,041	0,039	0,037	
47,500	0,038	0,041	0,043	0,046	0,049	0,053	0,057	0,062	0,067	0,074	0,081	0,089	0,098	0,108	0,116	0,125	0,132	0,140	0,146	0,150	0,153	0,154	0,152	0,147	0,140	0,131	0,119	0,109	0,100	0,093	0,087	0,081	0,077	0,072	0,068	0,064	0,061	0,058	0,055	0,052	0,049	0,047	0,045	0,043	0,040	
45,000	0,043	0,046	0,050	0,054	0,059	0,064	0,069	0,076	0,083	0,093	0,104	0,116	0,130	0,145	0,158	0,169	0,180	0,190	0,200	0,204	0,201	0,199	0,197	0,191	0,180	0,166	0,149	0,134	0,121	0,111	0,102	0,094	0,088	0,082	0,077	0,072	0,068	0,064	0,060	0,057	0,054	0,051	0,049	0,046	0,044	
42,500	0,050	0,055	0,061	0,068	0,078	0,089	0,098	0,105	0,112	0,125	0,145	0,179	0,216	0,244	0,269	0,286	0,308	0,334	0,344	0,342	0,313	0,306	0,304	0,300	0,281	0,251	0,207	0,178	0,159	0,144	0,130	0,116	0,104	0,095	0,087	0,081	0,075	0,070	0,066	0,062	0,058	0,055	0,052	0,050	0,047	
40,000	0,059	0,067	0,078	0,092	0,108	0,126	0,146	0,161	0,172	0,188	0,223	0,298	0,395	0,463	0,532	0,590	0,633	0,669	0,664	0,646	0,582	0,545	0,538	0,542	0,527	0,458	0,344	0,272	0,226	0,195	0,171	0,149	0,129	0,113	0,101	0,092	0,084	0,078	0,073	0,068	0,064	0,060	0,057	0,053	0,050	
37,500	0,072	0,083	0,098	0,118	0,142	0,169	0,195	0,220	0,244	0,275	0,328	0,432	0,595	0,758	0,915	1,027	1,085	1,113	1,111	1,076	0,982	0,898	0,867	0,867	0,835	0,732	0,567	0,450	0,339	0,267	0,215	0,180	0,152	0,132	0,117	0,105	0,096	0,087	0,080	0,075	0,069	0,065	0,061	0,057	0,054	
35,000	0,088	0,103	0,123	0,147	0,175	0,209	0,243	0,278	0,318	0,373	0,458	0,593	0,795	1,064	1,329	1,481	1,544	1,571	1,574	1,518	1,384	1,267	1,204	1,172	1,106	0,993	0,833	0,679	0,505	0,386	0,290	0,228	0,191	0,167	0,149	0,132	0,117	0,103	0,092	0,084	0,077	0,071	0,066	0,062	0,058	
32,500	0,112	0,131	0,156	0,186	0,220	0,256	0,297	0,343	0,403	0,480	0,592	0,755	0,983	1,334	1,691	1,886	1,947	1,981	1,976	1,891	1,716	1,578	1,507	1,459	1,375	1,254	1,095	0,910	0,715	0,561	0,436	0,327	0,263	0,226	0,199	0,175	0,152	0,130	0,112	0,098	0,087	0,079	0,073	0,067	0,063	
30,000	0,144	0,171	0,202	0,239	0,280	0,320	0,363	0,415	0,485	0,586	0,723	0,913	1,186	1,596	2,031	2,262	2,318	2,361	2,350	2,249	2,049	1,908	1,834	1,774	1,684	1,564	1,399	1,192	0,969	0,773	0,610	0,465	0,356	0,291	0,249	0,217	0,190	0,164	0,140	0,119	0,103	0,091	0,083	0,076	0,070	
27,500	0,173	0,206	0,245	0,288	0,334	0,382	0,434	0,497	0,580	0,701	0,866	1,074	1,374	1,837	2,347	2,621	2,675	2,723	2,722	2,625	2,415	2,269	2,184	2,114	2,014	1,894	1,720	1,505	1,235	0,972	0,766	0,604	0,469	0,366	0,300	0,255	0,220	0,191	0,164	0,140	0,120	0,106	0,095	0,086	0,079	
25,000	0,202	0,239	0,283	0,331	0,380	0,436	0,500	0,582	0,684	0,817	0,994	1,214	1,543	2,052	2,652	2,979	3,043	3,098	3,112	3,018	2,799	2,650	2,556	2,463	2,330	2,203	2,033	1,819	1,508	1,179	0,937	0,760	0,607	0,470	0,363	0,289	0,237	0,200	0,171	0,148	0,130	0,115	0,103	0,094	0,086	
22,500	0,223	0,264	0,312	0,367	0,423	0,485	0,557	0,648	0,764	0,912	1,107	1,348	1,713	2,267	2,947	3,330	3,411	3,486	3,502	3,417	3,197	3,057	2,943	2,804	2,640	2,515	2,354	2,153	1,792	1,413	1,135	0,916	0,736	0,566	0,428	0,325	0,253	0,207	0,176	0,153	0,135	0,120	0,108	0,098	0,090	
20,000	0,234	0,275	0,328	0,387	0,453	0,520	0,594	0,685	0,798	0,954	1,167	1,449	1,853	2,424	3,127	3,612	3,752	3,824	3,779	3,688	3,544	3,426	3,286	3,139	2,985	2,858	2,694	2,484	2,066	1,632	1,319	1,049	0,840	0,649	0,492	0,376	0,290	0,232	0,194	0,165	0,143	0,126	0,113	0,102	0,094	
17,500	0,236	0,275	0,326	0,386	0,454	0,524	0,595	0,680	0,793	0,955	1,173	1,476	1,908	2,485	3,198	3,751	3,926	3,938	3,853	3,759	3,681	3,590	3,477	3,379	3,260	3,146	2,986	2,749	2,259	1,779	1,446	1,158	0,920	0,724	0,560	0,439	0,341	0,268	0,219	0,184	0,156	0,134	0,119	0,108	0,100	
15,000	0,233	0,272	0,322	0,379	0,444	0,514	0,582	0,666	0,782	0,948	1,162	1,461	1,909	2,505	3,223	3,744	3,911	3,886	3,785	3,689	3,627	3,578	3,523	3,441	3,348	3,283	3,156	2,876	2,341	1,864	1,531	1,237	0,977	0,775	0,621	0,494	0,393	0,308	0,244	0,200	0,169	0,145	0,129	0,117	0,108	
12,500	0,231	0,271	0,323	0,381	0,441	0,501	0,566	0,646	0,765	0,936	1,152	1,448	1,903	2,498	3,204	3,672	3,796	3,753	3,646	3,571	3,538	3,512	3,468	3,397	3,334	3,310	3,224	2,938	2,385	1,919	1,588	1,290	1,021	0,802	0,651	0,529	0,430	0,347	0,276	0,222	0,185	0,158	0,139	0,125	0,115	
10,000	0,223	0,264	0,315	0,372	0,431	0,489	0,553	0,638	0,766	0,942	1,158	1,445	1,878	2,472	3,156	3,555	3,635	3,588	3,513	3,482	3,466	3,440	3,395	3,342	3,314	3,325	3,265	2,974	2,425	1,970	1,642	1,334	1,053	0,812	0,650	0,539	0,448	0,371	0,299	0,240	0,197	0,167	0,146	0,131	0,119	
7,500	0,215	0,259	0,314	0,374	0,435	0,496	0,565	0,652	0,781	0,950	1,153	1,423	1,830	2,377	3,004	3,380	3,462	3,440	3,403	3,398	3,393	3,363	3,319	3,293	3,290	3,320	3,273	2,978	2,441	2,008	1,679	1,357	1,064	0,814	0,637	0,532	0,454	0,381	0,313	0,257	0,212	0,179	0,153	0,135	0,122	
5,000	0,220	0,271	0,332	0,397	0,461	0,523	0,588	0,667	0,783	0,944	1,136	1,394	1,758	2,252	2,818	3,192	3,275	3,271	3,268	3,278	3,287	3,272	3,235	3,213	3,229	3,281	3,242	2,955	2,424	1,996	1,666	1,341	1,052	0,807	0,633	0,530	0,458	0,396	0,336	0,281	0,237	0,200	0,169	0,146	0,127	
2,500	0,229	0,284	0,350	0,420	0,485	0,548	0,611	0,684	0,790	0,941	1,131	1,373	1,713	2,161	2,652	2,992	3,071	3,085	3,109	3,146	3,172	3,151	3,103	3,082	3,125	3,187	3,140	2,859	2,339	1,919	1,604	1,314	1,039	0,815	0,643	0,537	0,464	0,405	0,353	0,307	0,267	0,229	0,196	0,168	0,144	
0,000	0,240	0,296	0,365	0,435	0,502	0,564	0,626	0,697	0,797	0,945	1,132	1,363	1,676	2,071	2,492	2,793	2,868	2,906	2,961	3,009	3,022	2,983	2,929	2,931	2,992	3,041	2,976	2,708	2,231	1,823	1,519	1,263	1,018	0,819	0,657	0,548	0,471	0,415	0,371	0,332	0,294	0,259	0,227	0,199	0,173	
-2,500	0,254	0,312	0,379	0,448	0,513	0,574	0,633	0,701	0,802	0,947	1,126	1,349	1,645	2,020	2,370	2,613	2,685	2,746	2,804	2,838	2,835	2,805	2,798	2,835	2,879	2,893	2,826	2,588	2,132	1,752	1,472	1,248	1,026	0,841	0,693	0,588	0,506	0,446	0,403	0,366	0,329	0,293	0,257	0,224	0,194	
-5,000	0,268	0,326	0,393	0,458	0,520	0,579	0,636	0,703	0,800	0,943	1,119	1,331	1,600	1,938	2,253	2,442	2,530	2,611	2,665	2,688	2,699	2,715	2,756	2,800	2,821	2,811	2,755	2,547	2,146	1,800	1,529	1,316	1,109	0,922	0,764	0,646	0,555	0,486	0,436	0,393	0,349	0,306	0,265	0,228	0,194	
-7,500	0,277	0,335	0,398	0,462	0,520	0,576	0,635	0,704	0,800	0,932	1,090	1,275	1,505	1,823	2,139	2,324	2,442	2,533	2,588	2,616	2,647	2,686	2,756	2,818	2,836	2,824	2,789	2,635	2,276	1,931	1,645	1,418	1,200	0,993	0,825	0,694	0,589	0,509	0,451	0,400	0,351	0,303	0,259	0,221	0,190	
-10,000	0,269	0,323	0,381	0,441	0,499	0,553	0,607	0,675	0,769	0,893	1,041	1,210	1,428	1,741	2,064	2,270	2,413	2,508	2,560	2,588	2,630	2,712	2,801	2,863	2,894	2,922	2,932	2,801	2,428	2,041	1,727	1,481	1,261	1,042	0,863	0,723	0,609	0,520	0,452	0,397	0,348	0,304	0,264	0,229	0,198	
-12,500	0,252	0,299	0,351	0,405	0,457	0,506	0,555	0,618	0,715	0,844	0,985	1,147	1,361	1,679	2,024	2,254	2,410	2,496	2,542	2,595	2,673	2,780	2,870	2,937	3,008	3,084	3,107	2,964	2,552	2,128	1,781	1,501	1,275	1,053	0,871	0,738	0,625	0,532	0,460	0,401	0,351	0,310	0,274	0,242	0,212	
-15,000	0,226	0,267	0,312	0,360	0,407	0,450	0,491	0,545	0,631	0,758	0,903	1,069	1,312	1,656	2,018	2,266	2,419	2,503	2,565	2,647	2,748	2,861	2,964	3,072	3,178	3,272	3,280	3,113	2,663	2,203	1,831	1,507	1,258	1,043	0,865	0,740	0,643	0,561	0,492	0,431	0,378	0,332	0,293	0,257	0,224	
-17,500	0,196	0,230	0,267	0,306	0,345	0,380	0,414	0,457	0,524	0,637	0,792	0,989	1,271	1,640	2,022	2,280	2,441	2,539	2,614	2,719	2,847	2,989	3,126	3,243	3,344	3,424	3,420	3,227	2,725	2,204	1,820	1,506	1,245	1,034	0,870	0,756	0,668	0,588	0,516	0,453	0,397	0,349	0,307	0,270	0,234	
-20,000	0,164	0,189	0,215	0,244	0,275	0,304	0,334	0,374	0,435	0,538	0,691	0,894	1,197	1,585	1,977	2,255	2,435	2,552	2,651	2,798	2,958	3,114	3,226	3,311	3,401	3,474	3,463	3,242	2,720	2,155	1,755	1,467	1,233	1,039	0,883	0,767	0,674	0,595	0,522	0,455	0,398	0,352	0,312	0,277	0,242	
-22,500	0,129	0,146	0,164	0,182	0,205	0,233	0,266	0,306	0,365	0,462	0,606	0,797	1,084	1,465	1,842	2,144	2,332	2,461	2,610	2,787	2,935	3,047	3,132	3,209	3,292	3,381	3,383	3,143	2,641	2,091	1,692	1,427	1,224	1,048	0,890	0,771	0,681	0,606	0,534	0,462	0,401	0,354	0,314	0,278	0,243	
-25,000	0,105	0,118	0,131	0,147	0,165	0,188	0,216	0,252	0,307	0,401	0,532	0,708	0,974	1,317	1,637	1,928	2,119	2,239	2,416	2,584	2,699	2,795	2,891	2,971	3,027	3,121	3,159	2,922	2,442	1,980	1,624	1,383	1,198	1,038	0,892	0,768	0,675	0,598	0,525	0,453	0,392	0,345	0,307	0,271	0,236	
-27,500	0,091	0,103	0,115	0,128	0,144	0,161	0,183	0,213	0,258	0,338	0,460	0,620	0,867	1,165	1,423	1,683	1,872	1,983	2,135	2,272	2,374	2,479	2,575	2,640	2,687	2,769	2,831	2,614	2,186	1,813	1,507	1,286	1,122	0,976	0,845	0,723	0,626	0,554	0,486	0,420	0,365	0,323	0,289	0,257	0,226	
-30,000	0,081	0,092	0,103	0,115	0,129	0,144	0,162	0,185	0,222	0,292	0,398	0,538	0,738	0,986	1,213	1,450	1,646	1,753	1,872	1,981	2,057	2,142	2,227	2,290	2,354	2,445	2,521	2,328	1,945	1,631	1,363	1,152	1,002	0,869	0,758	0,656	0,564	0,496	0,440	0,385	0,334	0,296	0,265	0,236	0,208	
-32,500	0,073	0,082	0,093	0,105	0,116	0,130	0,145	0,165	0,196	0,254	0,346	0,463	0,617	0,794	0,996	1,229	1,429	1,520	1,600	1,681	1,727	1,793	1,888	1,972	2,052	2,139	2,196	2,011	1,683	1,427	1,208	1,013	0,872	0,761	0,666	0,580	0,500	0,434	0,381	0,335	0,295	0,264	0,239	0,214	0,190	
-35,000	0,066	0,074	0,084	0,095	0,107	0,119	0,133	0,151	0,178	0,225	0,303	0,401	0,515	0,639	0,796	1,007	1,191	1,259	1,300	1,371	1,423	1,498	1,606	1,695	1,760	1,820	1,852	1,659	1,397	1,196	1,024	0,868	0,738	0,653	0,576	0,507	0,440	0,380	0,326	0,286	0,258	0,235	0,212	0,191	0,170	
-37,500	0,060	0,067	0,075	0,086	0,098	0,110	0,123	0,142	0,169	0,211	0,272	0,350	0,429	0,517	0,617	0,766	0,906	0,961	1,012	1,095	1,179	1,257	1,351	1,408	1,443	1,483	1,506	1,340	1,133	0,973	0,830	0,707	0,594	0,522	0,470	0,426	0,380	0,334	0,289	0,252	0,227	0,207	0,187	0,165	0,144	
-40,000	0,054	0,060	0,068	0,078	0,089	0,102	0,118	0,141	0,172	0,208	0,254	0,304	0,346	0,393	0,452	0,538	0,634	0,685	0,750	0,841	0,924	0,987	1,055	1,075	1,081	1,109	1,148	1,030	0,885	0,765	0,651	0,553	0,458	0,394	0,358	0,335	0,315	0,285	0,246	0,214	0,194	0,178	0,162	0,145	0,127	
-42,500	0,049	0,054	0,061	0,070	0,081	0,095	0,115	0,143	0,170	0,193	0,213	0,238	0,246	0,264	0,312	0,356	0,394	0,430	0,495	0,557	0,597	0,642	0,700	0,698	0,673	0,675	0,752	0,701	0,622	0,542	0,453	0,385	0,325	0,273	0,246	0,244	0,244	0,230	0,203	0,174	0,155	0,142	0,129	0,116	0,104	
-45,000	0,045	0,049	0,054	0,062	0,071	0,084	0,102	0,125	0,144	0,153	0,156	0,161	0,161	0,173	0,207	0,222	0,222	0,242	0,294	0,309	0,308	0,340	0,390	0,370	0,333	0,328	0,406	0,395	0,360	0,318	0,262	0,219	0,192	0,169	0,153	0,157	0,166	0,163	0,148	0,127	0,111	0,099	0,089	0,081	0,075	
-47,500	0,041	0,044	0,048	0,054	0,062	0,072	0,083	0,097	0,108	0,113	0,116	0,120	0,125	0,130	0,139	0,143	0,145	0,154	0,172	0,170	0,170	0,182	0,199	0,185	0,177	0,174	0,187	0,185	0,178	0,163	0,141	0,122	0,112	0,106	0,100	0,099	0,100	0,096	0,089	0,080	0,073	0,068	0,063	0,059	0,056	
-50,000	0,037	0,040	0,043	0,048	0,053	0,061	0,071	0,080	0,087	0,094	0,099	0,103	0,105	0,108	0,110	0,113	0,115	0,118	0,121	0,123	0,124	0,126	0,126	0,124	0,121	0,118	0,116	0,113	0,109	0,101	0,095	0,090	0,084	0,080	0,076	0,073	0,070	0,066	0,063	0,060	0,057	0,054	0,051	0,048	0,046	
-52,500	0,033	0,036	0,039	0,042	0,046	0,053	0,061	0,069	0,077	0,083	0,087	0,090	0,091	0,093	0,094	0,095	0,096	0,097	0,098	0,098	0,097	0,097	0,096	0,094	0,092	0,090	0,088	0,085	0,082	0,079	0,076	0,073	0,070	0,067	0,064	0,061	0,058	0,056	0,053	0,051	0,048	0,046	0,044	0,042	0,040	
-55,000	0,031	0,033	0,035	0,038	0,042	0,046	0,053	0,060	0,068	0,073	0,077	0,079	0,080	0,081	0,081	0,081	0,082	0,081	0,081	0,080	0,079	0,078	0,077	0,076	0,075	0,073	0,072	0,070	0,068	0,066	0,064	0,062	0,060	0,058	0,056	0,053	0,051	0,049	0,047	0,045	0,043	0,042	0,040	0,038	0,037	
