# Supplementary material for: 4D dose simulation in volumetric arc therapy: Accuracy and affecting parameters
Source: PLoS One. 2017 Feb 23;12(2):e0172810. doi: 10.1371/journal.pone.0172810 (PMC5322962; doi:10.1371/journal.pone.0172810)
Supplement: S1 File — The zip-file contains the simulated 4D VMAT dose distributions and the the dose measurements (serving as ground truth data) that are underlying the figures and numbers presented in the manuscript. For further details see the Readme.md file contained in the zip-file. (ZIP) [file pone.0172810.s001.zip › 2016_PLOS_Sothmann___SupportingInformation/Breathing_Phase_Variation/2.3Degree_Case1b/DeltaT=6.4s.dat]

PTW-Image File Format
VERSION		1.0
PIXELSPERLINE	45
LINESPERIMAGE	45
XRESOLUTION	2,500
YRESOLUTION	2,500
XCOORDINATE	-56,250
YCOORDINATE	55,000
UNIT		unknown
SOFTWARE	StandardMatrix
NORMALIZATION	3,918
0;-56,250	-53,750	-51,250	-48,750	-46,250	-43,750	-41,250	-38,750	-36,250	-33,750	-31,250	-28,750	-26,250	-23,750	-21,250	-18,750	-16,250	-13,750	-11,250	-8,750	-6,250	-3,750	-1,250	1,250	3,750	6,250	8,750	11,250	13,750	16,250	18,750	21,250	23,750	26,250	28,750	31,250	33,750	36,250	38,750	41,250	43,750	46,250	48,750	51,250	53,750	
55,000	0,029	0,030	0,031	0,033	0,035	0,036	0,038	0,040	0,043	0,045	0,047	0,050	0,053	0,056	0,060	0,065	0,069	0,074	0,078	0,081	0,083	0,085	0,086	0,084	0,079	0,074	0,070	0,066	0,063	0,060	0,058	0,055	0,053	0,051	0,049	0,047	0,044	0,042	0,040	0,038	0,037	0,035	0,034	0,032	0,031	
52,500	0,031	0,033	0,034	0,036	0,038	0,040	0,043	0,045	0,048	0,051	0,055	0,059	0,063	0,068	0,074	0,079	0,084	0,089	0,094	0,097	0,100	0,101	0,102	0,099	0,095	0,089	0,082	0,077	0,073	0,069	0,065	0,062	0,059	0,057	0,054	0,052	0,049	0,047	0,044	0,042	0,040	0,038	0,037	0,035	0,033	
50,000	0,034	0,036	0,038	0,040	0,042	0,045	0,048	0,052	0,056	0,060	0,065	0,071	0,078	0,085	0,091	0,098	0,104	0,110	0,115	0,118	0,121	0,122	0,122	0,119	0,114	0,107	0,098	0,090	0,084	0,079	0,075	0,070	0,067	0,063	0,060	0,058	0,055	0,052	0,049	0,047	0,044	0,042	0,040	0,038	0,036	
47,500	0,037	0,040	0,042	0,045	0,048	0,051	0,055	0,060	0,066	0,072	0,080	0,088	0,097	0,106	0,115	0,123	0,132	0,139	0,145	0,148	0,150	0,151	0,150	0,146	0,139	0,130	0,118	0,108	0,099	0,092	0,086	0,080	0,075	0,071	0,067	0,064	0,061	0,058	0,055	0,052	0,049	0,046	0,044	0,042	0,039	
45,000	0,042	0,045	0,048	0,051	0,055	0,060	0,065	0,072	0,080	0,089	0,101	0,114	0,129	0,143	0,156	0,168	0,178	0,189	0,198	0,201	0,198	0,197	0,198	0,191	0,180	0,165	0,148	0,133	0,120	0,110	0,101	0,093	0,086	0,080	0,075	0,071	0,067	0,063	0,060	0,057	0,054	0,051	0,048	0,045	0,043	
42,500	0,049	0,053	0,057	0,062	0,067	0,073	0,081	0,090	0,101	0,116	0,139	0,175	0,216	0,241	0,263	0,286	0,300	0,331	0,340	0,329	0,304	0,305	0,320	0,305	0,274	0,237	0,206	0,179	0,154	0,135	0,121	0,109	0,099	0,091	0,085	0,079	0,074	0,070	0,066	0,062	0,059	0,055	0,052	0,049	0,046	
40,000	0,063	0,069	0,075	0,082	0,090	0,098	0,108	0,120	0,136	0,161	0,206	0,283	0,382	0,451	0,514	0,583	0,627	0,666	0,664	0,625	0,576	0,573	0,582	0,559	0,504	0,412	0,336	0,281	0,225	0,183	0,153	0,132	0,117	0,105	0,096	0,089	0,083	0,077	0,073	0,069	0,065	0,061	0,058	0,054	0,051	
37,500	0,087	0,096	0,104	0,113	0,123	0,133	0,145	0,161	0,186	0,226	0,292	0,402	0,566	0,730	0,882	1,013	1,083	1,115	1,120	1,073	0,995	0,963	0,937	0,903	0,835	0,699	0,566	0,454	0,352	0,272	0,213	0,170	0,142	0,124	0,111	0,102	0,094	0,088	0,083	0,079	0,075	0,071	0,067	0,063	0,059	
35,000	0,112	0,124	0,135	0,147	0,159	0,173	0,191	0,218	0,258	0,319	0,415	0,560	0,764	1,025	1,280	1,442	1,525	1,565	1,576	1,529	1,420	1,353	1,296	1,228	1,141	1,001	0,840	0,689	0,529	0,409	0,317	0,243	0,191	0,157	0,136	0,122	0,112	0,104	0,098	0,093	0,088	0,084	0,079	0,074	0,069	
32,500	0,134	0,148	0,162	0,178	0,196	0,222	0,254	0,296	0,352	0,432	0,545	0,713	0,944	1,277	1,637	1,829	1,906	1,949	1,955	1,900	1,764	1,658	1,578	1,488	1,383	1,249	1,097	0,941	0,748	0,602	0,468	0,365	0,282	0,218	0,175	0,150	0,134	0,124	0,115	0,109	0,102	0,096	0,090	0,084	0,078	
30,000	0,157	0,172	0,189	0,210	0,236	0,272	0,321	0,380	0,451	0,549	0,679	0,866	1,136	1,521	1,971	2,199	2,258	2,298	2,290	2,220	2,064	1,933	1,831	1,735	1,632	1,526	1,403	1,257	1,037	0,840	0,663	0,511	0,395	0,303	0,232	0,189	0,165	0,149	0,138	0,128	0,120	0,111	0,103	0,095	0,087	
27,500	0,183	0,200	0,219	0,243	0,275	0,320	0,381	0,456	0,546	0,665	0,822	1,030	1,326	1,758	2,270	2,543	2,595	2,635	2,625	2,550	2,379	2,228	2,106	2,019	1,937	1,867	1,762	1,616	1,353	1,073	0,847	0,653	0,505	0,387	0,299	0,238	0,203	0,181	0,165	0,151	0,139	0,128	0,117	0,107	0,097	
25,000	0,213	0,232	0,255	0,283	0,322	0,377	0,450	0,538	0,647	0,772	0,939	1,157	1,482	1,963	2,561	2,884	2,946	3,005	3,024	2,950	2,752	2,585	2,456	2,370	2,292	2,240	2,141	1,981	1,671	1,307	1,031	0,797	0,622	0,482	0,370	0,290	0,243	0,213	0,192	0,175	0,158	0,143	0,129	0,116	0,104	
22,500	0,244	0,267	0,295	0,329	0,373	0,433	0,515	0,614	0,734	0,869	1,042	1,277	1,636	2,162	2,845	3,223	3,310	3,417	3,474	3,392	3,173	3,006	2,852	2,738	2,650	2,616	2,513	2,328	1,968	1,550	1,214	0,937	0,731	0,570	0,437	0,340	0,280	0,243	0,217	0,195	0,174	0,154	0,136	0,119	0,105	
20,000	0,275	0,302	0,333	0,370	0,415	0,474	0,557	0,663	0,789	0,933	1,115	1,374	1,764	2,317	3,017	3,505	3,662	3,784	3,819	3,734	3,569	3,393	3,203	3,057	2,976	2,952	2,841	2,615	2,200	1,751	1,377	1,063	0,827	0,648	0,502	0,389	0,314	0,266	0,230	0,200	0,173	0,151	0,131	0,114	0,099	
17,500	0,291	0,319	0,349	0,385	0,429	0,487	0,569	0,681	0,815	0,958	1,141	1,424	1,836	2,393	3,104	3,652	3,847	3,917	3,918	3,862	3,746	3,567	3,385	3,267	3,207	3,176	3,052	2,793	2,332	1,863	1,487	1,163	0,921	0,725	0,556	0,424	0,333	0,274	0,229	0,191	0,160	0,137	0,119	0,105	0,094	
15,000	0,291	0,318	0,347	0,380	0,423	0,486	0,576	0,695	0,836	0,979	1,150	1,433	1,862	2,437	3,135	3,646	3,822	3,870	3,864	3,815	3,703	3,555	3,446	3,371	3,316	3,263	3,126	2,840	2,361	1,924	1,578	1,248	0,991	0,782	0,599	0,448	0,340	0,270	0,220	0,181	0,152	0,131	0,114	0,102	0,092	
12,500	0,288	0,312	0,340	0,372	0,415	0,479	0,575	0,700	0,841	0,985	1,151	1,433	1,860	2,423	3,107	3,572	3,729	3,781	3,775	3,720	3,610	3,503	3,440	3,387	3,339	3,264	3,124	2,838	2,364	1,961	1,633	1,300	1,014	0,798	0,614	0,462	0,345	0,269	0,218	0,180	0,151	0,129	0,114	0,102	0,092	
10,000	0,285	0,307	0,333	0,366	0,411	0,479	0,578	0,700	0,832	0,970	1,144	1,433	1,857	2,416	3,077	3,499	3,632	3,674	3,656	3,585	3,489	3,421	3,391	3,362	3,326	3,259	3,129	2,824	2,346	1,951	1,624	1,308	1,004	0,782	0,609	0,475	0,364	0,282	0,231	0,192	0,160	0,136	0,118	0,106	0,096	
7,500	0,280	0,303	0,330	0,366	0,419	0,497	0,599	0,712	0,828	0,954	1,129	1,419	1,845	2,389	2,996	3,391	3,509	3,527	3,485	3,408	3,342	3,318	3,318	3,325	3,307	3,235	3,097	2,777	2,282	1,894	1,563	1,269	0,983	0,764	0,607	0,487	0,392	0,315	0,260	0,220	0,183	0,152	0,130	0,114	0,103	
5,000	0,276	0,301	0,330	0,369	0,424	0,507	0,611	0,724	0,830	0,948	1,121	1,410	1,817	2,337	2,886	3,257	3,361	3,350	3,292	3,230	3,202	3,211	3,241	3,254	3,224	3,155	3,033	2,714	2,220	1,830	1,500	1,238	0,979	0,777	0,629	0,509	0,420	0,351	0,295	0,250	0,208	0,170	0,142	0,123	0,110	
2,500	0,278	0,304	0,335	0,375	0,431	0,514	0,616	0,727	0,831	0,942	1,104	1,385	1,785	2,294	2,782	3,110	3,198	3,176	3,127	3,083	3,075	3,100	3,133	3,137	3,113	3,075	2,978	2,689	2,211	1,832	1,506	1,259	1,015	0,810	0,655	0,524	0,428	0,360	0,306	0,259	0,217	0,180	0,153	0,134	0,119	
0,000	0,281	0,308	0,339	0,378	0,431	0,508	0,608	0,716	0,818	0,930	1,094	1,369	1,742	2,196	2,638	2,945	3,024	3,007	2,967	2,949	2,956	2,997	3,034	3,049	3,035	3,030	2,962	2,696	2,251	1,868	1,542	1,286	1,043	0,837	0,679	0,539	0,436	0,364	0,308	0,260	0,220	0,189	0,165	0,146	0,131	
-2,500	0,279	0,305	0,335	0,372	0,420	0,492	0,585	0,688	0,790	0,902	1,057	1,312	1,660	2,088	2,496	2,770	2,843	2,837	2,820	2,844	2,883	2,936	2,979	2,985	2,963	2,978	2,943	2,705	2,255	1,866	1,569	1,321	1,078	0,877	0,719	0,565	0,451	0,376	0,321	0,276	0,238	0,207	0,182	0,163	0,148	
-5,000	0,271	0,300	0,331	0,369	0,417	0,484	0,569	0,668	0,765	0,876	1,020	1,244	1,564	1,957	2,373	2,615	2,692	2,708	2,725	2,779	2,844	2,896	2,916	2,895	2,878	2,941	2,933	2,708	2,270	1,890	1,614	1,367	1,130	0,926	0,761	0,601	0,475	0,395	0,339	0,294	0,258	0,227	0,202	0,183	0,166	
-7,500	0,276	0,307	0,340	0,378	0,424	0,490	0,574	0,671	0,768	0,870	0,998	1,194	1,477	1,851	2,280	2,509	2,592	2,615	2,661	2,737	2,802	2,829	2,834	2,824	2,857	2,964	2,955	2,760	2,345	1,974	1,691	1,435	1,186	0,968	0,794	0,626	0,500	0,418	0,358	0,312	0,275	0,246	0,222	0,202	0,185	
-10,000	0,289	0,320	0,350	0,384	0,427	0,491	0,574	0,665	0,761	0,857	0,971	1,146	1,416	1,780	2,183	2,415	2,514	2,562	2,628	2,706	2,752	2,777	2,788	2,811	2,875	3,001	3,024	2,861	2,462	2,074	1,767	1,498	1,237	1,003	0,820	0,653	0,520	0,436	0,377	0,330	0,294	0,265	0,242	0,222	0,205	
-12,500	0,292	0,318	0,343	0,371	0,408	0,463	0,540	0,626	0,717	0,814	0,922	1,094	1,353	1,699	2,077	2,322	2,469	2,550	2,624	2,688	2,724	2,756	2,781	2,832	2,929	3,077	3,132	2,998	2,605	2,188	1,825	1,533	1,261	1,014	0,828	0,673	0,546	0,461	0,400	0,351	0,314	0,284	0,260	0,241	0,224	
-15,000	0,276	0,299	0,322	0,346	0,376	0,422	0,485	0,555	0,632	0,721	0,836	1,012	1,281	1,632	1,992	2,269	2,456	2,560	2,627	2,679	2,727	2,766	2,821	2,916	3,053	3,204	3,265	3,124	2,694	2,261	1,857	1,539	1,262	1,005	0,812	0,674	0,566	0,485	0,423	0,372	0,330	0,299	0,275	0,255	0,239	
-17,500	0,252	0,273	0,293	0,313	0,337	0,371	0,416	0,461	0,514	0,587	0,710	0,919	1,216	1,570	1,937	2,246	2,457	2,562	2,626	2,682	2,757	2,830	2,922	3,046	3,191	3,321	3,368	3,204	2,726	2,249	1,830	1,510	1,245	1,007	0,816	0,681	0,580	0,501	0,439	0,387	0,346	0,314	0,290	0,271	0,254	
-20,000	0,222	0,240	0,256	0,271	0,288	0,309	0,336	0,365	0,406	0,472	0,593	0,813	1,135	1,491	1,868	2,195	2,419	2,532	2,589	2,666	2,787	2,894	3,006	3,148	3,292	3,390	3,407	3,213	2,711	2,186	1,772	1,468	1,234	1,033	0,855	0,717	0,616	0,532	0,466	0,410	0,366	0,331	0,305	0,283	0,264	
-22,500	0,190	0,202	0,213	0,223	0,234	0,248	0,264	0,287	0,326	0,390	0,506	0,717	1,032	1,379	1,740	2,076	2,285	2,398	2,478	2,590	2,716	2,856	3,018	3,177	3,278	3,332	3,347	3,146	2,646	2,106	1,709	1,449	1,255	1,086	0,913	0,761	0,654	0,566	0,494	0,433	0,381	0,339	0,309	0,285	0,264	
-25,000	0,155	0,161	0,168	0,174	0,182	0,193	0,209	0,232	0,272	0,334	0,443	0,633	0,924	1,246	1,576	1,874	2,076	2,177	2,282	2,403	2,523	2,681	2,884	3,019	3,053	3,078	3,155	2,967	2,472	1,986	1,643	1,425	1,247	1,089	0,923	0,766	0,653	0,568	0,499	0,441	0,385	0,338	0,303	0,278	0,258	
-27,500	0,115	0,120	0,127	0,135	0,145	0,159	0,176	0,199	0,233	0,289	0,384	0,554	0,808	1,096	1,390	1,659	1,848	1,930	2,033	2,151	2,270	2,416	2,585	2,690	2,712	2,745	2,832	2,651	2,211	1,812	1,541	1,336	1,162	1,003	0,864	0,727	0,619	0,535	0,472	0,421	0,372	0,326	0,290	0,264	0,245	
-30,000	0,087	0,096	0,106	0,117	0,128	0,141	0,156	0,176	0,204	0,252	0,336	0,481	0,690	0,929	1,194	1,448	1,617	1,697	1,791	1,909	2,029	2,156	2,290	2,373	2,408	2,457	2,529	2,347	1,967	1,640	1,398	1,196	1,033	0,888	0,769	0,659	0,567	0,491	0,431	0,385	0,343	0,304	0,270	0,245	0,226	
-32,500	0,075	0,084	0,094	0,105	0,116	0,129	0,143	0,160	0,184	0,227	0,301	0,429	0,591	0,773	0,999	1,234	1,406	1,484	1,575	1,696	1,814	1,931	2,042	2,101	2,137	2,186	2,229	2,045	1,723	1,449	1,237	1,043	0,897	0,769	0,665	0,579	0,501	0,437	0,386	0,345	0,309	0,277	0,248	0,225	0,206	
-35,000	0,067	0,075	0,085	0,096	0,107	0,119	0,133	0,150	0,174	0,214	0,284	0,395	0,518	0,642	0,818	1,050	1,218	1,292	1,378	1,499	1,598	1,691	1,778	1,819	1,846	1,884	1,903	1,717	1,460	1,250	1,055	0,885	0,762	0,660	0,576	0,506	0,442	0,387	0,345	0,306	0,271	0,242	0,219	0,201	0,186	
-37,500	0,061	0,068	0,077	0,088	0,100	0,113	0,127	0,147	0,174	0,214	0,276	0,363	0,458	0,544	0,656	0,852	0,994	1,070	1,156	1,253	1,319	1,383	1,454	1,490	1,513	1,538	1,540	1,369	1,150	0,996	0,837	0,706	0,602	0,534	0,474	0,424	0,380	0,338	0,303	0,269	0,237	0,211	0,192	0,178	0,167	
-40,000	0,056	0,062	0,070	0,081	0,094	0,110	0,129	0,151	0,181	0,225	0,275	0,325	0,383	0,433	0,500	0,634	0,733	0,808	0,888	0,953	0,985	1,026	1,083	1,122	1,140	1,139	1,138	0,988	0,829	0,741	0,635	0,540	0,450	0,404	0,365	0,327	0,298	0,276	0,254	0,230	0,204	0,183	0,167	0,156	0,147	
-42,500	0,051	0,057	0,064	0,076	0,092	0,111	0,132	0,152	0,175	0,210	0,239	0,254	0,268	0,296	0,344	0,423	0,460	0,522	0,593	0,619	0,627	0,651	0,698	0,720	0,716	0,691	0,733	0,642	0,541	0,494	0,434	0,368	0,312	0,285	0,264	0,236	0,215	0,203	0,193	0,179	0,162	0,147	0,136	0,129	0,123	
-45,000	0,047	0,051	0,058	0,067	0,082	0,100	0,118	0,132	0,143	0,158	0,171	0,172	0,172	0,194	0,225	0,251	0,251	0,282	0,344	0,337	0,329	0,346	0,387	0,388	0,363	0,343	0,398	0,356	0,301	0,279	0,257	0,220	0,197	0,185	0,176	0,157	0,138	0,129	0,126	0,123	0,118	0,110	0,104	0,100	0,096	
-47,500	0,042	0,046	0,051	0,057	0,066	0,079	0,091	0,102	0,109	0,115	0,121	0,126	0,131	0,139	0,150	0,152	0,155	0,168	0,185	0,179	0,180	0,186	0,200	0,195	0,184	0,176	0,183	0,171	0,159	0,153	0,146	0,133	0,121	0,112	0,106	0,097	0,088	0,083	0,081	0,080	0,079	0,077	0,074	0,071	0,068	
-50,000	0,038	0,041	0,045	0,049	0,055	0,063	0,073	0,082	0,090	0,097	0,102	0,106	0,109	0,112	0,114	0,117	0,120	0,124	0,126	0,128	0,128	0,129	0,128	0,126	0,122	0,119	0,115	0,111	0,105	0,101	0,096	0,090	0,086	0,081	0,077	0,073	0,069	0,066	0,063	0,060	0,058	0,056	0,053	0,051	0,049	
-52,500	0,034	0,037	0,040	0,043	0,048	0,054	0,062	0,071	0,078	0,084	0,089	0,092	0,094	0,096	0,097	0,098	0,099	0,100	0,101	0,100	0,100	0,099	0,097	0,095	0,093	0,091	0,088	0,085	0,082	0,079	0,076	0,073	0,070	0,067	0,064	0,061	0,059	0,056	0,054	0,051	0,049	0,047	0,045	0,043	0,041	
-55,000	0,031	0,033	0,035	0,038	0,042	0,046	0,053	0,061	0,069	0,075	0,080	0,083	0,084	0,085	0,085	0,085	0,085	0,084	0,083	0,082	0,080	0,079	0,078	0,076	0,075	0,074	0,072	0,070	0,068	0,066	0,064	0,062	0,060	0,058	0,056	0,054	0,052	0,050	0,048	0,046	0,044	0,042	0,040	0,039	0,037	
