# Supplementary material for: 4D dose simulation in volumetric arc therapy: Accuracy and affecting parameters
Source: PLoS One. 2017 Feb 23;12(2):e0172810. doi: 10.1371/journal.pone.0172810 (PMC5322962; doi:10.1371/journal.pone.0172810)
Supplement: S1 File — The zip-file contains the simulated 4D VMAT dose distributions and the the dose measurements (serving as ground truth data) that are underlying the figures and numbers presented in the manuscript. For further details see the Readme.md file contained in the zip-file. (ZIP) [file pone.0172810.s001.zip › 2016_PLOS_Sothmann___SupportingInformation/Breathing_Phase_Variation/2.3Degree_Case1b/DeltaT=8.4s.dat]

PTW-Image File Format
VERSION		1.0
PIXELSPERLINE	45
LINESPERIMAGE	45
XRESOLUTION	2,500
YRESOLUTION	2,500
XCOORDINATE	-56,250
YCOORDINATE	55,000
UNIT		unknown
SOFTWARE	StandardMatrix
NORMALIZATION	3,939
0;-56,250	-53,750	-51,250	-48,750	-46,250	-43,750	-41,250	-38,750	-36,250	-33,750	-31,250	-28,750	-26,250	-23,750	-21,250	-18,750	-16,250	-13,750	-11,250	-8,750	-6,250	-3,750	-1,250	1,250	3,750	6,250	8,750	11,250	13,750	16,250	18,750	21,250	23,750	26,250	28,750	31,250	33,750	36,250	38,750	41,250	43,750	46,250	48,750	51,250	53,750	
55,000	0,029	0,030	0,032	0,034	0,035	0,037	0,039	0,041	0,043	0,046	0,048	0,051	0,054	0,057	0,061	0,065	0,070	0,074	0,078	0,081	0,084	0,087	0,089	0,089	0,087	0,082	0,074	0,067	0,064	0,061	0,058	0,056	0,053	0,051	0,049	0,047	0,045	0,043	0,041	0,040	0,038	0,036	0,035	0,033	0,031	
52,500	0,032	0,033	0,035	0,037	0,039	0,041	0,043	0,046	0,049	0,052	0,056	0,060	0,064	0,069	0,074	0,080	0,085	0,090	0,094	0,098	0,101	0,104	0,106	0,104	0,099	0,092	0,084	0,078	0,073	0,069	0,066	0,063	0,060	0,057	0,054	0,052	0,050	0,048	0,046	0,044	0,042	0,040	0,038	0,036	0,034	
50,000	0,035	0,037	0,039	0,041	0,044	0,046	0,049	0,053	0,057	0,061	0,067	0,072	0,079	0,086	0,092	0,099	0,105	0,111	0,115	0,120	0,124	0,127	0,127	0,122	0,115	0,108	0,099	0,091	0,085	0,080	0,076	0,072	0,068	0,064	0,061	0,058	0,055	0,052	0,050	0,048	0,045	0,043	0,041	0,039	0,037	
47,500	0,038	0,041	0,043	0,046	0,049	0,053	0,057	0,062	0,068	0,074	0,081	0,090	0,099	0,108	0,116	0,125	0,132	0,139	0,145	0,150	0,154	0,155	0,153	0,147	0,139	0,130	0,119	0,108	0,100	0,093	0,087	0,081	0,077	0,072	0,068	0,064	0,061	0,058	0,055	0,052	0,049	0,047	0,045	0,043	0,040	
45,000	0,043	0,046	0,050	0,054	0,059	0,064	0,070	0,076	0,083	0,093	0,104	0,117	0,130	0,145	0,158	0,169	0,180	0,190	0,199	0,203	0,201	0,199	0,196	0,190	0,179	0,165	0,148	0,133	0,121	0,111	0,102	0,094	0,088	0,082	0,077	0,072	0,068	0,064	0,060	0,057	0,054	0,051	0,049	0,046	0,044	
42,500	0,050	0,055	0,061	0,068	0,077	0,089	0,099	0,106	0,113	0,126	0,146	0,181	0,218	0,246	0,270	0,287	0,308	0,333	0,343	0,340	0,310	0,302	0,300	0,298	0,282	0,250	0,205	0,176	0,157	0,142	0,128	0,115	0,104	0,095	0,087	0,081	0,075	0,070	0,066	0,062	0,059	0,055	0,052	0,050	0,047	
40,000	0,059	0,067	0,077	0,091	0,107	0,126	0,147	0,162	0,174	0,190	0,225	0,302	0,400	0,467	0,536	0,591	0,632	0,669	0,664	0,642	0,574	0,536	0,529	0,538	0,525	0,455	0,340	0,268	0,223	0,192	0,169	0,148	0,129	0,113	0,101	0,092	0,085	0,078	0,073	0,068	0,064	0,060	0,057	0,054	0,051	
37,500	0,071	0,082	0,097	0,118	0,143	0,170	0,197	0,223	0,247	0,278	0,330	0,436	0,601	0,765	0,920	1,029	1,085	1,111	1,112	1,075	0,973	0,886	0,858	0,861	0,830	0,727	0,563	0,448	0,338	0,268	0,216	0,180	0,154	0,133	0,118	0,106	0,096	0,088	0,081	0,075	0,070	0,065	0,061	0,057	0,054	
35,000	0,087	0,101	0,121	0,146	0,175	0,210	0,246	0,281	0,322	0,376	0,459	0,595	0,800	1,071	1,333	1,481	1,543	1,569	1,572	1,517	1,378	1,258	1,197	1,166	1,102	0,992	0,830	0,678	0,507	0,389	0,294	0,231	0,195	0,170	0,151	0,134	0,117	0,103	0,092	0,083	0,077	0,071	0,066	0,062	0,058	
32,500	0,110	0,128	0,153	0,183	0,218	0,256	0,298	0,345	0,405	0,480	0,589	0,754	0,985	1,340	1,696	1,885	1,946	1,980	1,972	1,889	1,712	1,573	1,501	1,453	1,371	1,248	1,088	0,904	0,713	0,560	0,437	0,331	0,266	0,228	0,200	0,176	0,152	0,129	0,111	0,097	0,087	0,080	0,074	0,068	0,064	
30,000	0,142	0,168	0,200	0,236	0,277	0,318	0,362	0,415	0,486	0,586	0,721	0,910	1,186	1,597	2,034	2,263	2,319	2,361	2,351	2,251	2,054	1,911	1,832	1,769	1,673	1,547	1,382	1,180	0,960	0,766	0,606	0,464	0,356	0,290	0,249	0,217	0,190	0,163	0,139	0,118	0,103	0,092	0,084	0,077	0,072	
27,500	0,171	0,203	0,242	0,284	0,331	0,380	0,434	0,497	0,580	0,701	0,865	1,074	1,378	1,841	2,348	2,622	2,677	2,726	2,728	2,634	2,425	2,278	2,184	2,104	1,995	1,872	1,702	1,493	1,226	0,962	0,761	0,602	0,467	0,365	0,299	0,253	0,218	0,188	0,161	0,138	0,119	0,105	0,095	0,087	0,080	
25,000	0,199	0,235	0,278	0,326	0,377	0,435	0,502	0,584	0,685	0,818	0,997	1,220	1,553	2,061	2,656	2,981	3,045	3,103	3,122	3,030	2,808	2,654	2,553	2,449	2,312	2,191	2,024	1,812	1,500	1,170	0,931	0,759	0,607	0,469	0,362	0,287	0,234	0,196	0,167	0,145	0,127	0,113	0,102	0,093	0,085	
22,500	0,223	0,263	0,310	0,364	0,422	0,486	0,562	0,655	0,770	0,916	1,112	1,356	1,728	2,278	2,950	3,328	3,409	3,488	3,508	3,422	3,199	3,057	2,944	2,800	2,631	2,510	2,347	2,146	1,788	1,408	1,132	0,916	0,739	0,571	0,434	0,330	0,256	0,207	0,174	0,150	0,131	0,117	0,106	0,096	0,089	
20,000	0,236	0,276	0,328	0,387	0,453	0,524	0,602	0,695	0,810	0,965	1,175	1,457	1,864	2,430	3,123	3,605	3,747	3,823	3,779	3,685	3,544	3,428	3,293	3,145	2,981	2,850	2,685	2,476	2,063	1,631	1,320	1,052	0,843	0,657	0,502	0,384	0,295	0,234	0,193	0,163	0,140	0,123	0,111	0,101	0,094	
17,500	0,241	0,280	0,330	0,389	0,458	0,531	0,605	0,693	0,807	0,969	1,185	1,486	1,917	2,489	3,194	3,750	3,928	3,939	3,853	3,758	3,683	3,593	3,483	3,383	3,257	3,137	2,979	2,745	2,257	1,782	1,450	1,163	0,923	0,727	0,565	0,443	0,344	0,269	0,218	0,182	0,154	0,133	0,119	0,109	0,101	
15,000	0,239	0,278	0,328	0,385	0,451	0,523	0,595	0,680	0,795	0,960	1,176	1,474	1,920	2,512	3,224	3,750	3,920	3,893	3,789	3,696	3,635	3,584	3,528	3,445	3,348	3,281	3,156	2,876	2,346	1,870	1,538	1,246	0,985	0,777	0,622	0,496	0,397	0,310	0,244	0,199	0,167	0,144	0,129	0,117	0,108	
12,500	0,236	0,275	0,327	0,387	0,447	0,509	0,576	0,657	0,775	0,944	1,159	1,452	1,906	2,501	3,205	3,676	3,803	3,762	3,658	3,589	3,557	3,527	3,481	3,409	3,339	3,312	3,229	2,941	2,392	1,930	1,600	1,300	1,030	0,808	0,655	0,534	0,436	0,351	0,277	0,221	0,183	0,156	0,137	0,124	0,113	
10,000	0,226	0,266	0,317	0,376	0,437	0,496	0,562	0,646	0,771	0,945	1,159	1,440	1,869	2,466	3,152	3,553	3,636	3,593	3,524	3,498	3,481	3,454	3,407	3,353	3,322	3,334	3,273	2,980	2,430	1,979	1,652	1,341	1,058	0,818	0,657	0,546	0,455	0,376	0,301	0,238	0,193	0,163	0,142	0,127	0,116	
7,500	0,218	0,259	0,314	0,375	0,438	0,500	0,569	0,654	0,779	0,946	1,149	1,416	1,819	2,368	2,997	3,376	3,458	3,438	3,401	3,399	3,395	3,367	3,325	3,303	3,302	3,331	3,279	2,978	2,440	2,011	1,685	1,360	1,064	0,818	0,644	0,539	0,457	0,382	0,311	0,251	0,205	0,171	0,147	0,129	0,117	
5,000	0,219	0,267	0,329	0,394	0,459	0,522	0,587	0,664	0,775	0,933	1,127	1,383	1,745	2,240	2,808	3,184	3,264	3,255	3,250	3,262	3,277	3,266	3,237	3,219	3,233	3,283	3,240	2,948	2,415	1,993	1,669	1,344	1,049	0,805	0,632	0,528	0,452	0,386	0,325	0,269	0,223	0,188	0,160	0,140	0,123	
2,500	0,225	0,277	0,342	0,414	0,481	0,545	0,609	0,680	0,782	0,929	1,120	1,362	1,698	2,146	2,639	2,978	3,051	3,060	3,081	3,119	3,151	3,136	3,097	3,080	3,117	3,177	3,131	2,848	2,329	1,914	1,603	1,311	1,029	0,804	0,632	0,525	0,450	0,389	0,338	0,292	0,253	0,219	0,190	0,165	0,144	
0,000	0,234	0,288	0,356	0,427	0,497	0,561	0,624	0,694	0,792	0,938	1,125	1,355	1,665	2,057	2,477	2,773	2,843	2,878	2,930	2,977	2,991	2,957	2,910	2,916	2,974	3,023	2,958	2,690	2,216	1,814	1,517	1,260	1,009	0,808	0,644	0,535	0,458	0,402	0,359	0,320	0,284	0,251	0,223	0,198	0,173	
-2,500	0,248	0,304	0,372	0,442	0,509	0,572	0,633	0,701	0,799	0,943	1,123	1,341	1,632	2,004	2,351	2,591	2,663	2,725	2,782	2,812	2,806	2,777	2,774	2,814	2,860	2,875	2,810	2,575	2,123	1,750	1,476	1,249	1,021	0,835	0,685	0,578	0,496	0,437	0,394	0,357	0,320	0,286	0,253	0,222	0,193	
-5,000	0,263	0,319	0,386	0,453	0,517	0,577	0,636	0,702	0,797	0,938	1,112	1,320	1,588	1,926	2,240	2,430	2,525	2,608	2,664	2,684	2,689	2,703	2,746	2,795	2,825	2,817	2,760	2,550	2,146	1,800	1,535	1,319	1,107	0,922	0,763	0,642	0,549	0,479	0,429	0,385	0,341	0,299	0,261	0,227	0,195	
-7,500	0,270	0,327	0,391	0,456	0,517	0,575	0,634	0,702	0,796	0,925	1,083	1,267	1,501	1,822	2,137	2,325	2,450	2,541	2,595	2,623	2,650	2,692	2,770	2,840	2,866	2,849	2,805	2,638	2,271	1,926	1,649	1,425	1,205	1,000	0,831	0,697	0,587	0,505	0,446	0,395	0,346	0,300	0,259	0,223	0,193	
-10,000	0,265	0,316	0,376	0,438	0,497	0,553	0,608	0,675	0,766	0,887	1,034	1,207	1,427	1,740	2,064	2,274	2,419	2,511	2,563	2,595	2,642	2,731	2,826	2,894	2,926	2,942	2,938	2,796	2,420	2,042	1,736	1,493	1,272	1,051	0,870	0,729	0,611	0,519	0,449	0,394	0,345	0,303	0,265	0,232	0,203	
-12,500	0,250	0,296	0,349	0,405	0,457	0,507	0,555	0,616	0,710	0,836	0,978	1,144	1,364	1,679	2,027	2,257	2,414	2,500	2,550	2,607	2,692	2,800	2,890	2,956	3,026	3,098	3,115	2,969	2,560	2,145	1,800	1,515	1,284	1,061	0,877	0,744	0,630	0,535	0,460	0,400	0,350	0,311	0,277	0,247	0,218	
-15,000	0,226	0,266	0,311	0,360	0,407	0,450	0,490	0,543	0,625	0,751	0,898	1,070	1,315	1,659	2,023	2,272	2,425	2,510	2,576	2,661	2,765	2,875	2,973	3,077	3,186	3,286	3,294	3,128	2,680	2,222	1,851	1,521	1,267	1,049	0,871	0,745	0,647	0,562	0,491	0,429	0,377	0,333	0,296	0,262	0,230	
-17,500	0,197	0,229	0,266	0,306	0,345	0,381	0,414	0,455	0,520	0,633	0,788	0,988	1,269	1,639	2,024	2,284	2,443	2,540	2,619	2,728	2,859	2,999	3,127	3,241	3,346	3,432	3,433	3,244	2,743	2,222	1,836	1,519	1,252	1,038	0,871	0,755	0,666	0,585	0,512	0,449	0,395	0,351	0,312	0,277	0,242	
-20,000	0,166	0,189	0,216	0,246	0,277	0,306	0,335	0,373	0,432	0,535	0,689	0,892	1,193	1,580	1,975	2,256	2,432	2,548	2,649	2,805	2,969	3,118	3,223	3,306	3,399	3,477	3,472	3,259	2,740	2,175	1,770	1,478	1,240	1,042	0,881	0,765	0,672	0,594	0,521	0,454	0,399	0,355	0,318	0,283	0,249	
-22,500	0,133	0,149	0,166	0,185	0,208	0,235	0,266	0,305	0,363	0,461	0,607	0,800	1,084	1,463	1,839	2,141	2,329	2,460	2,612	2,794	2,945	3,053	3,133	3,207	3,290	3,382	3,387	3,154	2,658	2,110	1,708	1,438	1,233	1,052	0,890	0,770	0,680	0,605	0,532	0,460	0,401	0,357	0,318	0,282	0,246	
-25,000	0,107	0,119	0,133	0,148	0,166	0,188	0,215	0,250	0,305	0,399	0,532	0,710	0,974	1,314	1,637	1,929	2,122	2,245	2,421	2,588	2,705	2,801	2,892	2,967	3,024	3,120	3,158	2,927	2,453	1,993	1,635	1,389	1,202	1,039	0,889	0,765	0,672	0,596	0,523	0,452	0,391	0,346	0,309	0,274	0,239	
-27,500	0,091	0,103	0,115	0,129	0,144	0,161	0,182	0,211	0,256	0,335	0,456	0,617	0,865	1,163	1,424	1,688	1,878	1,991	2,139	2,272	2,374	2,476	2,564	2,626	2,677	2,764	2,829	2,617	2,193	1,816	1,508	1,288	1,121	0,976	0,844	0,724	0,627	0,554	0,486	0,418	0,363	0,323	0,289	0,258	0,229	
-30,000	0,081	0,092	0,104	0,116	0,129	0,144	0,161	0,184	0,221	0,288	0,392	0,533	0,734	0,984	1,213	1,451	1,649	1,757	1,876	1,978	2,052	2,133	2,211	2,274	2,343	2,439	2,522	2,333	1,949	1,631	1,361	1,154	1,004	0,871	0,759	0,658	0,566	0,495	0,437	0,381	0,332	0,294	0,265	0,237	0,210	
-32,500	0,073	0,082	0,093	0,105	0,116	0,129	0,145	0,164	0,194	0,249	0,339	0,458	0,612	0,793	0,995	1,224	1,426	1,519	1,601	1,679	1,723	1,789	1,880	1,964	2,048	2,143	2,203	2,018	1,687	1,429	1,209	1,016	0,877	0,760	0,665	0,580	0,499	0,432	0,378	0,333	0,294	0,264	0,240	0,216	0,191	
-35,000	0,066	0,074	0,084	0,095	0,106	0,118	0,132	0,149	0,175	0,219	0,296	0,394	0,508	0,634	0,796	1,009	1,191	1,260	1,305	1,376	1,424	1,498	1,608	1,698	1,768	1,836	1,869	1,672	1,407	1,204	1,035	0,878	0,745	0,656	0,579	0,511	0,443	0,380	0,324	0,285	0,259	0,236	0,214	0,192	0,170	
-37,500	0,060	0,066	0,075	0,086	0,097	0,109	0,123	0,141	0,167	0,207	0,265	0,344	0,422	0,510	0,616	0,772	0,911	0,966	1,021	1,104	1,178	1,257	1,356	1,412	1,450	1,494	1,523	1,360	1,150	0,987	0,845	0,722	0,602	0,526	0,473	0,431	0,384	0,336	0,288	0,251	0,227	0,208	0,187	0,166	0,144	
-40,000	0,054	0,060	0,068	0,078	0,089	0,102	0,117	0,139	0,170	0,205	0,249	0,299	0,342	0,389	0,450	0,539	0,637	0,691	0,759	0,847	0,922	0,983	1,053	1,073	1,078	1,105	1,148	1,037	0,896	0,777	0,662	0,564	0,463	0,394	0,357	0,337	0,316	0,286	0,246	0,213	0,192	0,176	0,161	0,143	0,125	
-42,500	0,049	0,054	0,061	0,069	0,080	0,094	0,113	0,140	0,167	0,191	0,210	0,233	0,244	0,264	0,313	0,357	0,396	0,435	0,500	0,560	0,597	0,640	0,696	0,694	0,666	0,665	0,744	0,694	0,620	0,546	0,458	0,389	0,326	0,273	0,244	0,241	0,240	0,227	0,200	0,171	0,152	0,138	0,125	0,113	0,101	
-45,000	0,045	0,049	0,054	0,061	0,071	0,083	0,100	0,123	0,142	0,152	0,155	0,160	0,161	0,175	0,210	0,225	0,224	0,243	0,295	0,309	0,308	0,338	0,387	0,367	0,329	0,322	0,401	0,388	0,354	0,317	0,264	0,220	0,192	0,169	0,151	0,153	0,161	0,159	0,145	0,125	0,108	0,096	0,087	0,079	0,072	
-47,500	0,041	0,044	0,048	0,054	0,062	0,072	0,083	0,096	0,107	0,113	0,116	0,120	0,125	0,131	0,141	0,144	0,145	0,153	0,171	0,169	0,169	0,181	0,198	0,184	0,175	0,172	0,185	0,183	0,176	0,163	0,142	0,122	0,112	0,105	0,099	0,097	0,097	0,094	0,087	0,079	0,072	0,066	0,061	0,057	0,054	
-50,000	0,037	0,040	0,043	0,047	0,053	0,061	0,071	0,080	0,087	0,094	0,099	0,102	0,105	0,108	0,110	0,113	0,115	0,118	0,121	0,123	0,123	0,125	0,125	0,124	0,120	0,118	0,115	0,113	0,108	0,101	0,095	0,090	0,084	0,080	0,076	0,072	0,069	0,066	0,063	0,059	0,056	0,053	0,050	0,048	0,045	
-52,500	0,033	0,036	0,038	0,042	0,046	0,052	0,061	0,069	0,076	0,082	0,087	0,089	0,091	0,093	0,094	0,095	0,096	0,097	0,098	0,098	0,097	0,097	0,095	0,094	0,092	0,090	0,088	0,085	0,082	0,079	0,076	0,073	0,070	0,066	0,064	0,061	0,058	0,056	0,053	0,051	0,048	0,046	0,044	0,042	0,040	
-55,000	0,030	0,032	0,035	0,038	0,041	0,045	0,052	0,060	0,067	0,073	0,077	0,079	0,080	0,081	0,081	0,081	0,082	0,081	0,081	0,080	0,079	0,078	0,077	0,076	0,075	0,073	0,072	0,070	0,068	0,066	0,064	0,062	0,060	0,058	0,056	0,053	0,051	0,049	0,047	0,045	0,043	0,041	0,040	0,038	0,036	
