# Supplementary material for: 4D dose simulation in volumetric arc therapy: Accuracy and affecting parameters
Source: PLoS One. 2017 Feb 23;12(2):e0172810. doi: 10.1371/journal.pone.0172810 (PMC5322962; doi:10.1371/journal.pone.0172810)
Supplement: S1 File — The zip-file contains the simulated 4D VMAT dose distributions and the the dose measurements (serving as ground truth data) that are underlying the figures and numbers presented in the manuscript. For further details see the Readme.md file contained in the zip-file. (ZIP) [file pone.0172810.s001.zip › 2016_PLOS_Sothmann___SupportingInformation/Breathing_Phase_Variation/2.3Degree_Case2a/DeltaT=0.5s.dat]

PTW-Image File Format
VERSION		1.0
PIXELSPERLINE	45
LINESPERIMAGE	45
XRESOLUTION	2,500
YRESOLUTION	2,500
XCOORDINATE	-56,250
YCOORDINATE	55,000
UNIT		unknown
SOFTWARE	StandardMatrix
NORMALIZATION	4,224
0;-56,250	-53,750	-51,250	-48,750	-46,250	-43,750	-41,250	-38,750	-36,250	-33,750	-31,250	-28,750	-26,250	-23,750	-21,250	-18,750	-16,250	-13,750	-11,250	-8,750	-6,250	-3,750	-1,250	1,250	3,750	6,250	8,750	11,250	13,750	16,250	18,750	21,250	23,750	26,250	28,750	31,250	33,750	36,250	38,750	41,250	43,750	46,250	48,750	51,250	53,750	
55,000	0,028	0,029	0,030	0,032	0,033	0,035	0,037	0,038	0,040	0,042	0,044	0,046	0,048	0,050	0,053	0,055	0,059	0,062	0,065	0,069	0,073	0,076	0,078	0,077	0,073	0,069	0,064	0,060	0,058	0,056	0,054	0,052	0,051	0,049	0,047	0,046	0,044	0,042	0,040	0,039	0,037	0,035	0,034	0,032	0,031	
52,500	0,030	0,032	0,033	0,035	0,036	0,038	0,040	0,042	0,044	0,047	0,049	0,052	0,054	0,058	0,062	0,065	0,070	0,074	0,079	0,084	0,088	0,092	0,094	0,093	0,090	0,084	0,076	0,071	0,067	0,064	0,061	0,059	0,057	0,055	0,053	0,051	0,049	0,046	0,044	0,042	0,041	0,039	0,037	0,035	0,034	
50,000	0,033	0,034	0,036	0,038	0,040	0,042	0,044	0,047	0,049	0,052	0,056	0,059	0,063	0,068	0,074	0,080	0,086	0,092	0,098	0,103	0,108	0,112	0,115	0,114	0,110	0,100	0,090	0,083	0,078	0,073	0,070	0,066	0,063	0,061	0,058	0,056	0,054	0,051	0,049	0,047	0,044	0,042	0,040	0,038	0,036	
47,500	0,036	0,038	0,040	0,042	0,044	0,047	0,049	0,052	0,056	0,060	0,064	0,070	0,076	0,083	0,091	0,099	0,107	0,115	0,123	0,130	0,133	0,135	0,137	0,137	0,130	0,119	0,106	0,096	0,089	0,084	0,079	0,075	0,071	0,068	0,064	0,062	0,059	0,056	0,053	0,051	0,048	0,046	0,044	0,041	0,039	
45,000	0,040	0,042	0,044	0,047	0,050	0,053	0,056	0,060	0,065	0,071	0,078	0,085	0,095	0,106	0,123	0,132	0,140	0,152	0,172	0,185	0,169	0,166	0,171	0,169	0,153	0,139	0,126	0,114	0,104	0,097	0,090	0,085	0,080	0,076	0,072	0,068	0,065	0,062	0,058	0,055	0,053	0,050	0,047	0,045	0,042	
42,500	0,046	0,049	0,052	0,055	0,060	0,064	0,069	0,076	0,082	0,089	0,098	0,108	0,121	0,140	0,185	0,194	0,198	0,233	0,285	0,296	0,236	0,230	0,240	0,226	0,188	0,172	0,154	0,139	0,126	0,114	0,105	0,097	0,091	0,085	0,080	0,075	0,071	0,067	0,064	0,060	0,057	0,054	0,051	0,048	0,046	
40,000	0,060	0,064	0,069	0,075	0,083	0,090	0,099	0,109	0,118	0,129	0,138	0,146	0,162	0,196	0,292	0,322	0,332	0,394	0,470	0,471	0,373	0,358	0,347	0,314	0,265	0,241	0,214	0,196	0,169	0,141	0,126	0,115	0,105	0,097	0,090	0,084	0,079	0,074	0,070	0,066	0,062	0,059	0,055	0,052	0,049	
37,500	0,090	0,093	0,100	0,108	0,118	0,128	0,140	0,156	0,176	0,197	0,215	0,219	0,232	0,302	0,486	0,565	0,573	0,653	0,742	0,740	0,602	0,561	0,512	0,461	0,407	0,376	0,340	0,308	0,252	0,193	0,167	0,148	0,131	0,117	0,105	0,096	0,089	0,083	0,077	0,072	0,068	0,064	0,060	0,057	0,053	
35,000	0,131	0,135	0,140	0,148	0,158	0,170	0,185	0,207	0,238	0,275	0,311	0,341	0,374	0,496	0,779	0,938	0,964	1,076	1,171	1,145	0,966	0,875	0,800	0,734	0,670	0,621	0,549	0,492	0,408	0,310	0,251	0,211	0,179	0,155	0,132	0,116	0,105	0,096	0,088	0,082	0,076	0,071	0,066	0,063	0,059	
32,500	0,163	0,174	0,184	0,192	0,201	0,212	0,228	0,254	0,294	0,347	0,408	0,483	0,592	0,787	1,163	1,409	1,487	1,626	1,711	1,647	1,442	1,290	1,187	1,120	1,060	0,982	0,870	0,789	0,663	0,507	0,384	0,310	0,256	0,212	0,174	0,146	0,128	0,114	0,103	0,094	0,088	0,082	0,078	0,075	0,072	
30,000	0,184	0,200	0,216	0,231	0,245	0,259	0,278	0,309	0,356	0,422	0,507	0,626	0,851	1,179	1,667	1,997	2,123	2,267	2,320	2,216	1,971	1,777	1,661	1,624	1,572	1,470	1,305	1,175	0,987	0,769	0,576	0,448	0,353	0,282	0,226	0,185	0,156	0,137	0,124	0,114	0,107	0,101	0,097	0,093	0,088	
27,500	0,200	0,219	0,239	0,261	0,283	0,308	0,335	0,373	0,432	0,516	0,637	0,821	1,148	1,620	2,215	2,688	2,877	2,977	2,944	2,799	2,554	2,361	2,272	2,255	2,167	2,008	1,774	1,584	1,330	1,050	0,802	0,615	0,472	0,366	0,288	0,231	0,190	0,164	0,148	0,137	0,127	0,120	0,113	0,106	0,100	
25,000	0,215	0,235	0,257	0,283	0,311	0,346	0,392	0,452	0,532	0,638	0,794	1,052	1,463	2,067	2,826	3,416	3,635	3,648	3,520	3,370	3,199	3,048	2,952	2,872	2,725	2,517	2,256	2,002	1,657	1,312	1,015	0,784	0,603	0,460	0,356	0,281	0,227	0,191	0,167	0,151	0,138	0,127	0,117	0,108	0,100	
22,500	0,228	0,246	0,268	0,295	0,329	0,374	0,436	0,523	0,634	0,771	0,954	1,255	1,731	2,451	3,302	3,889	4,075	4,052	3,942	3,825	3,683	3,507	3,355	3,211	3,057	2,882	2,668	2,354	1,917	1,526	1,184	0,916	0,697	0,529	0,411	0,321	0,255	0,207	0,175	0,154	0,138	0,125	0,115	0,106	0,098	
20,000	0,231	0,250	0,272	0,300	0,338	0,394	0,475	0,589	0,729	0,893	1,107	1,440	1,941	2,696	3,544	4,073	4,224	4,207	4,116	4,003	3,845	3,655	3,477	3,315	3,191	3,085	2,952	2,621	2,120	1,702	1,330	1,022	0,770	0,585	0,448	0,344	0,265	0,212	0,179	0,157	0,141	0,127	0,116	0,106	0,098	
17,500	0,220	0,241	0,266	0,299	0,345	0,409	0,505	0,637	0,795	0,972	1,200	1,540	2,068	2,816	3,603	4,094	4,216	4,191	4,100	3,983	3,834	3,666	3,516	3,387	3,292	3,228	3,139	2,828	2,305	1,823	1,426	1,111	0,841	0,636	0,475	0,350	0,264	0,211	0,179	0,158	0,142	0,128	0,117	0,107	0,098	
15,000	0,205	0,228	0,256	0,292	0,341	0,412	0,516	0,661	0,831	1,019	1,261	1,615	2,169	2,876	3,572	4,002	4,100	4,072	3,978	3,873	3,755	3,638	3,555	3,482	3,417	3,382	3,303	2,994	2,451	1,919	1,502	1,174	0,882	0,666	0,497	0,365	0,274	0,216	0,180	0,158	0,143	0,131	0,121	0,110	0,099	
12,500	0,196	0,219	0,248	0,286	0,337	0,411	0,522	0,677	0,862	1,060	1,305	1,659	2,186	2,840	3,463	3,841	3,923	3,887	3,792	3,707	3,631	3,580	3,567	3,556	3,526	3,499	3,401	3,082	2,520	1,980	1,550	1,213	0,924	0,712	0,539	0,403	0,301	0,234	0,195	0,173	0,159	0,146	0,134	0,120	0,105	
10,000	0,191	0,216	0,248	0,288	0,342	0,417	0,530	0,688	0,874	1,071	1,308	1,644	2,141	2,737	3,299	3,637	3,692	3,646	3,567	3,515	3,486	3,503	3,541	3,553	3,532	3,505	3,402	3,057	2,492	2,009	1,608	1,283	1,019	0,810	0,620	0,458	0,341	0,268	0,226	0,201	0,180	0,161	0,143	0,125	0,108	
7,500	0,200	0,226	0,258	0,300	0,356	0,435	0,547	0,702	0,884	1,078	1,313	1,629	2,072	2,609	3,110	3,395	3,428	3,384	3,342	3,331	3,349	3,396	3,436	3,441	3,415	3,393	3,283	2,942	2,421	2,013	1,660	1,349	1,091	0,874	0,665	0,494	0,375	0,298	0,250	0,216	0,187	0,160	0,137	0,118	0,103	
5,000	0,215	0,239	0,272	0,314	0,371	0,452	0,568	0,714	0,887	1,077	1,298	1,583	1,969	2,457	2,893	3,133	3,158	3,144	3,146	3,165	3,208	3,245	3,262	3,238	3,198	3,194	3,093	2,770	2,296	1,971	1,675	1,385	1,120	0,896	0,678	0,505	0,385	0,304	0,248	0,207	0,175	0,149	0,128	0,112	0,100	
2,500	0,235	0,258	0,288	0,329	0,385	0,465	0,580	0,728	0,895	1,077	1,280	1,528	1,874	2,306	2,671	2,858	2,912	2,951	2,980	3,018	3,055	3,063	3,053	3,008	2,986	2,998	2,900	2,622	2,200	1,932	1,686	1,430	1,164	0,913	0,682	0,496	0,369	0,286	0,231	0,193	0,166	0,145	0,128	0,114	0,103	
0,000	0,252	0,275	0,304	0,344	0,398	0,478	0,593	0,743	0,910	1,078	1,242	1,444	1,757	2,149	2,465	2,639	2,742	2,829	2,864	2,892	2,902	2,895	2,889	2,873	2,877	2,879	2,790	2,569	2,217	1,975	1,733	1,461	1,172	0,892	0,649	0,466	0,347	0,273	0,226	0,195	0,173	0,155	0,140	0,125	0,112	
-2,500	0,265	0,288	0,317	0,355	0,408	0,485	0,598	0,739	0,887	1,023	1,150	1,331	1,631	1,992	2,306	2,511	2,658	2,750	2,778	2,778	2,779	2,799	2,824	2,839	2,849	2,860	2,807	2,645	2,306	2,037	1,751	1,424	1,101	0,817	0,606	0,458	0,356	0,290	0,246	0,217	0,196	0,179	0,162	0,145	0,130	
-5,000	0,271	0,294	0,322	0,359	0,411	0,485	0,586	0,707	0,828	0,937	1,040	1,213	1,507	1,862	2,183	2,432	2,589	2,673	2,708	2,707	2,730	2,789	2,824	2,844	2,872	2,911	2,881	2,719	2,351	2,014	1,679	1,329	1,015	0,767	0,593	0,476	0,393	0,331	0,288	0,259	0,238	0,222	0,203	0,183	0,165	
-7,500	0,263	0,285	0,311	0,344	0,390	0,454	0,540	0,649	0,752	0,843	0,940	1,105	1,411	1,771	2,100	2,385	2,547	2,632	2,670	2,690	2,731	2,774	2,785	2,804	2,854	2,906	2,882	2,726	2,323	1,915	1,560	1,239	0,977	0,775	0,633	0,534	0,458	0,401	0,359	0,331	0,309	0,287	0,262	0,235	0,208	
-10,000	0,240	0,260	0,284	0,315	0,359	0,419	0,499	0,590	0,678	0,757	0,854	1,043	1,390	1,761	2,085	2,378	2,539	2,625	2,655	2,664	2,682	2,690	2,690	2,708	2,775	2,851	2,866	2,728	2,312	1,872	1,515	1,231	1,015	0,850	0,726	0,629	0,546	0,483	0,436	0,402	0,372	0,340	0,306	0,271	0,238	
-12,500	0,209	0,231	0,255	0,286	0,328	0,383	0,454	0,537	0,617	0,693	0,803	1,025	1,427	1,813	2,106	2,375	2,547	2,630	2,639	2,625	2,611	2,608	2,631	2,692	2,786	2,898	2,952	2,823	2,424	1,981	1,624	1,343	1,135	0,970	0,840	0,733	0,632	0,549	0,490	0,444	0,405	0,367	0,328	0,289	0,254	
-15,000	0,181	0,203	0,229	0,260	0,301	0,355	0,420	0,495	0,569	0,655	0,790	1,050	1,462	1,835	2,107	2,357	2,539	2,617	2,619	2,608	2,600	2,635	2,724	2,843	2,950	3,071	3,158	3,016	2,614	2,163	1,785	1,489	1,272	1,101	0,953	0,817	0,688	0,586	0,515	0,463	0,419	0,378	0,338	0,298	0,262	
-17,500	0,156	0,180	0,206	0,238	0,278	0,326	0,383	0,450	0,527	0,632	0,791	1,048	1,440	1,800	2,072	2,316	2,508	2,583	2,612	2,651	2,716	2,819	2,943	3,049	3,143	3,271	3,360	3,184	2,761	2,318	1,957	1,666	1,426	1,226	1,052	0,885	0,725	0,604	0,525	0,468	0,420	0,377	0,337	0,298	0,262	
-20,000	0,134	0,157	0,183	0,212	0,248	0,291	0,343	0,410	0,505	0,637	0,815	1,055	1,403	1,754	2,047	2,303	2,498	2,594	2,664	2,761	2,883	3,009	3,111	3,196	3,296	3,439	3,499	3,292	2,875	2,464	2,125	1,816	1,538	1,307	1,110	0,917	0,739	0,606	0,523	0,463	0,412	0,368	0,326	0,288	0,254	
-22,500	0,116	0,136	0,160	0,188	0,220	0,260	0,314	0,390	0,500	0,645	0,817	1,037	1,346	1,696	2,026	2,301	2,503	2,618	2,704	2,818	2,962	3,092	3,194	3,314	3,439	3,570	3,598	3,376	2,948	2,559	2,217	1,871	1,564	1,321	1,114	0,918	0,740	0,605	0,517	0,456	0,405	0,358	0,314	0,275	0,242	
-25,000	0,103	0,120	0,141	0,165	0,195	0,233	0,282	0,356	0,460	0,602	0,771	0,969	1,240	1,584	1,928	2,227	2,439	2,553	2,646	2,775	2,931	3,087	3,216	3,355	3,463	3,555	3,584	3,358	2,921	2,553	2,195	1,821	1,507	1,267	1,062	0,873	0,710	0,589	0,504	0,442	0,391	0,343	0,298	0,259	0,228	
-27,500	0,092	0,106	0,124	0,147	0,174	0,207	0,250	0,309	0,392	0,516	0,679	0,858	1,085	1,398	1,709	1,995	2,217	2,334	2,451	2,629	2,794	2,954	3,075	3,188	3,264	3,328	3,380	3,164	2,746	2,421	2,052	1,667	1,358	1,140	0,959	0,794	0,658	0,554	0,477	0,419	0,370	0,325	0,282	0,247	0,219	
-30,000	0,083	0,095	0,110	0,129	0,153	0,182	0,218	0,264	0,325	0,413	0,538	0,692	0,900	1,163	1,427	1,663	1,880	2,012	2,169	2,370	2,517	2,639	2,759	2,845	2,905	2,956	3,028	2,833	2,438	2,119	1,774	1,440	1,179	0,986	0,825	0,686	0,575	0,490	0,425	0,373	0,329	0,289	0,254	0,225	0,202	
-32,500	0,076	0,085	0,097	0,113	0,134	0,158	0,187	0,223	0,265	0,319	0,397	0,515	0,692	0,905	1,105	1,316	1,528	1,660	1,830	2,014	2,120	2,205	2,337	2,404	2,445	2,473	2,525	2,366	2,040	1,717	1,409	1,163	0,976	0,819	0,679	0,560	0,465	0,395	0,343	0,299	0,263	0,233	0,207	0,187	0,171	
-35,000	0,069	0,077	0,086	0,099	0,116	0,136	0,158	0,184	0,212	0,246	0,293	0,371	0,488	0,634	0,794	0,988	1,149	1,230	1,397	1,570	1,645	1,701	1,828	1,872	1,853	1,845	1,902	1,780	1,559	1,301	1,041	0,869	0,748	0,638	0,532	0,437	0,361	0,305	0,266	0,233	0,204	0,180	0,160	0,144	0,132	
-37,500	0,063	0,070	0,077	0,087	0,101	0,117	0,133	0,149	0,167	0,187	0,218	0,273	0,343	0,437	0,544	0,666	0,724	0,750	0,912	1,058	1,095	1,134	1,237	1,244	1,170	1,135	1,210	1,143	0,989	0,831	0,685	0,590	0,525	0,458	0,388	0,321	0,265	0,226	0,196	0,172	0,150	0,131	0,114	0,102	0,093	
-40,000	0,057	0,063	0,070	0,078	0,088	0,101	0,116	0,129	0,142	0,156	0,174	0,208	0,257	0,310	0,354	0,392	0,400	0,419	0,510	0,593	0,610	0,650	0,702	0,689	0,618	0,583	0,632	0,600	0,511	0,430	0,375	0,343	0,323	0,296	0,258	0,217	0,180	0,153	0,132	0,116	0,103	0,092	0,083	0,075	0,070	
-42,500	0,052	0,057	0,063	0,070	0,078	0,089	0,102	0,115	0,126	0,137	0,148	0,163	0,184	0,206	0,225	0,234	0,240	0,252	0,278	0,304	0,319	0,343	0,350	0,336	0,316	0,300	0,300	0,282	0,249	0,222	0,202	0,190	0,181	0,168	0,152	0,134	0,117	0,103	0,092	0,084	0,077	0,071	0,066	0,062	0,058	
-45,000	0,047	0,052	0,057	0,063	0,070	0,079	0,091	0,104	0,115	0,124	0,132	0,139	0,147	0,155	0,164	0,170	0,176	0,184	0,191	0,197	0,201	0,205	0,204	0,200	0,195	0,187	0,179	0,169	0,157	0,147	0,137	0,127	0,118	0,109	0,101	0,093	0,086	0,080	0,074	0,069	0,065	0,061	0,057	0,054	0,051	
-47,500	0,044	0,048	0,052	0,058	0,064	0,071	0,081	0,093	0,105	0,115	0,121	0,126	0,130	0,134	0,138	0,141	0,144	0,147	0,149	0,149	0,149	0,149	0,148	0,145	0,142	0,137	0,130	0,124	0,117	0,111	0,104	0,098	0,091	0,086	0,081	0,076	0,071	0,067	0,063	0,060	0,057	0,054	0,051	0,048	0,046	
-50,000	0,040	0,044	0,049	0,054	0,059	0,066	0,073	0,083	0,095	0,105	0,111	0,114	0,116	0,117	0,118	0,119	0,119	0,119	0,118	0,117	0,116	0,115	0,114	0,112	0,109	0,106	0,101	0,097	0,092	0,088	0,084	0,080	0,076	0,072	0,069	0,065	0,062	0,059	0,056	0,053	0,051	0,048	0,046	0,044	0,042	
-52,500	0,036	0,039	0,043	0,047	0,052	0,057	0,063	0,071	0,081	0,091	0,098	0,100	0,100	0,099	0,098	0,097	0,096	0,094	0,092	0,091	0,090	0,090	0,089	0,088	0,086	0,084	0,081	0,079	0,076	0,073	0,071	0,068	0,065	0,063	0,060	0,058	0,055	0,053	0,051	0,048	0,046	0,044	0,042	0,040	0,038	
-55,000	0,032	0,034	0,037	0,040	0,044	0,048	0,053	0,059	0,067	0,076	0,083	0,084	0,083	0,081	0,079	0,077	0,076	0,074	0,074	0,073	0,073	0,073	0,073	0,072	0,072	0,070	0,069	0,067	0,065	0,063	0,061	0,059	0,058	0,056	0,054	0,052	0,050	0,048	0,046	0,044	0,042	0,040	0,039	0,037	0,035	
