# Supplementary material for: 4D dose simulation in volumetric arc therapy: Accuracy and affecting parameters
Source: PLoS One. 2017 Feb 23;12(2):e0172810. doi: 10.1371/journal.pone.0172810 (PMC5322962; doi:10.1371/journal.pone.0172810)
Supplement: S1 File — The zip-file contains the simulated 4D VMAT dose distributions and the the dose measurements (serving as ground truth data) that are underlying the figures and numbers presented in the manuscript. For further details see the Readme.md file contained in the zip-file. (ZIP) [file pone.0172810.s001.zip › 2016_PLOS_Sothmann___SupportingInformation/Breathing_Phase_Variation/2.3Degree_Case2a/DeltaT=1.7s.dat]

PTW-Image File Format
VERSION		1.0
PIXELSPERLINE	45
LINESPERIMAGE	45
XRESOLUTION	2,500
YRESOLUTION	2,500
XCOORDINATE	-56,250
YCOORDINATE	55,000
UNIT		unknown
SOFTWARE	StandardMatrix
NORMALIZATION	4,275
0;-56,250	-53,750	-51,250	-48,750	-46,250	-43,750	-41,250	-38,750	-36,250	-33,750	-31,250	-28,750	-26,250	-23,750	-21,250	-18,750	-16,250	-13,750	-11,250	-8,750	-6,250	-3,750	-1,250	1,250	3,750	6,250	8,750	11,250	13,750	16,250	18,750	21,250	23,750	26,250	28,750	31,250	33,750	36,250	38,750	41,250	43,750	46,250	48,750	51,250	53,750	
55,000	0,028	0,029	0,031	0,032	0,033	0,035	0,037	0,038	0,040	0,042	0,044	0,046	0,048	0,050	0,053	0,055	0,058	0,062	0,065	0,069	0,073	0,076	0,078	0,076	0,072	0,067	0,063	0,060	0,058	0,056	0,054	0,052	0,051	0,049	0,047	0,045	0,043	0,042	0,040	0,038	0,036	0,035	0,033	0,031	0,030	
52,500	0,030	0,032	0,033	0,035	0,037	0,038	0,040	0,042	0,045	0,047	0,049	0,052	0,055	0,058	0,062	0,065	0,070	0,074	0,079	0,084	0,088	0,092	0,093	0,091	0,086	0,080	0,075	0,070	0,067	0,064	0,061	0,059	0,057	0,055	0,053	0,050	0,048	0,046	0,044	0,042	0,040	0,038	0,036	0,034	0,033	
50,000	0,033	0,035	0,036	0,038	0,040	0,042	0,045	0,047	0,050	0,052	0,056	0,059	0,064	0,068	0,074	0,080	0,086	0,092	0,098	0,103	0,107	0,111	0,112	0,110	0,104	0,097	0,089	0,083	0,077	0,073	0,070	0,067	0,064	0,061	0,058	0,056	0,053	0,051	0,048	0,046	0,044	0,041	0,039	0,037	0,035	
47,500	0,036	0,038	0,040	0,042	0,044	0,047	0,050	0,053	0,056	0,060	0,065	0,070	0,076	0,083	0,091	0,099	0,107	0,115	0,122	0,128	0,131	0,133	0,133	0,130	0,124	0,117	0,107	0,097	0,090	0,084	0,079	0,075	0,071	0,068	0,064	0,061	0,058	0,056	0,053	0,050	0,048	0,045	0,043	0,041	0,038	
45,000	0,040	0,042	0,044	0,047	0,050	0,053	0,056	0,061	0,065	0,071	0,078	0,085	0,095	0,106	0,121	0,132	0,139	0,150	0,167	0,172	0,164	0,161	0,164	0,162	0,151	0,141	0,128	0,115	0,105	0,098	0,091	0,085	0,080	0,076	0,071	0,068	0,064	0,061	0,058	0,055	0,052	0,049	0,047	0,044	0,042	
42,500	0,046	0,048	0,051	0,054	0,058	0,063	0,069	0,076	0,083	0,091	0,098	0,108	0,121	0,139	0,181	0,193	0,196	0,228	0,274	0,271	0,222	0,221	0,227	0,217	0,190	0,178	0,156	0,140	0,128	0,116	0,106	0,098	0,091	0,085	0,080	0,075	0,071	0,067	0,063	0,060	0,056	0,053	0,050	0,048	0,045	
40,000	0,060	0,061	0,065	0,071	0,078	0,088	0,099	0,110	0,122	0,132	0,142	0,148	0,163	0,192	0,285	0,319	0,327	0,387	0,457	0,445	0,357	0,347	0,328	0,296	0,260	0,245	0,212	0,196	0,179	0,147	0,128	0,116	0,106	0,098	0,091	0,085	0,079	0,074	0,069	0,065	0,061	0,058	0,055	0,052	0,049	
37,500	0,090	0,092	0,097	0,105	0,115	0,128	0,142	0,157	0,175	0,197	0,223	0,230	0,239	0,297	0,481	0,559	0,562	0,644	0,726	0,715	0,600	0,554	0,484	0,425	0,382	0,374	0,336	0,313	0,271	0,205	0,170	0,151	0,135	0,123	0,113	0,103	0,093	0,085	0,078	0,072	0,067	0,063	0,059	0,055	0,052	
35,000	0,126	0,135	0,142	0,150	0,161	0,175	0,192	0,210	0,233	0,267	0,314	0,357	0,383	0,494	0,782	0,937	0,949	1,063	1,156	1,124	0,970	0,877	0,768	0,687	0,630	0,618	0,555	0,495	0,419	0,323	0,258	0,222	0,193	0,170	0,151	0,131	0,113	0,099	0,088	0,079	0,073	0,068	0,063	0,060	0,056	
32,500	0,158	0,173	0,187	0,198	0,210	0,225	0,243	0,265	0,294	0,341	0,411	0,491	0,581	0,773	1,165	1,410	1,477	1,606	1,696	1,633	1,443	1,308	1,189	1,100	1,029	0,979	0,875	0,787	0,659	0,522	0,401	0,328	0,273	0,231	0,193	0,157	0,129	0,110	0,096	0,086	0,079	0,074	0,069	0,065	0,062	
30,000	0,191	0,214	0,232	0,247	0,262	0,280	0,303	0,331	0,370	0,433	0,528	0,646	0,832	1,150	1,665	1,992	2,117	2,250	2,298	2,197	1,973	1,808	1,694	1,630	1,559	1,455	1,307	1,176	0,976	0,766	0,584	0,454	0,359	0,286	0,228	0,181	0,144	0,120	0,105	0,096	0,089	0,084	0,080	0,076	0,073	
27,500	0,223	0,250	0,274	0,296	0,317	0,341	0,371	0,409	0,464	0,549	0,683	0,862	1,151	1,602	2,236	2,690	2,874	2,964	2,923	2,777	2,547	2,368	2,259	2,232	2,177	2,021	1,792	1,577	1,291	1,016	0,775	0,588	0,448	0,347	0,270	0,214	0,172	0,142	0,124	0,115	0,108	0,103	0,098	0,094	0,090	
25,000	0,252	0,279	0,308	0,336	0,366	0,400	0,440	0,498	0,582	0,694	0,860	1,107	1,491	2,081	2,877	3,440	3,639	3,626	3,506	3,379	3,196	3,009	2,888	2,834	2,766	2,590	2,304	2,004	1,607	1,261	0,957	0,733	0,557	0,427	0,333	0,265	0,214	0,176	0,154	0,141	0,132	0,124	0,116	0,109	0,101	
22,500	0,275	0,304	0,335	0,368	0,403	0,443	0,492	0,563	0,670	0,822	1,019	1,307	1,757	2,476	3,356	3,925	4,093	4,061	3,949	3,853	3,698	3,514	3,377	3,264	3,149	2,974	2,731	2,404	1,924	1,499	1,136	0,869	0,662	0,502	0,399	0,325	0,260	0,212	0,179	0,159	0,144	0,132	0,122	0,112	0,102	
20,000	0,297	0,326	0,358	0,394	0,436	0,482	0,540	0,624	0,752	0,935	1,170	1,486	1,962	2,709	3,578	4,117	4,266	4,247	4,159	4,058	3,921	3,766	3,622	3,480	3,347	3,208	3,035	2,707	2,173	1,695	1,291	0,979	0,733	0,562	0,454	0,371	0,297	0,237	0,197	0,170	0,150	0,134	0,121	0,110	0,100	
17,500	0,317	0,348	0,382	0,421	0,467	0,519	0,582	0,678	0,829	1,034	1,282	1,611	2,109	2,851	3,657	4,155	4,275	4,243	4,153	4,048	3,933	3,813	3,701	3,584	3,466	3,359	3,235	2,893	2,317	1,794	1,386	1,068	0,800	0,603	0,476	0,378	0,300	0,244	0,208	0,182	0,161	0,143	0,126	0,113	0,101	
15,000	0,321	0,354	0,390	0,430	0,475	0,528	0,596	0,701	0,867	1,099	1,361	1,700	2,231	2,933	3,640	4,077	4,158	4,115	4,024	3,921	3,838	3,759	3,688	3,598	3,501	3,432	3,310	2,950	2,371	1,826	1,426	1,120	0,844	0,621	0,475	0,370	0,297	0,247	0,213	0,188	0,168	0,150	0,134	0,119	0,105	
12,500	0,305	0,338	0,374	0,415	0,462	0,517	0,592	0,706	0,886	1,127	1,395	1,726	2,236	2,890	3,515	3,895	3,953	3,906	3,821	3,748	3,707	3,660	3,609	3,542	3,469	3,410	3,274	2,930	2,392	1,855	1,456	1,148	0,870	0,651	0,496	0,380	0,301	0,247	0,210	0,186	0,169	0,154	0,140	0,127	0,113	
10,000	0,282	0,316	0,353	0,395	0,444	0,503	0,582	0,700	0,877	1,113	1,369	1,681	2,156	2,741	3,296	3,639	3,687	3,648	3,581	3,549	3,533	3,504	3,473	3,433	3,384	3,338	3,220	2,902	2,381	1,900	1,509	1,200	0,928	0,709	0,540	0,402	0,306	0,248	0,214	0,192	0,176	0,160	0,144	0,128	0,113	
7,500	0,265	0,298	0,335	0,376	0,426	0,485	0,565	0,680	0,855	1,082	1,333	1,620	2,038	2,559	3,044	3,348	3,400	3,375	3,326	3,319	3,313	3,298	3,286	3,281	3,279	3,250	3,141	2,839	2,340	1,921	1,571	1,267	0,986	0,747	0,558	0,408	0,315	0,263	0,231	0,206	0,183	0,161	0,140	0,121	0,106	
5,000	0,258	0,291	0,327	0,369	0,418	0,475	0,554	0,664	0,832	1,056	1,295	1,549	1,911	2,379	2,806	3,074	3,122	3,111	3,091	3,088	3,087	3,090	3,104	3,123	3,136	3,125	3,026	2,734	2,275	1,919	1,616	1,339	1,045	0,782	0,577	0,428	0,340	0,286	0,246	0,212	0,181	0,154	0,132	0,114	0,101	
2,500	0,258	0,291	0,329	0,372	0,421	0,477	0,552	0,663	0,831	1,048	1,272	1,497	1,825	2,248	2,609	2,826	2,884	2,906	2,918	2,924	2,932	2,936	2,951	2,957	2,961	2,968	2,894	2,635	2,211	1,912	1,666	1,421	1,126	0,831	0,610	0,455	0,357	0,290	0,240	0,200	0,169	0,145	0,128	0,116	0,106	
0,000	0,267	0,300	0,339	0,383	0,434	0,491	0,566	0,680	0,853	1,052	1,241	1,428	1,730	2,115	2,438	2,627	2,720	2,777	2,802	2,812	2,812	2,811	2,820	2,824	2,832	2,851	2,799	2,602	2,239	1,982	1,747	1,490	1,171	0,843	0,595	0,432	0,335	0,273	0,228	0,196	0,174	0,158	0,146	0,136	0,126	
-2,500	0,276	0,310	0,350	0,395	0,446	0,505	0,581	0,691	0,850	1,021	1,178	1,351	1,636	1,986	2,307	2,519	2,628	2,678	2,701	2,711	2,715	2,735	2,751	2,760	2,780	2,823	2,815	2,696	2,355	2,037	1,754	1,441	1,096	0,770	0,538	0,400	0,324	0,280	0,249	0,228	0,212	0,199	0,185	0,172	0,157	
-5,000	0,291	0,327	0,366	0,410	0,460	0,519	0,592	0,687	0,816	0,961	1,097	1,282	1,571	1,921	2,248	2,474	2,565	2,597	2,628	2,669	2,699	2,734	2,749	2,758	2,794	2,885	2,912	2,791	2,396	1,992	1,637	1,298	0,978	0,711	0,536	0,431	0,373	0,335	0,305	0,281	0,261	0,242	0,224	0,206	0,186	
-7,500	0,304	0,339	0,376	0,415	0,459	0,512	0,578	0,662	0,771	0,893	1,027	1,220	1,529	1,897	2,216	2,433	2,503	2,537	2,595	2,678	2,736	2,765	2,769	2,775	2,831	2,944	2,959	2,802	2,360	1,882	1,500	1,188	0,938	0,744	0,604	0,512	0,454	0,407	0,366	0,332	0,305	0,283	0,261	0,241	0,220	
-10,000	0,297	0,324	0,355	0,389	0,427	0,475	0,535	0,611	0,710	0,825	0,958	1,162	1,487	1,871	2,169	2,369	2,437	2,486	2,562	2,660	2,728	2,750	2,758	2,778	2,848	2,961	2,969	2,775	2,312	1,814	1,465	1,205	1,000	0,839	0,710	0,608	0,536	0,477	0,427	0,389	0,360	0,335	0,311	0,288	0,262	
-12,500	0,270	0,294	0,321	0,350	0,384	0,428	0,480	0,549	0,635	0,746	0,888	1,107	1,453	1,829	2,092	2,288	2,401	2,470	2,533	2,604	2,659	2,689	2,732	2,800	2,903	3,005	2,992	2,782	2,323	1,845	1,548	1,323	1,124	0,950	0,807	0,699	0,620	0,550	0,491	0,446	0,410	0,378	0,347	0,314	0,281	
-15,000	0,238	0,261	0,286	0,314	0,346	0,384	0,430	0,487	0,563	0,672	0,828	1,068	1,417	1,760	2,016	2,258	2,426	2,489	2,508	2,543	2,599	2,670	2,787	2,920	3,042	3,119	3,103	2,895	2,453	2,021	1,733	1,475	1,253	1,070	0,918	0,794	0,694	0,609	0,537	0,480	0,435	0,395	0,357	0,321	0,286	
-17,500	0,214	0,239	0,266	0,294	0,323	0,353	0,389	0,436	0,507	0,625	0,802	1,046	1,380	1,719	1,979	2,262	2,465	2,506	2,509	2,554	2,644	2,784	2,967	3,124	3,222	3,285	3,298	3,104	2,687	2,276	1,945	1,655	1,401	1,192	1,019	0,869	0,741	0,633	0,551	0,488	0,440	0,399	0,361	0,325	0,288	
-20,000	0,190	0,215	0,241	0,268	0,296	0,326	0,363	0,418	0,505	0,643	0,835	1,071	1,379	1,702	1,980	2,285	2,504	2,558	2,575	2,648	2,778	2,959	3,145	3,282	3,371	3,449	3,492	3,312	2,905	2,498	2,120	1,797	1,519	1,276	1,075	0,904	0,754	0,634	0,548	0,486	0,438	0,397	0,359	0,323	0,285	
-22,500	0,161	0,183	0,208	0,235	0,263	0,298	0,348	0,423	0,531	0,679	0,859	1,073	1,350	1,677	1,986	2,301	2,529	2,599	2,636	2,726	2,873	3,052	3,236	3,379	3,488	3,592	3,658	3,462	3,028	2,607	2,209	1,859	1,553	1,297	1,083	0,905	0,752	0,631	0,543	0,481	0,433	0,392	0,353	0,316	0,278	
-25,000	0,129	0,148	0,172	0,201	0,235	0,277	0,333	0,410	0,514	0,651	0,816	1,012	1,262	1,590	1,909	2,202	2,420	2,513	2,586	2,706	2,868	3,057	3,259	3,419	3,534	3,648	3,724	3,479	3,003	2,580	2,168	1,817	1,504	1,251	1,039	0,866	0,720	0,607	0,524	0,463	0,416	0,376	0,337	0,299	0,262	
-27,500	0,104	0,122	0,144	0,173	0,208	0,252	0,304	0,365	0,447	0,558	0,702	0,874	1,081	1,379	1,673	1,925	2,124	2,258	2,395	2,567	2,744	2,953	3,158	3,300	3,400	3,494	3,557	3,270	2,811	2,434	2,038	1,666	1,363	1,139	0,957	0,799	0,668	0,569	0,495	0,437	0,391	0,349	0,310	0,273	0,238	
-30,000	0,090	0,103	0,122	0,146	0,175	0,209	0,251	0,301	0,360	0,436	0,543	0,681	0,876	1,120	1,361	1,569	1,755	1,910	2,114	2,331	2,503	2,682	2,868	2,960	3,021	3,071	3,126	2,883	2,460	2,115	1,773	1,441	1,177	0,981	0,828	0,705	0,602	0,519	0,455	0,404	0,362	0,323	0,287	0,252	0,220	
-32,500	0,079	0,090	0,104	0,123	0,146	0,172	0,202	0,237	0,278	0,328	0,399	0,507	0,673	0,871	1,041	1,241	1,424	1,556	1,766	1,979	2,121	2,239	2,369	2,422	2,458	2,477	2,513	2,333	1,982	1,677	1,400	1,157	0,971	0,823	0,702	0,602	0,518	0,449	0,394	0,350	0,313	0,279	0,247	0,218	0,191	
-35,000	0,071	0,080	0,090	0,105	0,124	0,145	0,168	0,192	0,218	0,249	0,295	0,370	0,485	0,630	0,770	0,959	1,118	1,191	1,367	1,533	1,617	1,676	1,756	1,790	1,797	1,792	1,828	1,719	1,487	1,247	1,032	0,866	0,752	0,655	0,565	0,484	0,416	0,359	0,313	0,277	0,248	0,222	0,199	0,177	0,157	
-37,500	0,064	0,071	0,079	0,090	0,104	0,121	0,137	0,154	0,171	0,191	0,220	0,271	0,350	0,449	0,556	0,659	0,749	0,790	0,944	1,052	1,079	1,087	1,142	1,147	1,107	1,082	1,160	1,127	1,010	0,845	0,697	0,586	0,516	0,456	0,398	0,343	0,295	0,257	0,227	0,204	0,187	0,172	0,157	0,142	0,128	
-40,000	0,058	0,064	0,071	0,079	0,090	0,103	0,118	0,131	0,144	0,159	0,178	0,210	0,262	0,320	0,361	0,385	0,422	0,463	0,565	0,642	0,635	0,624	0,644	0,624	0,582	0,568	0,623	0,617	0,561	0,480	0,402	0,344	0,312	0,286	0,254	0,224	0,199	0,178	0,160	0,145	0,133	0,121	0,111	0,101	0,092	
-42,500	0,053	0,058	0,064	0,071	0,079	0,091	0,104	0,118	0,130	0,141	0,152	0,167	0,189	0,212	0,225	0,232	0,245	0,269	0,306	0,345	0,345	0,330	0,326	0,316	0,304	0,293	0,297	0,290	0,266	0,237	0,211	0,189	0,176	0,165	0,153	0,140	0,128	0,118	0,108	0,098	0,089	0,082	0,076	0,070	0,065	
-45,000	0,048	0,053	0,058	0,064	0,071	0,081	0,093	0,106	0,117	0,127	0,134	0,141	0,149	0,157	0,163	0,170	0,177	0,186	0,195	0,203	0,205	0,201	0,198	0,193	0,188	0,182	0,174	0,167	0,156	0,145	0,134	0,125	0,117	0,109	0,103	0,096	0,089	0,084	0,078	0,073	0,068	0,064	0,060	0,057	0,054	
-47,500	0,044	0,048	0,053	0,059	0,065	0,072	0,082	0,094	0,105	0,114	0,120	0,125	0,129	0,132	0,136	0,139	0,142	0,145	0,147	0,148	0,147	0,146	0,143	0,140	0,136	0,132	0,127	0,121	0,115	0,109	0,103	0,097	0,092	0,087	0,082	0,077	0,073	0,069	0,065	0,062	0,058	0,055	0,053	0,050	0,047	
-50,000	0,040	0,043	0,048	0,052	0,057	0,063	0,071	0,081	0,092	0,102	0,109	0,112	0,114	0,115	0,116	0,116	0,116	0,117	0,116	0,115	0,114	0,112	0,111	0,109	0,106	0,103	0,100	0,096	0,092	0,088	0,084	0,080	0,077	0,073	0,070	0,067	0,063	0,060	0,057	0,055	0,052	0,049	0,047	0,045	0,043	
-52,500	0,036	0,038	0,042	0,045	0,050	0,055	0,061	0,069	0,079	0,090	0,096	0,099	0,099	0,098	0,097	0,096	0,095	0,093	0,092	0,091	0,090	0,089	0,088	0,087	0,086	0,084	0,081	0,079	0,076	0,074	0,071	0,069	0,066	0,063	0,061	0,058	0,056	0,054	0,051	0,049	0,047	0,045	0,043	0,041	0,039	
-55,000	0,032	0,034	0,037	0,040	0,043	0,048	0,053	0,059	0,067	0,077	0,084	0,085	0,084	0,083	0,081	0,078	0,076	0,075	0,074	0,074	0,073	0,073	0,073	0,072	0,071	0,070	0,069	0,067	0,065	0,063	0,062	0,060	0,058	0,056	0,054	0,052	0,050	0,048	0,046	0,044	0,043	0,041	0,039	0,037	0,036	
