# Supplementary material for: 4D dose simulation in volumetric arc therapy: Accuracy and affecting parameters
Source: PLoS One. 2017 Feb 23;12(2):e0172810. doi: 10.1371/journal.pone.0172810 (PMC5322962; doi:10.1371/journal.pone.0172810)
Supplement: S1 File — The zip-file contains the simulated 4D VMAT dose distributions and the the dose measurements (serving as ground truth data) that are underlying the figures and numbers presented in the manuscript. For further details see the Readme.md file contained in the zip-file. (ZIP) [file pone.0172810.s001.zip › 2016_PLOS_Sothmann___SupportingInformation/Breathing_Phase_Variation/2.3Degree_Case2a/DeltaT=3.3s.dat]

PTW-Image File Format
VERSION		1.0
PIXELSPERLINE	45
LINESPERIMAGE	45
XRESOLUTION	2,500
YRESOLUTION	2,500
XCOORDINATE	-56,250
YCOORDINATE	55,000
UNIT		unknown
SOFTWARE	StandardMatrix
NORMALIZATION	4,265
0;-56,250	-53,750	-51,250	-48,750	-46,250	-43,750	-41,250	-38,750	-36,250	-33,750	-31,250	-28,750	-26,250	-23,750	-21,250	-18,750	-16,250	-13,750	-11,250	-8,750	-6,250	-3,750	-1,250	1,250	3,750	6,250	8,750	11,250	13,750	16,250	18,750	21,250	23,750	26,250	28,750	31,250	33,750	36,250	38,750	41,250	43,750	46,250	48,750	51,250	53,750	
55,000	0,028	0,029	0,030	0,032	0,033	0,035	0,037	0,038	0,040	0,042	0,044	0,046	0,048	0,050	0,053	0,055	0,059	0,062	0,065	0,069	0,073	0,076	0,078	0,077	0,072	0,068	0,064	0,061	0,059	0,057	0,055	0,053	0,050	0,048	0,046	0,045	0,043	0,041	0,040	0,038	0,036	0,035	0,033	0,032	0,030	
52,500	0,030	0,031	0,033	0,035	0,036	0,038	0,040	0,042	0,044	0,047	0,049	0,052	0,055	0,058	0,062	0,065	0,070	0,075	0,080	0,084	0,088	0,092	0,094	0,092	0,087	0,081	0,075	0,071	0,068	0,065	0,062	0,060	0,057	0,054	0,052	0,049	0,047	0,045	0,043	0,041	0,040	0,038	0,036	0,035	0,033	
50,000	0,032	0,034	0,036	0,038	0,040	0,042	0,044	0,047	0,049	0,052	0,056	0,059	0,064	0,069	0,074	0,080	0,086	0,092	0,098	0,103	0,108	0,112	0,112	0,110	0,104	0,097	0,090	0,083	0,078	0,074	0,071	0,067	0,064	0,061	0,058	0,055	0,052	0,050	0,047	0,045	0,043	0,041	0,039	0,038	0,036	
47,500	0,035	0,037	0,039	0,041	0,044	0,046	0,049	0,052	0,056	0,060	0,064	0,070	0,076	0,084	0,091	0,100	0,108	0,117	0,123	0,129	0,133	0,135	0,134	0,130	0,125	0,116	0,106	0,097	0,090	0,085	0,080	0,076	0,072	0,068	0,064	0,061	0,058	0,055	0,052	0,049	0,047	0,045	0,043	0,041	0,039	
45,000	0,038	0,041	0,043	0,046	0,049	0,052	0,056	0,060	0,065	0,071	0,078	0,085	0,095	0,106	0,122	0,135	0,143	0,154	0,166	0,170	0,165	0,162	0,159	0,155	0,150	0,141	0,128	0,115	0,106	0,098	0,091	0,086	0,080	0,076	0,072	0,068	0,064	0,060	0,057	0,054	0,051	0,049	0,046	0,044	0,042	
42,500	0,042	0,045	0,048	0,052	0,056	0,061	0,066	0,074	0,082	0,091	0,099	0,108	0,122	0,141	0,181	0,200	0,200	0,227	0,262	0,256	0,216	0,205	0,193	0,187	0,182	0,177	0,158	0,140	0,128	0,116	0,106	0,098	0,091	0,086	0,080	0,076	0,071	0,067	0,063	0,060	0,056	0,053	0,050	0,048	0,045	
40,000	0,048	0,052	0,057	0,062	0,070	0,079	0,090	0,105	0,120	0,132	0,139	0,147	0,166	0,201	0,288	0,327	0,334	0,387	0,442	0,423	0,339	0,307	0,269	0,247	0,246	0,248	0,212	0,189	0,178	0,150	0,129	0,116	0,107	0,099	0,092	0,086	0,080	0,075	0,071	0,066	0,062	0,058	0,055	0,052	0,049	
37,500	0,058	0,064	0,072	0,083	0,099	0,116	0,133	0,153	0,172	0,191	0,206	0,217	0,245	0,314	0,501	0,576	0,576	0,656	0,734	0,719	0,590	0,512	0,450	0,395	0,371	0,377	0,335	0,300	0,275	0,211	0,169	0,149	0,134	0,120	0,109	0,102	0,095	0,089	0,083	0,076	0,070	0,065	0,060	0,056	0,053	
35,000	0,073	0,083	0,096	0,113	0,137	0,162	0,184	0,206	0,230	0,258	0,288	0,331	0,386	0,516	0,821	0,975	0,970	1,080	1,175	1,152	0,992	0,873	0,780	0,694	0,629	0,624	0,567	0,489	0,415	0,317	0,253	0,218	0,192	0,167	0,149	0,137	0,124	0,112	0,101	0,091	0,082	0,074	0,067	0,062	0,057	
32,500	0,095	0,110	0,130	0,152	0,177	0,206	0,234	0,261	0,292	0,329	0,382	0,465	0,583	0,791	1,211	1,466	1,510	1,626	1,715	1,650	1,467	1,328	1,215	1,131	1,058	0,995	0,880	0,757	0,622	0,499	0,407	0,340	0,287	0,244	0,214	0,188	0,161	0,136	0,118	0,104	0,092	0,083	0,075	0,069	0,064	
30,000	0,126	0,150	0,178	0,209	0,238	0,264	0,291	0,324	0,364	0,416	0,492	0,614	0,827	1,163	1,709	2,052	2,160	2,282	2,333	2,212	1,982	1,843	1,753	1,682	1,599	1,471	1,291	1,127	0,932	0,757	0,617	0,499	0,403	0,329	0,276	0,232	0,191	0,156	0,131	0,114	0,102	0,094	0,086	0,080	0,074	
27,500	0,159	0,192	0,230	0,272	0,312	0,344	0,372	0,403	0,448	0,519	0,632	0,813	1,115	1,594	2,266	2,722	2,896	2,996	2,969	2,810	2,575	2,432	2,364	2,322	2,230	2,044	1,799	1,568	1,305	1,051	0,841	0,658	0,514	0,406	0,326	0,267	0,219	0,179	0,149	0,130	0,118	0,108	0,100	0,092	0,084	
25,000	0,184	0,225	0,274	0,326	0,379	0,429	0,470	0,510	0,565	0,650	0,799	1,050	1,436	2,054	2,878	3,437	3,631	3,648	3,561	3,410	3,224	3,079	2,996	2,993	2,902	2,664	2,366	2,048	1,681	1,344	1,051	0,811	0,620	0,481	0,378	0,305	0,252	0,205	0,169	0,146	0,131	0,120	0,110	0,101	0,093	
22,500	0,211	0,256	0,310	0,366	0,424	0,485	0,545	0,607	0,681	0,790	0,969	1,264	1,719	2,474	3,367	3,918	4,082	4,058	3,959	3,832	3,683	3,562	3,487	3,443	3,314	3,097	2,825	2,466	2,020	1,597	1,243	0,954	0,726	0,554	0,429	0,347	0,287	0,234	0,191	0,161	0,143	0,129	0,118	0,108	0,098	
20,000	0,236	0,284	0,341	0,400	0,461	0,527	0,601	0,683	0,783	0,926	1,136	1,453	1,928	2,723	3,601	4,114	4,258	4,217	4,099	3,970	3,851	3,758	3,686	3,590	3,455	3,290	3,109	2,794	2,288	1,802	1,402	1,067	0,809	0,620	0,491	0,401	0,332	0,273	0,222	0,183	0,156	0,137	0,122	0,111	0,100	
17,500	0,257	0,307	0,366	0,427	0,492	0,563	0,645	0,742	0,858	1,016	1,250	1,579	2,065	2,845	3,683	4,162	4,265	4,188	4,038	3,911	3,826	3,760	3,696	3,616	3,520	3,419	3,312	3,021	2,457	1,905	1,485	1,143	0,876	0,687	0,553	0,452	0,371	0,303	0,247	0,204	0,174	0,150	0,131	0,116	0,103	
15,000	0,273	0,326	0,387	0,448	0,514	0,586	0,668	0,767	0,891	1,064	1,324	1,667	2,163	2,872	3,641	4,086	4,145	4,056	3,915	3,819	3,772	3,733	3,687	3,644	3,584	3,531	3,449	3,123	2,500	1,900	1,490	1,178	0,923	0,716	0,565	0,457	0,373	0,307	0,256	0,218	0,187	0,163	0,142	0,124	0,109	
12,500	0,282	0,334	0,394	0,456	0,519	0,589	0,674	0,782	0,918	1,104	1,372	1,717	2,178	2,809	3,495	3,909	3,960	3,902	3,813	3,764	3,736	3,696	3,643	3,598	3,552	3,527	3,423	3,067	2,428	1,838	1,438	1,152	0,917	0,706	0,542	0,430	0,346	0,287	0,245	0,212	0,186	0,162	0,142	0,124	0,109	
10,000	0,281	0,333	0,389	0,448	0,510	0,581	0,667	0,775	0,914	1,102	1,370	1,706	2,138	2,690	3,300	3,683	3,737	3,713	3,674	3,650	3,613	3,550	3,471	3,400	3,357	3,359	3,255	2,901	2,289	1,752	1,400	1,130	0,901	0,704	0,538	0,417	0,325	0,263	0,223	0,193	0,168	0,147	0,129	0,114	0,102	
7,500	0,276	0,329	0,384	0,440	0,499	0,565	0,645	0,750	0,884	1,063	1,325	1,654	2,045	2,530	3,074	3,422	3,487	3,484	3,465	3,437	3,381	3,298	3,210	3,140	3,119	3,139	3,040	2,712	2,165	1,729	1,422	1,146	0,912	0,705	0,535	0,411	0,317	0,257	0,218	0,188	0,162	0,140	0,122	0,109	0,098	
5,000	0,263	0,313	0,367	0,423	0,481	0,546	0,622	0,717	0,841	1,009	1,247	1,531	1,875	2,332	2,829	3,158	3,228	3,226	3,197	3,157	3,112	3,049	2,991	2,954	2,938	2,953	2,865	2,560	2,064	1,719	1,448	1,188	0,949	0,730	0,547	0,418	0,337	0,284	0,242	0,205	0,172	0,145	0,125	0,110	0,099	
2,500	0,239	0,285	0,335	0,391	0,448	0,511	0,586	0,678	0,793	0,945	1,142	1,384	1,689	2,132	2,601	2,889	2,950	2,951	2,931	2,922	2,916	2,890	2,866	2,839	2,816	2,810	2,724	2,448	2,000	1,741	1,525	1,282	1,037	0,794	0,596	0,467	0,380	0,317	0,267	0,222	0,183	0,152	0,130	0,115	0,103	
0,000	0,228	0,270	0,315	0,366	0,421	0,483	0,557	0,647	0,756	0,894	1,069	1,275	1,559	1,977	2,391	2,629	2,702	2,753	2,788	2,822	2,828	2,805	2,780	2,758	2,747	2,735	2,663	2,449	2,078	1,859	1,650	1,389	1,117	0,848	0,637	0,497	0,403	0,333	0,278	0,232	0,194	0,163	0,141	0,125	0,113	
-2,500	0,232	0,271	0,313	0,358	0,407	0,465	0,535	0,625	0,733	0,869	1,043	1,251	1,516	1,873	2,235	2,460	2,582	2,689	2,756	2,785	2,773	2,754	2,747	2,760	2,784	2,796	2,763	2,629	2,281	1,991	1,729	1,417	1,100	0,808	0,602	0,478	0,398	0,339	0,289	0,249	0,215	0,186	0,164	0,149	0,138	
-5,000	0,236	0,274	0,314	0,356	0,408	0,471	0,547	0,642	0,748	0,880	1,056	1,273	1,529	1,854	2,174	2,402	2,557	2,665	2,713	2,724	2,737	2,765	2,803	2,865	2,917	2,945	2,942	2,818	2,422	2,014	1,668	1,317	0,981	0,709	0,545	0,461	0,409	0,367	0,328	0,291	0,259	0,231	0,208	0,189	0,174	
-7,500	0,243	0,281	0,322	0,368	0,422	0,489	0,565	0,655	0,757	0,887	1,063	1,274	1,546	1,869	2,162	2,365	2,508	2,590	2,630	2,676	2,741	2,814	2,899	2,968	3,004	3,021	3,005	2,857	2,415	1,916	1,535	1,187	0,891	0,679	0,567	0,516	0,486	0,454	0,412	0,366	0,322	0,285	0,254	0,228	0,207	
-10,000	0,253	0,293	0,335	0,381	0,431	0,489	0,558	0,635	0,725	0,842	1,028	1,262	1,542	1,850	2,108	2,287	2,415	2,506	2,578	2,666	2,764	2,852	2,925	2,979	3,004	3,014	2,982	2,808	2,373	1,860	1,484	1,186	0,940	0,771	0,682	0,640	0,610	0,568	0,509	0,443	0,383	0,334	0,293	0,260	0,233	
-12,500	0,256	0,294	0,334	0,377	0,425	0,477	0,533	0,597	0,672	0,779	0,966	1,222	1,510	1,787	2,010	2,202	2,366	2,482	2,576	2,688	2,784	2,866	2,932	2,977	3,001	3,019	2,990	2,810	2,407	1,910	1,572	1,326	1,112	0,940	0,832	0,770	0,716	0,654	0,577	0,495	0,424	0,367	0,320	0,283	0,254	
-15,000	0,247	0,286	0,325	0,364	0,405	0,450	0,499	0,550	0,613	0,713	0,899	1,171	1,445	1,691	1,939	2,173	2,347	2,455	2,559	2,699	2,824	2,903	2,969	3,024	3,047	3,092	3,092	2,911	2,524	2,080	1,771	1,532	1,304	1,104	0,959	0,863	0,784	0,704	0,614	0,525	0,448	0,386	0,338	0,300	0,268	
-17,500	0,234	0,270	0,306	0,341	0,377	0,414	0,455	0,503	0,566	0,670	0,849	1,108	1,354	1,594	1,879	2,125	2,302	2,394	2,519	2,708	2,865	2,952	3,026	3,095	3,148	3,245	3,268	3,075	2,695	2,316	2,002	1,722	1,453	1,220	1,049	0,922	0,819	0,723	0,626	0,534	0,456	0,393	0,342	0,302	0,271	
-20,000	0,210	0,245	0,279	0,310	0,342	0,377	0,418	0,472	0,547	0,655	0,824	1,058	1,278	1,523	1,826	2,097	2,283	2,404	2,551	2,726	2,874	2,981	3,064	3,158	3,279	3,407	3,438	3,254	2,884	2,541	2,188	1,856	1,564	1,309	1,107	0,958	0,838	0,724	0,619	0,529	0,454	0,393	0,343	0,302	0,270	
-22,500	0,191	0,220	0,250	0,277	0,305	0,340	0,388	0,455	0,542	0,653	0,808	1,027	1,257	1,520	1,829	2,106	2,311	2,448	2,576	2,712	2,855	2,979	3,098	3,224	3,377	3,522	3,580	3,410	3,014	2,657	2,272	1,905	1,589	1,328	1,128	0,969	0,837	0,715	0,609	0,521	0,449	0,389	0,339	0,298	0,266	
-25,000	0,163	0,187	0,211	0,235	0,260	0,295	0,346	0,419	0,509	0,622	0,774	0,981	1,234	1,499	1,780	2,054	2,257	2,401	2,518	2,648	2,799	2,942	3,091	3,246	3,401	3,555	3,633	3,445	3,029	2,632	2,228	1,855	1,534	1,286	1,097	0,943	0,816	0,695	0,587	0,500	0,432	0,375	0,327	0,288	0,256	
-27,500	0,127	0,145	0,165	0,186	0,211	0,244	0,295	0,367	0,452	0,555	0,687	0,859	1,080	1,351	1,597	1,859	2,058	2,209	2,356	2,506	2,658	2,810	2,975	3,138	3,278	3,410	3,505	3,285	2,869	2,496	2,107	1,719	1,391	1,164	1,004	0,881	0,771	0,659	0,553	0,464	0,396	0,343	0,302	0,268	0,241	
-30,000	0,102	0,116	0,133	0,152	0,174	0,202	0,239	0,293	0,364	0,444	0,540	0,671	0,867	1,127	1,353	1,581	1,782	1,935	2,126	2,276	2,408	2,563	2,749	2,880	2,968	3,049	3,151	2,965	2,570	2,204	1,861	1,518	1,222	1,012	0,873	0,772	0,679	0,584	0,494	0,419	0,359	0,311	0,274	0,246	0,223	
-32,500	0,084	0,094	0,107	0,123	0,141	0,161	0,187	0,222	0,266	0,324	0,396	0,496	0,668	0,877	1,079	1,305	1,507	1,627	1,811	1,956	2,088	2,224	2,396	2,468	2,488	2,511	2,606	2,487	2,148	1,789	1,481	1,220	1,012	0,847	0,730	0,643	0,561	0,482	0,411	0,353	0,305	0,267	0,238	0,216	0,198	
-35,000	0,071	0,079	0,089	0,101	0,117	0,135	0,154	0,176	0,204	0,241	0,293	0,367	0,480	0,623	0,788	1,026	1,181	1,237	1,388	1,547	1,660	1,759	1,881	1,899	1,859	1,844	1,933	1,865	1,604	1,302	1,052	0,878	0,757	0,661	0,581	0,509	0,439	0,375	0,321	0,277	0,241	0,213	0,191	0,175	0,161	
-37,500	0,064	0,071	0,078	0,088	0,101	0,117	0,133	0,149	0,166	0,188	0,219	0,267	0,341	0,435	0,539	0,689	0,769	0,791	0,909	1,042	1,109	1,157	1,233	1,219	1,152	1,115	1,195	1,178	1,011	0,814	0,677	0,584	0,518	0,462	0,410	0,360	0,313	0,272	0,236	0,206	0,180	0,160	0,145	0,134	0,125	
-40,000	0,058	0,064	0,070	0,078	0,089	0,102	0,117	0,130	0,143	0,156	0,173	0,199	0,242	0,299	0,346	0,391	0,428	0,457	0,521	0,585	0,606	0,629	0,665	0,648	0,601	0,568	0,600	0,602	0,559	0,461	0,400	0,354	0,316	0,285	0,259	0,230	0,202	0,175	0,155	0,138	0,125	0,115	0,107	0,101	0,096	
-42,500	0,053	0,057	0,063	0,070	0,078	0,089	0,103	0,115	0,126	0,136	0,147	0,159	0,176	0,197	0,215	0,229	0,246	0,269	0,293	0,307	0,312	0,323	0,333	0,325	0,305	0,288	0,285	0,285	0,274	0,242	0,216	0,196	0,179	0,165	0,153	0,139	0,124	0,111	0,101	0,094	0,088	0,083	0,079	0,075	0,072	
-45,000	0,048	0,052	0,057	0,062	0,069	0,078	0,090	0,103	0,114	0,123	0,131	0,138	0,145	0,153	0,161	0,169	0,177	0,186	0,194	0,198	0,201	0,203	0,202	0,197	0,190	0,183	0,175	0,168	0,158	0,147	0,136	0,127	0,118	0,110	0,103	0,096	0,090	0,084	0,079	0,074	0,069	0,066	0,062	0,059	0,056	
-47,500	0,043	0,047	0,051	0,056	0,061	0,069	0,078	0,091	0,103	0,112	0,119	0,124	0,128	0,132	0,135	0,139	0,143	0,146	0,149	0,150	0,150	0,148	0,146	0,142	0,138	0,133	0,128	0,122	0,116	0,110	0,104	0,098	0,093	0,088	0,083	0,078	0,074	0,070	0,066	0,063	0,059	0,056	0,053	0,051	0,048	
-50,000	0,039	0,042	0,046	0,050	0,055	0,061	0,069	0,079	0,091	0,102	0,109	0,112	0,114	0,116	0,117	0,118	0,119	0,120	0,120	0,119	0,117	0,115	0,113	0,110	0,108	0,104	0,101	0,097	0,093	0,089	0,085	0,081	0,078	0,074	0,071	0,067	0,064	0,061	0,058	0,055	0,053	0,050	0,048	0,045	0,043	
-52,500	0,036	0,039	0,042	0,045	0,050	0,055	0,061	0,070	0,080	0,091	0,098	0,100	0,101	0,100	0,100	0,100	0,099	0,097	0,096	0,094	0,093	0,091	0,090	0,088	0,087	0,084	0,082	0,080	0,077	0,074	0,072	0,069	0,067	0,064	0,062	0,059	0,057	0,054	0,052	0,049	0,047	0,045	0,043	0,041	0,039	
-55,000	0,033	0,035	0,038	0,041	0,045	0,049	0,055	0,061	0,070	0,079	0,086	0,088	0,087	0,086	0,084	0,082	0,080	0,078	0,076	0,075	0,075	0,074	0,074	0,073	0,072	0,071	0,069	0,068	0,066	0,064	0,062	0,060	0,058	0,057	0,055	0,053	0,051	0,049	0,047	0,045	0,043	0,041	0,039	0,038	0,036	
