# Supplementary material for: 4D dose simulation in volumetric arc therapy: Accuracy and affecting parameters
Source: PLoS One. 2017 Feb 23;12(2):e0172810. doi: 10.1371/journal.pone.0172810 (PMC5322962; doi:10.1371/journal.pone.0172810)
Supplement: S1 File — The zip-file contains the simulated 4D VMAT dose distributions and the the dose measurements (serving as ground truth data) that are underlying the figures and numbers presented in the manuscript. For further details see the Readme.md file contained in the zip-file. (ZIP) [file pone.0172810.s001.zip › 2016_PLOS_Sothmann___SupportingInformation/Breathing_Phase_Variation/2.3Degree_Case2a/DeltaT=5.5s.dat]

PTW-Image File Format
VERSION		1.0
PIXELSPERLINE	45
LINESPERIMAGE	45
XRESOLUTION	2,500
YRESOLUTION	2,500
XCOORDINATE	-56,250
YCOORDINATE	55,000
UNIT		unknown
SOFTWARE	StandardMatrix
NORMALIZATION	4,260
0;-56,250	-53,750	-51,250	-48,750	-46,250	-43,750	-41,250	-38,750	-36,250	-33,750	-31,250	-28,750	-26,250	-23,750	-21,250	-18,750	-16,250	-13,750	-11,250	-8,750	-6,250	-3,750	-1,250	1,250	3,750	6,250	8,750	11,250	13,750	16,250	18,750	21,250	23,750	26,250	28,750	31,250	33,750	36,250	38,750	41,250	43,750	46,250	48,750	51,250	53,750	
55,000	0,028	0,029	0,031	0,032	0,034	0,035	0,037	0,039	0,040	0,042	0,044	0,046	0,048	0,050	0,053	0,056	0,059	0,062	0,066	0,070	0,074	0,077	0,079	0,079	0,077	0,072	0,067	0,063	0,060	0,057	0,055	0,053	0,051	0,049	0,047	0,046	0,044	0,042	0,040	0,039	0,037	0,035	0,034	0,032	0,031	
52,500	0,030	0,032	0,033	0,035	0,037	0,039	0,040	0,043	0,045	0,047	0,049	0,052	0,055	0,058	0,062	0,066	0,070	0,075	0,080	0,085	0,089	0,093	0,096	0,096	0,093	0,086	0,078	0,073	0,069	0,066	0,063	0,060	0,058	0,056	0,053	0,051	0,049	0,047	0,045	0,043	0,041	0,039	0,037	0,035	0,033	
50,000	0,033	0,035	0,036	0,038	0,040	0,042	0,045	0,047	0,050	0,053	0,056	0,060	0,064	0,069	0,074	0,080	0,086	0,093	0,099	0,104	0,109	0,113	0,116	0,116	0,112	0,101	0,092	0,086	0,081	0,076	0,072	0,068	0,065	0,062	0,060	0,057	0,054	0,052	0,049	0,047	0,044	0,042	0,040	0,038	0,036	
47,500	0,036	0,038	0,040	0,042	0,045	0,047	0,050	0,053	0,057	0,061	0,065	0,071	0,077	0,084	0,092	0,100	0,108	0,115	0,122	0,128	0,132	0,135	0,138	0,137	0,130	0,119	0,108	0,100	0,093	0,087	0,082	0,077	0,073	0,070	0,066	0,063	0,060	0,057	0,054	0,051	0,048	0,046	0,044	0,041	0,039	
45,000	0,041	0,043	0,045	0,048	0,051	0,054	0,058	0,062	0,067	0,073	0,079	0,087	0,096	0,106	0,120	0,133	0,140	0,149	0,161	0,170	0,164	0,164	0,166	0,163	0,152	0,141	0,130	0,119	0,110	0,101	0,094	0,088	0,083	0,078	0,074	0,070	0,066	0,062	0,059	0,056	0,053	0,050	0,047	0,045	0,042	
42,500	0,049	0,052	0,055	0,059	0,064	0,069	0,074	0,081	0,088	0,096	0,104	0,111	0,123	0,140	0,175	0,197	0,197	0,219	0,256	0,262	0,225	0,224	0,231	0,213	0,188	0,180	0,171	0,152	0,134	0,122	0,111	0,102	0,094	0,087	0,082	0,077	0,072	0,068	0,064	0,061	0,057	0,054	0,051	0,048	0,045	
40,000	0,067	0,072	0,078	0,084	0,092	0,100	0,109	0,121	0,138	0,151	0,156	0,154	0,168	0,199	0,281	0,321	0,327	0,381	0,448	0,445	0,369	0,369	0,358	0,314	0,278	0,276	0,257	0,220	0,188	0,170	0,140	0,121	0,108	0,099	0,091	0,085	0,080	0,075	0,070	0,066	0,062	0,058	0,055	0,052	0,049	
37,500	0,099	0,103	0,109	0,117	0,126	0,136	0,151	0,174	0,201	0,225	0,238	0,237	0,250	0,311	0,476	0,556	0,571	0,659	0,757	0,760	0,630	0,597	0,562	0,508	0,468	0,452	0,410	0,367	0,313	0,264	0,198	0,154	0,129	0,114	0,103	0,094	0,087	0,082	0,076	0,071	0,067	0,063	0,059	0,055	0,052	
35,000	0,136	0,140	0,145	0,152	0,161	0,173	0,190	0,220	0,258	0,296	0,327	0,356	0,393	0,500	0,757	0,923	0,966	1,091	1,201	1,198	1,022	0,922	0,866	0,828	0,783	0,742	0,672	0,618	0,520	0,399	0,293	0,211	0,162	0,135	0,118	0,106	0,097	0,090	0,083	0,078	0,073	0,068	0,064	0,060	0,056	
32,500	0,164	0,175	0,185	0,193	0,202	0,216	0,238	0,272	0,318	0,364	0,414	0,482	0,582	0,760	1,114	1,382	1,490	1,636	1,729	1,686	1,482	1,336	1,264	1,233	1,195	1,120	1,005	0,909	0,771	0,592	0,440	0,315	0,225	0,173	0,143	0,124	0,110	0,100	0,091	0,085	0,079	0,074	0,069	0,065	0,061	
30,000	0,183	0,199	0,216	0,233	0,250	0,270	0,301	0,339	0,388	0,446	0,516	0,621	0,820	1,127	1,613	1,961	2,123	2,277	2,334	2,244	2,019	1,851	1,747	1,699	1,641	1,535	1,371	1,235	1,053	0,840	0,653	0,486	0,347	0,248	0,186	0,151	0,128	0,113	0,102	0,094	0,088	0,082	0,077	0,073	0,069	
27,500	0,200	0,219	0,240	0,264	0,293	0,328	0,370	0,418	0,476	0,548	0,649	0,811	1,108	1,566	2,194	2,651	2,846	2,975	2,978	2,849	2,616	2,429	2,298	2,222	2,119	1,984	1,787	1,623	1,382	1,121	0,902	0,691	0,501	0,355	0,249	0,188	0,154	0,133	0,119	0,110	0,103	0,097	0,092	0,088	0,083	
25,000	0,213	0,235	0,261	0,292	0,334	0,387	0,448	0,510	0,583	0,671	0,802	1,032	1,413	2,021	2,791	3,377	3,572	3,623	3,551	3,415	3,216	3,017	2,881	2,798	2,675	2,504	2,277	2,056	1,730	1,412	1,134	0,881	0,641	0,458	0,329	0,244	0,194	0,167	0,150	0,139	0,129	0,120	0,112	0,104	0,097	
22,500	0,224	0,245	0,272	0,310	0,362	0,429	0,505	0,587	0,679	0,791	0,949	1,229	1,683	2,413	3,253	3,849	4,033	4,036	3,953	3,813	3,637	3,436	3,303	3,218	3,096	2,920	2,690	2,410	2,010	1,644	1,319	1,029	0,756	0,551	0,417	0,316	0,249	0,213	0,191	0,172	0,153	0,137	0,123	0,112	0,103	
20,000	0,226	0,249	0,278	0,318	0,375	0,455	0,552	0,659	0,771	0,902	1,086	1,404	1,893	2,639	3,497	4,056	4,231	4,227	4,141	4,001	3,827	3,656	3,525	3,405	3,268	3,119	2,957	2,657	2,231	1,829	1,477	1,168	0,871	0,646	0,498	0,391	0,310	0,260	0,226	0,195	0,165	0,141	0,123	0,111	0,101	
17,500	0,225	0,255	0,291	0,336	0,401	0,490	0,599	0,722	0,848	0,985	1,173	1,501	2,024	2,756	3,576	4,115	4,260	4,245	4,152	4,021	3,874	3,740	3,628	3,482	3,347	3,257	3,175	2,906	2,426	1,969	1,595	1,286	0,979	0,734	0,565	0,441	0,348	0,282	0,236	0,195	0,161	0,136	0,119	0,107	0,098	
15,000	0,228	0,261	0,302	0,352	0,419	0,513	0,627	0,755	0,887	1,031	1,231	1,568	2,098	2,797	3,542	4,038	4,154	4,126	4,033	3,935	3,840	3,748	3,663	3,560	3,482	3,454	3,393	3,122	2,590	2,061	1,660	1,350	1,049	0,791	0,597	0,446	0,342	0,269	0,215	0,176	0,146	0,126	0,112	0,101	0,092	
12,500	0,225	0,260	0,302	0,353	0,422	0,516	0,635	0,765	0,900	1,050	1,259	1,601	2,098	2,741	3,426	3,871	3,968	3,944	3,866	3,806	3,754	3,703	3,669	3,637	3,603	3,586	3,500	3,187	2,622	2,074	1,657	1,335	1,046	0,798	0,593	0,428	0,315	0,241	0,192	0,159	0,136	0,120	0,107	0,097	0,089	
10,000	0,225	0,262	0,306	0,360	0,429	0,524	0,641	0,770	0,903	1,046	1,242	1,559	2,032	2,623	3,251	3,654	3,749	3,735	3,679	3,646	3,624	3,617	3,623	3,622	3,594	3,559	3,462	3,125	2,544	2,021	1,625	1,307	1,031	0,792	0,583	0,413	0,301	0,233	0,190	0,161	0,138	0,121	0,108	0,098	0,089	
7,500	0,232	0,268	0,312	0,367	0,441	0,540	0,657	0,781	0,909	1,043	1,233	1,522	1,927	2,464	3,042	3,403	3,495	3,494	3,469	3,454	3,446	3,459	3,481	3,482	3,451	3,418	3,309	2,965	2,402	1,953	1,597	1,296	1,024	0,789	0,581	0,414	0,310	0,245	0,201	0,170	0,146	0,126	0,111	0,100	0,092	
5,000	0,244	0,278	0,323	0,380	0,456	0,561	0,682	0,797	0,915	1,045	1,212	1,459	1,804	2,276	2,803	3,131	3,221	3,233	3,221	3,203	3,205	3,224	3,241	3,232	3,199	3,187	3,068	2,728	2,211	1,868	1,599	1,328	1,054	0,813	0,605	0,441	0,338	0,272	0,223	0,185	0,155	0,133	0,116	0,104	0,094	
2,500	0,261	0,294	0,337	0,393	0,469	0,569	0,689	0,804	0,913	1,029	1,166	1,363	1,659	2,064	2,532	2,823	2,907	2,936	2,930	2,927	2,940	2,952	2,959	2,930	2,913	2,919	2,806	2,512	2,087	1,844	1,629	1,390	1,123	0,865	0,640	0,472	0,366	0,297	0,243	0,200	0,165	0,139	0,120	0,107	0,097	
0,000	0,276	0,309	0,350	0,403	0,475	0,573	0,685	0,792	0,897	0,996	1,096	1,242	1,503	1,866	2,265	2,507	2,609	2,666	2,672	2,684	2,697	2,706	2,715	2,702	2,710	2,732	2,662	2,462	2,135	1,915	1,691	1,440	1,159	0,883	0,648	0,478	0,364	0,289	0,235	0,194	0,162	0,139	0,122	0,110	0,100	
-2,500	0,290	0,322	0,361	0,410	0,478	0,568	0,673	0,769	0,855	0,930	1,004	1,124	1,369	1,692	2,058	2,293	2,417	2,484	2,499	2,502	2,519	2,561	2,601	2,627	2,662	2,723	2,710	2,572	2,255	1,984	1,712	1,420	1,116	0,832	0,607	0,449	0,340	0,265	0,215	0,181	0,158	0,141	0,128	0,116	0,106	
-5,000	0,295	0,327	0,363	0,409	0,472	0,555	0,647	0,735	0,804	0,865	0,928	1,057	1,305	1,626	1,978	2,227	2,348	2,389	2,399	2,423	2,481	2,570	2,629	2,674	2,734	2,826	2,837	2,691	2,301	1,949	1,640	1,334	1,020	0,753	0,554	0,420	0,333	0,270	0,227	0,198	0,177	0,161	0,148	0,135	0,122	
-7,500	0,287	0,319	0,353	0,394	0,450	0,525	0,610	0,692	0,758	0,812	0,883	1,023	1,305	1,648	1,978	2,230	2,332	2,374	2,417	2,478	2,561	2,645	2,694	2,738	2,810	2,898	2,905	2,741	2,301	1,865	1,537	1,244	0,962	0,735	0,570	0,457	0,381	0,328	0,288	0,257	0,229	0,204	0,183	0,165	0,149	
-10,000	0,262	0,292	0,326	0,366	0,419	0,488	0,569	0,646	0,708	0,762	0,844	1,013	1,332	1,688	1,988	2,229	2,354	2,438	2,500	2,562	2,635	2,694	2,727	2,763	2,839	2,920	2,922	2,768	2,324	1,860	1,507	1,246	1,014	0,825	0,678	0,571	0,492	0,433	0,386	0,342	0,300	0,263	0,232	0,208	0,187	
-12,500	0,234	0,266	0,300	0,339	0,389	0,453	0,524	0,598	0,657	0,714	0,812	1,021	1,383	1,739	1,993	2,229	2,393	2,507	2,569	2,619	2,661	2,699	2,735	2,800	2,891	2,977	3,005	2,880	2,463	2,003	1,631	1,376	1,171	0,999	0,852	0,731	0,631	0,551	0,487	0,425	0,366	0,315	0,276	0,246	0,220	
-15,000	0,209	0,241	0,275	0,314	0,359	0,415	0,478	0,541	0,596	0,664	0,785	1,030	1,409	1,750	1,997	2,229	2,420	2,554	2,619	2,661	2,688	2,721	2,799	2,915	3,026	3,128	3,202	3,097	2,691	2,221	1,847	1,568	1,349	1,168	1,012	0,866	0,734	0,629	0,548	0,474	0,405	0,346	0,298	0,260	0,228	
-17,500	0,189	0,222	0,256	0,292	0,333	0,375	0,425	0,477	0,535	0,618	0,757	0,996	1,354	1,700	1,975	2,230	2,466	2,615	2,694	2,741	2,775	2,846	2,965	3,088	3,194	3,313	3,405	3,265	2,851	2,404	2,055	1,757	1,493	1,279	1,099	0,936	0,782	0,659	0,567	0,488	0,416	0,354	0,302	0,261	0,227	
-20,000	0,167	0,201	0,236	0,271	0,307	0,346	0,391	0,446	0,517	0,617	0,761	0,982	1,307	1,659	1,979	2,276	2,537	2,704	2,776	2,836	2,911	3,013	3,128	3,228	3,327	3,464	3,524	3,332	2,943	2,541	2,204	1,869	1,568	1,324	1,121	0,938	0,778	0,653	0,557	0,474	0,401	0,341	0,295	0,258	0,227	
-22,500	0,146	0,176	0,210	0,246	0,283	0,327	0,379	0,446	0,532	0,646	0,792	0,999	1,300	1,650	2,014	2,330	2,581	2,731	2,783	2,849	2,974	3,098	3,205	3,304	3,419	3,550	3,588	3,394	2,993	2,608	2,248	1,882	1,559	1,309	1,098	0,914	0,762	0,641	0,543	0,459	0,388	0,331	0,287	0,252	0,221	
-25,000	0,129	0,154	0,184	0,219	0,257	0,301	0,357	0,427	0,519	0,639	0,787	0,974	1,250	1,591	1,959	2,279	2,506	2,610	2,638	2,731	2,912	3,061	3,163	3,277	3,404	3,525	3,550	3,365	2,953	2,553	2,163	1,788	1,475	1,245	1,051	0,876	0,726	0,611	0,520	0,441	0,374	0,320	0,278	0,244	0,213	
-27,500	0,111	0,133	0,159	0,190	0,226	0,266	0,316	0,379	0,460	0,573	0,713	0,878	1,109	1,424	1,757	2,055	2,240	2,311	2,361	2,521	2,733	2,885	2,977	3,092	3,205	3,308	3,360	3,162	2,726	2,347	1,975	1,622	1,333	1,122	0,945	0,791	0,666	0,567	0,486	0,415	0,353	0,302	0,261	0,227	0,199	
-30,000	0,095	0,112	0,134	0,162	0,192	0,226	0,267	0,319	0,385	0,469	0,582	0,724	0,929	1,191	1,453	1,689	1,847	1,941	2,058	2,256	2,442	2,575	2,680	2,779	2,863	2,943	3,009	2,802	2,369	2,027	1,708	1,405	1,152	0,964	0,804	0,676	0,581	0,505	0,441	0,381	0,327	0,279	0,240	0,207	0,182	
-32,500	0,082	0,094	0,111	0,133	0,159	0,187	0,221	0,260	0,306	0,364	0,443	0,557	0,728	0,928	1,108	1,300	1,459	1,573	1,735	1,918	2,044	2,158	2,299	2,377	2,423	2,464	2,526	2,340	1,964	1,648	1,362	1,127	0,947	0,803	0,675	0,570	0,493	0,435	0,384	0,336	0,292	0,254	0,221	0,193	0,170	
-35,000	0,072	0,082	0,094	0,112	0,134	0,158	0,183	0,210	0,240	0,277	0,329	0,409	0,524	0,660	0,802	0,972	1,111	1,191	1,355	1,506	1,586	1,691	1,843	1,894	1,874	1,878	1,947	1,791	1,501	1,240	1,015	0,857	0,746	0,652	0,564	0,488	0,427	0,376	0,332	0,292	0,255	0,223	0,196	0,172	0,152	
-37,500	0,065	0,072	0,081	0,093	0,110	0,129	0,147	0,165	0,184	0,206	0,240	0,295	0,367	0,460	0,560	0,672	0,738	0,754	0,907	1,035	1,077	1,166	1,305	1,319	1,243	1,206	1,282	1,179	0,976	0,807	0,677	0,601	0,552	0,497	0,438	0,380	0,333	0,295	0,262	0,232	0,206	0,183	0,162	0,144	0,129	
-40,000	0,058	0,064	0,071	0,080	0,091	0,105	0,120	0,134	0,148	0,163	0,183	0,216	0,261	0,313	0,359	0,399	0,418	0,423	0,507	0,600	0,624	0,682	0,773	0,770	0,693	0,639	0,674	0,637	0,526	0,443	0,393	0,364	0,346	0,319	0,282	0,247	0,219	0,198	0,181	0,165	0,150	0,137	0,124	0,112	0,101	
-42,500	0,053	0,058	0,063	0,070	0,079	0,090	0,104	0,117	0,128	0,139	0,151	0,164	0,183	0,203	0,220	0,234	0,243	0,251	0,279	0,316	0,334	0,360	0,384	0,380	0,348	0,319	0,311	0,296	0,260	0,233	0,214	0,199	0,188	0,174	0,159	0,146	0,135	0,126	0,117	0,108	0,100	0,092	0,084	0,077	0,070	
-45,000	0,049	0,053	0,057	0,063	0,070	0,079	0,091	0,104	0,116	0,125	0,132	0,140	0,147	0,155	0,163	0,170	0,177	0,185	0,192	0,199	0,206	0,213	0,212	0,210	0,202	0,193	0,182	0,172	0,160	0,149	0,139	0,129	0,120	0,112	0,105	0,098	0,092	0,086	0,081	0,076	0,071	0,066	0,062	0,058	0,055	
-47,500	0,046	0,049	0,053	0,058	0,063	0,070	0,081	0,093	0,105	0,115	0,121	0,126	0,130	0,134	0,138	0,141	0,144	0,147	0,149	0,150	0,151	0,151	0,150	0,147	0,144	0,138	0,132	0,125	0,118	0,112	0,105	0,099	0,093	0,088	0,083	0,078	0,074	0,070	0,066	0,062	0,059	0,056	0,053	0,050	0,048	
-50,000	0,042	0,045	0,048	0,052	0,058	0,064	0,072	0,082	0,094	0,104	0,111	0,114	0,116	0,117	0,118	0,118	0,119	0,119	0,118	0,117	0,116	0,116	0,115	0,113	0,111	0,107	0,102	0,098	0,093	0,089	0,085	0,081	0,077	0,073	0,070	0,067	0,063	0,060	0,057	0,055	0,052	0,050	0,047	0,045	0,043	
-52,500	0,037	0,039	0,042	0,046	0,051	0,056	0,062	0,070	0,081	0,091	0,097	0,099	0,099	0,099	0,098	0,097	0,096	0,094	0,093	0,092	0,091	0,091	0,090	0,089	0,087	0,085	0,082	0,079	0,076	0,074	0,071	0,068	0,066	0,063	0,061	0,058	0,056	0,053	0,051	0,049	0,047	0,045	0,043	0,041	0,039	
-55,000	0,033	0,035	0,037	0,040	0,044	0,048	0,052	0,058	0,067	0,076	0,082	0,084	0,083	0,081	0,080	0,078	0,076	0,075	0,074	0,074	0,074	0,074	0,074	0,073	0,072	0,071	0,069	0,067	0,065	0,063	0,061	0,060	0,058	0,056	0,054	0,052	0,050	0,048	0,046	0,044	0,043	0,041	0,039	0,037	0,036	
