# Supplementary material for: 4D dose simulation in volumetric arc therapy: Accuracy and affecting parameters
Source: PLoS One. 2017 Feb 23;12(2):e0172810. doi: 10.1371/journal.pone.0172810 (PMC5322962; doi:10.1371/journal.pone.0172810)
Supplement: S1 File — The zip-file contains the simulated 4D VMAT dose distributions and the the dose measurements (serving as ground truth data) that are underlying the figures and numbers presented in the manuscript. For further details see the Readme.md file contained in the zip-file. (ZIP) [file pone.0172810.s001.zip › 2016_PLOS_Sothmann___SupportingInformation/Breathing_Phase_Variation/2.3Degree_Case2a/DeltaT=8.0s.dat]

PTW-Image File Format
VERSION		1.0
PIXELSPERLINE	45
LINESPERIMAGE	45
XRESOLUTION	2,500
YRESOLUTION	2,500
XCOORDINATE	-56,250
YCOORDINATE	55,000
UNIT		unknown
SOFTWARE	StandardMatrix
NORMALIZATION	4,213
0;-56,250	-53,750	-51,250	-48,750	-46,250	-43,750	-41,250	-38,750	-36,250	-33,750	-31,250	-28,750	-26,250	-23,750	-21,250	-18,750	-16,250	-13,750	-11,250	-8,750	-6,250	-3,750	-1,250	1,250	3,750	6,250	8,750	11,250	13,750	16,250	18,750	21,250	23,750	26,250	28,750	31,250	33,750	36,250	38,750	41,250	43,750	46,250	48,750	51,250	53,750	
55,000	0,028	0,029	0,031	0,032	0,034	0,035	0,037	0,039	0,041	0,043	0,045	0,047	0,049	0,051	0,053	0,056	0,059	0,063	0,066	0,070	0,074	0,077	0,079	0,078	0,075	0,071	0,067	0,064	0,062	0,059	0,057	0,054	0,052	0,050	0,048	0,046	0,044	0,042	0,041	0,039	0,037	0,036	0,034	0,032	0,031	
52,500	0,030	0,032	0,033	0,035	0,037	0,039	0,041	0,043	0,045	0,047	0,050	0,052	0,055	0,058	0,062	0,066	0,071	0,076	0,081	0,085	0,090	0,093	0,095	0,093	0,089	0,084	0,079	0,075	0,071	0,067	0,064	0,061	0,059	0,056	0,054	0,051	0,049	0,047	0,045	0,043	0,041	0,039	0,037	0,035	0,033	
50,000	0,033	0,035	0,037	0,038	0,041	0,043	0,045	0,048	0,050	0,053	0,057	0,060	0,065	0,070	0,075	0,081	0,087	0,093	0,099	0,104	0,109	0,112	0,114	0,111	0,105	0,099	0,092	0,087	0,082	0,078	0,073	0,070	0,066	0,063	0,060	0,057	0,054	0,052	0,049	0,047	0,045	0,043	0,040	0,038	0,036	
47,500	0,036	0,038	0,040	0,042	0,045	0,047	0,050	0,053	0,057	0,061	0,066	0,072	0,078	0,085	0,093	0,101	0,109	0,116	0,123	0,128	0,132	0,134	0,134	0,131	0,124	0,116	0,109	0,101	0,095	0,089	0,084	0,079	0,074	0,070	0,067	0,063	0,060	0,057	0,054	0,052	0,049	0,046	0,044	0,042	0,040	
45,000	0,039	0,042	0,044	0,047	0,050	0,054	0,058	0,062	0,067	0,074	0,081	0,089	0,098	0,109	0,121	0,135	0,143	0,150	0,159	0,163	0,165	0,163	0,160	0,156	0,149	0,141	0,131	0,121	0,112	0,104	0,097	0,090	0,084	0,079	0,075	0,070	0,067	0,063	0,060	0,057	0,054	0,051	0,048	0,046	0,043	
42,500	0,045	0,048	0,051	0,054	0,059	0,065	0,072	0,081	0,090	0,098	0,106	0,115	0,128	0,146	0,176	0,202	0,205	0,216	0,243	0,244	0,225	0,211	0,204	0,197	0,187	0,179	0,169	0,158	0,140	0,126	0,116	0,107	0,098	0,091	0,085	0,079	0,075	0,070	0,066	0,062	0,059	0,055	0,052	0,049	0,047	
40,000	0,054	0,057	0,062	0,069	0,079	0,090	0,104	0,120	0,136	0,150	0,159	0,163	0,183	0,221	0,299	0,336	0,338	0,375	0,435	0,432	0,361	0,321	0,303	0,279	0,257	0,257	0,253	0,237	0,200	0,170	0,160	0,140	0,122	0,112	0,103	0,096	0,087	0,080	0,073	0,068	0,064	0,060	0,057	0,053	0,050	
37,500	0,069	0,076	0,086	0,099	0,116	0,133	0,151	0,171	0,192	0,217	0,242	0,258	0,283	0,354	0,523	0,593	0,594	0,669	0,757	0,747	0,627	0,548	0,495	0,442	0,412	0,430	0,411	0,377	0,326	0,269	0,249	0,210	0,171	0,150	0,136	0,122	0,108	0,094	0,083	0,075	0,070	0,065	0,061	0,057	0,054	
35,000	0,090	0,103	0,118	0,136	0,158	0,182	0,204	0,227	0,253	0,289	0,334	0,387	0,432	0,546	0,826	0,983	1,006	1,106	1,201	1,182	1,044	0,928	0,821	0,759	0,711	0,721	0,672	0,607	0,536	0,449	0,390	0,330	0,260	0,205	0,172	0,147	0,126	0,107	0,093	0,083	0,075	0,070	0,065	0,061	0,057	
32,500	0,117	0,138	0,160	0,182	0,205	0,231	0,258	0,286	0,320	0,366	0,428	0,517	0,620	0,801	1,191	1,449	1,540	1,663	1,746	1,693	1,529	1,389	1,268	1,201	1,148	1,117	1,007	0,896	0,781	0,659	0,566	0,477	0,373	0,268	0,201	0,161	0,133	0,113	0,099	0,088	0,081	0,074	0,069	0,065	0,061	
30,000	0,157	0,186	0,217	0,245	0,269	0,291	0,317	0,351	0,396	0,462	0,550	0,670	0,865	1,168	1,688	2,043	2,191	2,328	2,387	2,273	2,062	1,920	1,831	1,773	1,704	1,609	1,421	1,236	1,044	0,874	0,741	0,613	0,478	0,348	0,251	0,186	0,146	0,121	0,106	0,095	0,087	0,080	0,075	0,070	0,066	
27,500	0,192	0,231	0,272	0,311	0,346	0,373	0,402	0,440	0,498	0,589	0,715	0,889	1,162	1,603	2,262	2,721	2,913	3,039	3,058	2,915	2,668	2,537	2,465	2,410	2,315	2,130	1,869	1,616	1,334	1,099	0,904	0,739	0,585	0,442	0,318	0,227	0,170	0,136	0,117	0,105	0,096	0,089	0,084	0,079	0,075	
25,000	0,215	0,261	0,311	0,362	0,413	0,463	0,507	0,557	0,633	0,737	0,890	1,116	1,463	2,029	2,843	3,423	3,610	3,665	3,649	3,533	3,321	3,158	3,036	2,970	2,862	2,628	2,343	2,030	1,671	1,355	1,093	0,881	0,700	0,533	0,381	0,275	0,208	0,166	0,141	0,127	0,117	0,109	0,103	0,096	0,090	
22,500	0,242	0,290	0,344	0,400	0,459	0,518	0,577	0,641	0,730	0,856	1,026	1,288	1,708	2,410	3,273	3,871	4,041	4,053	4,003	3,893	3,718	3,553	3,416	3,317	3,180	2,989	2,761	2,427	1,986	1,615	1,290	1,031	0,811	0,617	0,458	0,348	0,273	0,220	0,184	0,161	0,145	0,132	0,121	0,111	0,101	
20,000	0,268	0,319	0,375	0,432	0,490	0,551	0,615	0,690	0,794	0,946	1,151	1,444	1,896	2,659	3,513	4,044	4,203	4,182	4,097	3,968	3,821	3,692	3,594	3,489	3,353	3,207	3,053	2,755	2,258	1,827	1,468	1,171	0,927	0,720	0,553	0,436	0,346	0,279	0,228	0,192	0,166	0,145	0,129	0,115	0,104	
17,500	0,298	0,354	0,413	0,472	0,529	0,586	0,646	0,724	0,837	1,007	1,240	1,552	2,036	2,809	3,634	4,107	4,213	4,142	4,008	3,877	3,772	3,705	3,658	3,591	3,504	3,408	3,288	3,010	2,469	1,960	1,575	1,263	1,009	0,799	0,616	0,485	0,391	0,316	0,255	0,210	0,178	0,153	0,134	0,119	0,107	
15,000	0,322	0,384	0,446	0,502	0,556	0,607	0,666	0,743	0,860	1,045	1,299	1,625	2,118	2,850	3,614	4,064	4,129	4,031	3,872	3,764	3,715	3,697	3,686	3,679	3,648	3,583	3,461	3,151	2,551	1,970	1,573	1,272	1,024	0,808	0,617	0,481	0,386	0,311	0,254	0,214	0,186	0,164	0,147	0,131	0,117	
12,500	0,325	0,384	0,444	0,503	0,556	0,608	0,668	0,753	0,883	1,081	1,343	1,657	2,109	2,771	3,490	3,929	3,983	3,900	3,764	3,687	3,664	3,668	3,669	3,673	3,635	3,576	3,448	3,102	2,469	1,882	1,507	1,233	1,006	0,797	0,600	0,456	0,356	0,287	0,244	0,216	0,196	0,178	0,161	0,142	0,124	
10,000	0,324	0,381	0,436	0,491	0,543	0,595	0,659	0,746	0,878	1,080	1,346	1,663	2,086	2,669	3,319	3,745	3,799	3,743	3,646	3,595	3,583	3,575	3,544	3,482	3,400	3,359	3,253	2,927	2,336	1,795	1,476	1,222	1,008	0,810	0,612	0,454	0,349	0,284	0,247	0,224	0,204	0,184	0,163	0,142	0,122	
7,500	0,313	0,369	0,422	0,474	0,525	0,577	0,636	0,721	0,849	1,046	1,315	1,629	2,016	2,544	3,129	3,521	3,581	3,548	3,496	3,467	3,447	3,393	3,302	3,185	3,107	3,122	3,055	2,755	2,224	1,780	1,488	1,248	1,039	0,842	0,642	0,482	0,375	0,308	0,264	0,230	0,201	0,174	0,149	0,128	0,110	
5,000	0,289	0,342	0,395	0,447	0,498	0,552	0,611	0,690	0,814	1,007	1,263	1,544	1,879	2,368	2,906	3,265	3,338	3,335	3,306	3,282	3,243	3,150	3,041	2,957	2,933	2,976	2,916	2,629	2,137	1,783	1,533	1,314	1,104	0,894	0,687	0,515	0,402	0,325	0,268	0,222	0,184	0,156	0,134	0,118	0,107	
2,500	0,266	0,316	0,366	0,418	0,470	0,525	0,584	0,659	0,776	0,959	1,183	1,420	1,706	2,153	2,647	2,985	3,070	3,088	3,073	3,054	3,005	2,927	2,870	2,838	2,844	2,880	2,813	2,538	2,071	1,797	1,603	1,392	1,161	0,910	0,686	0,515	0,398	0,316	0,258	0,214	0,182	0,159	0,143	0,131	0,122	
0,000	0,263	0,309	0,356	0,405	0,455	0,505	0,561	0,635	0,745	0,910	1,104	1,298	1,553	1,960	2,403	2,704	2,802	2,846	2,858	2,865	2,843	2,808	2,782	2,767	2,784	2,797	2,728	2,492	2,078	1,835	1,630	1,386	1,115	0,837	0,618	0,472	0,378	0,315	0,269	0,236	0,211	0,191	0,175	0,161	0,148	
-2,500	0,271	0,315	0,359	0,402	0,448	0,498	0,553	0,625	0,729	0,879	1,050	1,228	1,461	1,810	2,215	2,490	2,599	2,673	2,726	2,758	2,755	2,744	2,728	2,736	2,765	2,783	2,726	2,533	2,120	1,834	1,579	1,295	1,005	0,734	0,553	0,451	0,391	0,348	0,312	0,282	0,256	0,232	0,211	0,192	0,174	
-5,000	0,277	0,320	0,362	0,404	0,451	0,502	0,561	0,634	0,731	0,869	1,027	1,197	1,417	1,732	2,089	2,339	2,465	2,552	2,611	2,640	2,661	2,681	2,695	2,751	2,822	2,849	2,797	2,612	2,176	1,792	1,482	1,186	0,924	0,700	0,553	0,481	0,435	0,397	0,360	0,326	0,295	0,267	0,240	0,216	0,193	
-7,500	0,292	0,336	0,378	0,418	0,458	0,504	0,555	0,618	0,707	0,835	0,985	1,156	1,387	1,688	1,989	2,207	2,318	2,393	2,449	2,502	2,578	2,649	2,733	2,839	2,912	2,914	2,842	2,654	2,211	1,761	1,424	1,161	0,935	0,741	0,602	0,532	0,487	0,446	0,404	0,366	0,331	0,298	0,267	0,239	0,212	
-10,000	0,299	0,343	0,383	0,419	0,452	0,485	0,525	0,575	0,647	0,757	0,909	1,092	1,340	1,642	1,883	2,061	2,176	2,263	2,359	2,471	2,589	2,702	2,818	2,912	2,948	2,922	2,856	2,686	2,262	1,772	1,447	1,213	1,011	0,822	0,677	0,604	0,560	0,514	0,462	0,414	0,375	0,339	0,304	0,272	0,242	
-12,500	0,293	0,336	0,374	0,406	0,434	0,461	0,490	0,529	0,588	0,689	0,847	1,060	1,328	1,609	1,818	1,994	2,149	2,278	2,412	2,563	2,672	2,778	2,867	2,925	2,936	2,918	2,889	2,739	2,332	1,858	1,559	1,344	1,150	0,962	0,810	0,725	0,664	0,602	0,536	0,475	0,427	0,385	0,346	0,309	0,275	
-15,000	0,278	0,320	0,357	0,388	0,414	0,437	0,461	0,492	0,543	0,644	0,819	1,060	1,320	1,587	1,837	2,062	2,256	2,388	2,514	2,664	2,774	2,844	2,895	2,936	2,949	2,987	3,008	2,870	2,486	2,044	1,772	1,560	1,346	1,150	0,976	0,854	0,762	0,675	0,589	0,517	0,461	0,413	0,369	0,328	0,289	
-17,500	0,255	0,297	0,334	0,366	0,391	0,411	0,432	0,461	0,514	0,622	0,803	1,038	1,285	1,564	1,890	2,164	2,356	2,470	2,584	2,729	2,851	2,918	2,963	3,009	3,063	3,175	3,237	3,104	2,725	2,318	2,018	1,769	1,513	1,276	1,082	0,929	0,812	0,710	0,616	0,537	0,475	0,424	0,379	0,336	0,294	
-20,000	0,231	0,270	0,305	0,334	0,358	0,378	0,401	0,436	0,499	0,611	0,796	1,028	1,264	1,559	1,902	2,190	2,392	2,502	2,609	2,748	2,878	2,974	3,049	3,138	3,259	3,428	3,488	3,315	2,937	2,552	2,199	1,892	1,599	1,335	1,131	0,961	0,827	0,715	0,617	0,537	0,474	0,423	0,377	0,333	0,291	
-22,500	0,203	0,236	0,267	0,293	0,315	0,338	0,369	0,418	0,495	0,611	0,782	1,010	1,245	1,529	1,866	2,149	2,343	2,449	2,538	2,654	2,818	2,960	3,092	3,238	3,426	3,601	3,647	3,443	3,021	2,643	2,256	1,910	1,601	1,328	1,127	0,955	0,811	0,690	0,595	0,522	0,463	0,412	0,364	0,318	0,274	
-25,000	0,165	0,193	0,220	0,246	0,272	0,302	0,345	0,404	0,479	0,586	0,743	0,948	1,177	1,435	1,736	2,010	2,183	2,282	2,362	2,492	2,681	2,857	3,027	3,226	3,435	3,588	3,624	3,400	2,964	2,579	2,179	1,819	1,507	1,255	1,071	0,913	0,776	0,658	0,564	0,494	0,438	0,389	0,342	0,299	0,258	
-27,500	0,127	0,151	0,177	0,206	0,236	0,269	0,313	0,370	0,436	0,525	0,651	0,823	1,017	1,268	1,521	1,769	1,932	2,044	2,171	2,333	2,503	2,672	2,860	3,058	3,230	3,348	3,411	3,181	2,756	2,392	1,989	1,638	1,347	1,125	0,966	0,843	0,728	0,619	0,529	0,459	0,403	0,355	0,311	0,271	0,234	
-30,000	0,102	0,120	0,143	0,170	0,197	0,226	0,261	0,305	0,361	0,431	0,523	0,650	0,829	1,064	1,280	1,487	1,663	1,791	1,979	2,146	2,292	2,432	2,605	2,753	2,866	2,960	3,056	2,828	2,398	2,043	1,696	1,397	1,157	0,969	0,836	0,737	0,641	0,550	0,473	0,414	0,364	0,318	0,277	0,241	0,209	
-32,500	0,084	0,096	0,112	0,134	0,159	0,183	0,210	0,243	0,281	0,333	0,402	0,493	0,639	0,828	1,016	1,218	1,394	1,521	1,733	1,895	2,021	2,127	2,259	2,336	2,394	2,450	2,528	2,346	1,953	1,605	1,328	1,092	0,920	0,785	0,685	0,608	0,530	0,454	0,391	0,344	0,304	0,270	0,239	0,211	0,187	
-35,000	0,072	0,081	0,093	0,110	0,131	0,153	0,176	0,199	0,225	0,259	0,307	0,376	0,474	0,598	0,749	0,954	1,110	1,193	1,373	1,534	1,629	1,699	1,791	1,816	1,794	1,808	1,883	1,758	1,445	1,146	0,934	0,778	0,667	0,587	0,528	0,472	0,412	0,354	0,308	0,274	0,246	0,222	0,199	0,179	0,161	
-37,500	0,064	0,071	0,079	0,091	0,107	0,126	0,143	0,159	0,177	0,196	0,226	0,273	0,342	0,422	0,512	0,646	0,745	0,797	0,913	1,032	1,087	1,139	1,208	1,195	1,119	1,102	1,201	1,133	0,926	0,715	0,596	0,518	0,457	0,406	0,368	0,331	0,296	0,266	0,241	0,218	0,199	0,181	0,164	0,149	0,136	
-40,000	0,057	0,063	0,069	0,077	0,089	0,103	0,117	0,130	0,143	0,156	0,172	0,197	0,234	0,281	0,321	0,366	0,425	0,462	0,514	0,578	0,601	0,632	0,684	0,659	0,600	0,575	0,635	0,598	0,523	0,416	0,350	0,309	0,278	0,253	0,238	0,223	0,206	0,189	0,175	0,162	0,150	0,138	0,127	0,117	0,107	
-42,500	0,051	0,056	0,061	0,068	0,076	0,088	0,102	0,114	0,125	0,135	0,144	0,155	0,170	0,187	0,203	0,219	0,242	0,265	0,288	0,307	0,313	0,325	0,349	0,333	0,309	0,293	0,294	0,278	0,256	0,222	0,193	0,174	0,161	0,153	0,148	0,142	0,134	0,124	0,116	0,109	0,101	0,094	0,087	0,081	0,075	
-45,000	0,046	0,050	0,055	0,060	0,067	0,076	0,089	0,101	0,112	0,121	0,128	0,135	0,142	0,149	0,157	0,165	0,174	0,183	0,191	0,196	0,198	0,200	0,200	0,195	0,187	0,179	0,171	0,161	0,150	0,139	0,128	0,119	0,112	0,106	0,101	0,095	0,090	0,085	0,080	0,076	0,071	0,067	0,063	0,059	0,056	
-47,500	0,042	0,045	0,049	0,054	0,059	0,067	0,077	0,089	0,101	0,110	0,117	0,122	0,126	0,130	0,134	0,137	0,141	0,144	0,147	0,147	0,146	0,145	0,142	0,139	0,135	0,130	0,124	0,118	0,112	0,106	0,100	0,094	0,089	0,085	0,081	0,076	0,073	0,069	0,065	0,062	0,059	0,056	0,053	0,050	0,048	
-50,000	0,038	0,041	0,045	0,049	0,054	0,059	0,067	0,078	0,091	0,101	0,107	0,111	0,113	0,114	0,116	0,117	0,118	0,118	0,117	0,116	0,114	0,112	0,110	0,107	0,105	0,102	0,098	0,094	0,090	0,086	0,083	0,079	0,075	0,072	0,069	0,066	0,063	0,060	0,057	0,054	0,052	0,049	0,047	0,045	0,043	
-52,500	0,035	0,038	0,041	0,044	0,049	0,054	0,060	0,068	0,079	0,090	0,097	0,099	0,099	0,099	0,098	0,097	0,096	0,094	0,092	0,091	0,089	0,088	0,087	0,086	0,085	0,083	0,080	0,078	0,075	0,072	0,070	0,067	0,065	0,062	0,060	0,058	0,055	0,053	0,050	0,048	0,046	0,044	0,042	0,040	0,039	
-55,000	0,032	0,034	0,037	0,040	0,043	0,048	0,052	0,059	0,068	0,078	0,085	0,087	0,086	0,084	0,082	0,079	0,077	0,075	0,074	0,073	0,072	0,072	0,072	0,072	0,071	0,069	0,068	0,066	0,064	0,062	0,061	0,059	0,057	0,055	0,053	0,051	0,049	0,047	0,046	0,044	0,042	0,040	0,039	0,037	0,036	
