# Supplementary material for: 4D dose simulation in volumetric arc therapy: Accuracy and affecting parameters
Source: PLoS One. 2017 Feb 23;12(2):e0172810. doi: 10.1371/journal.pone.0172810 (PMC5322962; doi:10.1371/journal.pone.0172810)
Supplement: S1 File — The zip-file contains the simulated 4D VMAT dose distributions and the the dose measurements (serving as ground truth data) that are underlying the figures and numbers presented in the manuscript. For further details see the Readme.md file contained in the zip-file. (ZIP) [file pone.0172810.s001.zip › 2016_PLOS_Sothmann___SupportingInformation/Breathing_Phase_Variation/2.3Degree_Case2a/DeltaT=9.6s.dat]

PTW-Image File Format
VERSION		1.0
PIXELSPERLINE	45
LINESPERIMAGE	45
XRESOLUTION	2,500
YRESOLUTION	2,500
XCOORDINATE	-56,250
YCOORDINATE	55,000
UNIT		unknown
SOFTWARE	StandardMatrix
NORMALIZATION	4,240
0;-56,250	-53,750	-51,250	-48,750	-46,250	-43,750	-41,250	-38,750	-36,250	-33,750	-31,250	-28,750	-26,250	-23,750	-21,250	-18,750	-16,250	-13,750	-11,250	-8,750	-6,250	-3,750	-1,250	1,250	3,750	6,250	8,750	11,250	13,750	16,250	18,750	21,250	23,750	26,250	28,750	31,250	33,750	36,250	38,750	41,250	43,750	46,250	48,750	51,250	53,750	
55,000	0,029	0,030	0,031	0,033	0,034	0,036	0,038	0,040	0,041	0,043	0,045	0,047	0,049	0,051	0,054	0,057	0,060	0,064	0,068	0,072	0,077	0,081	0,084	0,085	0,081	0,075	0,070	0,067	0,064	0,061	0,058	0,056	0,054	0,051	0,050	0,048	0,046	0,044	0,042	0,041	0,039	0,037	0,036	0,034	0,032	
52,500	0,031	0,033	0,034	0,036	0,038	0,040	0,042	0,044	0,046	0,048	0,051	0,053	0,056	0,059	0,063	0,067	0,072	0,078	0,083	0,090	0,096	0,100	0,103	0,102	0,097	0,089	0,082	0,078	0,074	0,070	0,066	0,063	0,060	0,058	0,055	0,053	0,051	0,049	0,047	0,045	0,043	0,041	0,039	0,037	0,035	
50,000	0,034	0,036	0,038	0,040	0,042	0,044	0,046	0,049	0,052	0,055	0,058	0,062	0,066	0,071	0,077	0,083	0,089	0,096	0,104	0,111	0,117	0,121	0,121	0,118	0,112	0,105	0,097	0,090	0,085	0,081	0,076	0,072	0,068	0,065	0,061	0,059	0,056	0,053	0,051	0,049	0,047	0,045	0,042	0,040	0,038	
47,500	0,039	0,041	0,043	0,045	0,047	0,050	0,052	0,055	0,059	0,063	0,068	0,073	0,080	0,087	0,095	0,103	0,111	0,119	0,129	0,135	0,139	0,140	0,140	0,136	0,130	0,123	0,115	0,106	0,099	0,093	0,087	0,082	0,077	0,073	0,069	0,065	0,062	0,059	0,056	0,053	0,051	0,048	0,046	0,044	0,041	
45,000	0,049	0,051	0,054	0,057	0,059	0,061	0,063	0,066	0,071	0,076	0,083	0,091	0,100	0,110	0,122	0,136	0,146	0,154	0,163	0,170	0,175	0,169	0,166	0,163	0,161	0,157	0,146	0,129	0,118	0,111	0,102	0,094	0,088	0,082	0,077	0,073	0,068	0,065	0,061	0,058	0,055	0,052	0,050	0,047	0,045	
42,500	0,065	0,069	0,072	0,076	0,079	0,081	0,084	0,088	0,096	0,104	0,110	0,117	0,129	0,147	0,175	0,204	0,209	0,218	0,240	0,257	0,252	0,229	0,217	0,220	0,223	0,220	0,200	0,172	0,160	0,147	0,126	0,113	0,103	0,094	0,087	0,081	0,076	0,072	0,068	0,064	0,061	0,057	0,054	0,051	0,048	
40,000	0,083	0,085	0,088	0,092	0,098	0,106	0,116	0,130	0,147	0,159	0,163	0,164	0,183	0,222	0,301	0,336	0,339	0,375	0,441	0,462	0,405	0,370	0,350	0,343	0,328	0,321	0,298	0,264	0,240	0,207	0,172	0,153	0,131	0,113	0,102	0,095	0,089	0,085	0,081	0,076	0,071	0,066	0,061	0,056	0,052	
37,500	0,102	0,104	0,107	0,112	0,120	0,134	0,155	0,180	0,207	0,231	0,246	0,256	0,287	0,363	0,525	0,593	0,613	0,692	0,797	0,812	0,690	0,632	0,593	0,555	0,518	0,506	0,464	0,416	0,371	0,307	0,254	0,224	0,184	0,148	0,130	0,121	0,114	0,108	0,101	0,094	0,085	0,077	0,069	0,062	0,057	
35,000	0,130	0,132	0,136	0,143	0,154	0,172	0,198	0,232	0,270	0,307	0,341	0,384	0,443	0,569	0,824	0,993	1,054	1,170	1,274	1,273	1,110	1,004	0,931	0,883	0,850	0,818	0,737	0,662	0,575	0,481	0,390	0,330	0,275	0,219	0,180	0,159	0,144	0,130	0,118	0,105	0,094	0,083	0,074	0,067	0,061	
32,500	0,155	0,164	0,172	0,181	0,195	0,219	0,252	0,289	0,335	0,383	0,439	0,521	0,642	0,841	1,196	1,463	1,587	1,730	1,813	1,780	1,586	1,439	1,338	1,303	1,274	1,225	1,103	0,977	0,836	0,690	0,570	0,475	0,393	0,309	0,232	0,187	0,160	0,139	0,122	0,107	0,095	0,086	0,078	0,071	0,066	
30,000	0,174	0,189	0,207	0,228	0,252	0,281	0,317	0,358	0,407	0,471	0,555	0,683	0,906	1,225	1,699	2,050	2,217	2,365	2,416	2,333	2,114	1,937	1,839	1,814	1,769	1,662	1,485	1,314	1,131	0,926	0,770	0,632	0,502	0,377	0,269	0,204	0,166	0,142	0,126	0,113	0,103	0,095	0,088	0,081	0,075	
27,500	0,185	0,204	0,227	0,260	0,300	0,343	0,388	0,437	0,496	0,576	0,700	0,897	1,217	1,689	2,276	2,720	2,930	3,068	3,067	2,942	2,713	2,533	2,446	2,394	2,290	2,100	1,860	1,658	1,434	1,180	0,972	0,778	0,596	0,438	0,311	0,230	0,184	0,157	0,140	0,127	0,117	0,108	0,100	0,092	0,085	
25,000	0,192	0,213	0,242	0,282	0,336	0,395	0,453	0,515	0,591	0,692	0,845	1,102	1,488	2,103	2,858	3,409	3,622	3,711	3,682	3,556	3,356	3,181	3,069	2,963	2,778	2,525	2,260	2,037	1,738	1,425	1,163	0,922	0,703	0,524	0,381	0,280	0,217	0,179	0,156	0,141	0,129	0,119	0,109	0,100	0,092	
22,500	0,202	0,226	0,260	0,306	0,367	0,438	0,506	0,580	0,669	0,788	0,966	1,263	1,705	2,400	3,254	3,845	4,049	4,093	4,058	3,946	3,784	3,599	3,422	3,267	3,073	2,852	2,629	2,362	1,995	1,645	1,340	1,076	0,830	0,627	0,461	0,338	0,254	0,203	0,172	0,152	0,138	0,126	0,115	0,106	0,097	
20,000	0,209	0,235	0,270	0,320	0,387	0,467	0,552	0,643	0,747	0,881	1,083	1,419	1,887	2,600	3,455	4,028	4,219	4,240	4,188	4,071	3,897	3,698	3,514	3,357	3,200	3,047	2,905	2,616	2,201	1,814	1,489	1,212	0,954	0,728	0,541	0,394	0,295	0,234	0,194	0,165	0,144	0,128	0,116	0,106	0,097	
17,500	0,215	0,243	0,280	0,332	0,403	0,492	0,586	0,690	0,808	0,949	1,161	1,508	1,998	2,710	3,536	4,074	4,230	4,233	4,155	4,018	3,846	3,677	3,540	3,400	3,273	3,193	3,133	2,867	2,380	1,937	1,571	1,280	1,026	0,802	0,608	0,443	0,330	0,263	0,217	0,177	0,147	0,128	0,115	0,105	0,096	
15,000	0,217	0,245	0,284	0,338	0,410	0,502	0,601	0,706	0,829	0,983	1,214	1,571	2,053	2,723	3,484	3,998	4,120	4,094	4,000	3,885	3,766	3,650	3,553	3,465	3,408	3,401	3,355	3,090	2,537	1,999	1,592	1,287	1,037	0,832	0,648	0,479	0,356	0,277	0,221	0,179	0,148	0,129	0,116	0,105	0,096	
12,500	0,218	0,247	0,288	0,345	0,416	0,504	0,605	0,715	0,843	1,007	1,248	1,602	2,045	2,646	3,356	3,827	3,918	3,888	3,811	3,746	3,682	3,617	3,577	3,560	3,559	3,573	3,502	3,196	2,593	2,004	1,590	1,276	1,036	0,841	0,658	0,480	0,344	0,261	0,206	0,170	0,146	0,128	0,115	0,105	0,096	
10,000	0,224	0,256	0,300	0,361	0,435	0,522	0,619	0,726	0,852	1,013	1,247	1,581	1,989	2,524	3,169	3,609	3,702	3,691	3,641	3,612	3,592	3,580	3,585	3,601	3,600	3,590	3,494	3,146	2,525	1,979	1,595	1,284	1,040	0,846	0,649	0,463	0,323	0,244	0,197	0,166	0,143	0,126	0,113	0,102	0,093	
7,500	0,234	0,267	0,312	0,374	0,451	0,538	0,634	0,737	0,859	1,010	1,236	1,540	1,895	2,374	2,974	3,403	3,520	3,524	3,495	3,490	3,489	3,506	3,525	3,530	3,502	3,461	3,352	2,995	2,400	1,916	1,585	1,293	1,052	0,856	0,644	0,455	0,329	0,256	0,209	0,177	0,151	0,132	0,116	0,104	0,095	
5,000	0,246	0,278	0,322	0,383	0,458	0,546	0,644	0,744	0,859	1,007	1,207	1,468	1,777	2,221	2,790	3,198	3,327	3,352	3,335	3,331	3,339	3,346	3,354	3,340	3,292	3,249	3,134	2,789	2,268	1,890	1,615	1,339	1,099	0,898	0,679	0,489	0,370	0,296	0,243	0,200	0,167	0,142	0,123	0,109	0,099	
2,500	0,254	0,284	0,326	0,386	0,460	0,545	0,641	0,743	0,853	0,990	1,158	1,365	1,630	2,038	2,553	2,927	3,054	3,094	3,092	3,082	3,079	3,082	3,086	3,049	3,004	2,999	2,908	2,619	2,182	1,921	1,694	1,436	1,178	0,958	0,723	0,524	0,399	0,319	0,260	0,213	0,175	0,148	0,128	0,115	0,105	
0,000	0,262	0,289	0,327	0,383	0,456	0,539	0,627	0,723	0,829	0,945	1,083	1,247	1,490	1,876	2,333	2,645	2,761	2,798	2,797	2,795	2,799	2,809	2,817	2,779	2,757	2,787	2,740	2,546	2,204	1,985	1,756	1,474	1,196	0,949	0,702	0,502	0,377	0,296	0,240	0,200	0,171	0,151	0,138	0,129	0,122	
-2,500	0,266	0,289	0,323	0,372	0,439	0,513	0,593	0,677	0,769	0,867	0,983	1,140	1,384	1,765	2,195	2,450	2,542	2,571	2,589	2,607	2,623	2,651	2,662	2,650	2,652	2,702	2,707	2,572	2,241	1,971	1,716	1,416	1,114	0,856	0,630	0,451	0,341	0,273	0,228	0,201	0,184	0,174	0,167	0,162	0,156	
-5,000	0,260	0,283	0,313	0,355	0,412	0,483	0,560	0,640	0,716	0,797	0,904	1,091	1,348	1,703	2,085	2,316	2,427	2,475	2,509	2,543	2,577	2,621	2,650	2,667	2,694	2,757	2,751	2,604	2,231	1,880	1,589	1,280	0,990	0,766	0,582	0,442	0,356	0,302	0,268	0,246	0,231	0,219	0,209	0,200	0,191	
-7,500	0,251	0,275	0,303	0,341	0,393	0,459	0,529	0,602	0,673	0,747	0,863	1,071	1,352	1,673	1,992	2,232	2,361	2,437	2,501	2,548	2,600	2,662	2,705	2,747	2,777	2,822	2,801	2,641	2,226	1,793	1,463	1,185	0,942	0,770	0,628	0,508	0,427	0,372	0,333	0,305	0,282	0,263	0,245	0,230	0,216	
-10,000	0,235	0,260	0,287	0,320	0,365	0,425	0,491	0,558	0,624	0,698	0,823	1,054	1,349	1,653	1,930	2,168	2,312	2,418	2,503	2,583	2,645	2,698	2,743	2,776	2,817	2,875	2,868	2,703	2,273	1,788	1,448	1,205	1,020	0,879	0,743	0,618	0,524	0,456	0,402	0,358	0,323	0,294	0,271	0,251	0,235	
-12,500	0,217	0,241	0,266	0,297	0,338	0,392	0,449	0,507	0,566	0,637	0,770	1,030	1,353	1,639	1,881	2,122	2,311	2,470	2,550	2,623	2,669	2,707	2,749	2,806	2,882	2,956	2,973	2,805	2,390	1,910	1,567	1,351	1,178	1,024	0,870	0,740	0,632	0,543	0,470	0,407	0,356	0,319	0,291	0,269	0,250	
-15,000	0,195	0,220	0,245	0,273	0,306	0,349	0,397	0,444	0,498	0,576	0,724	0,996	1,325	1,602	1,865	2,148	2,393	2,555	2,617	2,675	2,715	2,762	2,839	2,921	3,005	3,084	3,133	3,001	2,598	2,139	1,784	1,552	1,355	1,185	1,011	0,860	0,729	0,617	0,523	0,445	0,383	0,339	0,306	0,281	0,258	
-17,500	0,175	0,199	0,222	0,246	0,273	0,304	0,341	0,385	0,445	0,542	0,704	0,966	1,270	1,571	1,894	2,222	2,493	2,655	2,728	2,786	2,840	2,907	2,986	3,060	3,133	3,225	3,314	3,199	2,796	2,368	2,032	1,747	1,505	1,303	1,106	0,928	0,773	0,649	0,551	0,468	0,399	0,347	0,311	0,284	0,261	
-20,000	0,155	0,179	0,202	0,225	0,249	0,276	0,313	0,363	0,436	0,547	0,709	0,955	1,245	1,566	1,931	2,283	2,581	2,762	2,839	2,878	2,923	2,992	3,059	3,127	3,220	3,366	3,452	3,311	2,928	2,516	2,189	1,869	1,577	1,334	1,127	0,938	0,774	0,647	0,551	0,470	0,402	0,349	0,312	0,285	0,263	
-22,500	0,136	0,158	0,181	0,205	0,229	0,260	0,302	0,365	0,455	0,573	0,723	0,944	1,236	1,568	1,954	2,302	2,576	2,734	2,800	2,820	2,882	2,974	3,047	3,133	3,278	3,468	3,532	3,370	2,978	2,575	2,222	1,878	1,568	1,312	1,102	0,917	0,756	0,630	0,531	0,451	0,388	0,342	0,307	0,282	0,260	
-25,000	0,121	0,140	0,161	0,183	0,207	0,239	0,285	0,351	0,446	0,564	0,708	0,897	1,175	1,495	1,872	2,202	2,417	2,532	2,574	2,637	2,765	2,886	2,979	3,098	3,281	3,467	3,515	3,332	2,905	2,495	2,118	1,764	1,460	1,230	1,040	0,864	0,713	0,596	0,502	0,427	0,370	0,329	0,299	0,275	0,253	
-27,500	0,108	0,124	0,143	0,163	0,185	0,210	0,248	0,307	0,387	0,491	0,621	0,786	1,013	1,312	1,634	1,924	2,095	2,193	2,266	2,393	2,557	2,705	2,813	2,956	3,129	3,262	3,309	3,125	2,671	2,262	1,894	1,554	1,284	1,088	0,921	0,771	0,650	0,553	0,469	0,401	0,350	0,312	0,282	0,258	0,236	
-30,000	0,095	0,108	0,124	0,142	0,159	0,179	0,205	0,244	0,301	0,376	0,476	0,614	0,808	1,056	1,311	1,531	1,688	1,792	1,906	2,070	2,246	2,394	2,519	2,657	2,783	2,873	2,932	2,717	2,273	1,907	1,577	1,300	1,086	0,918	0,769	0,644	0,551	0,476	0,408	0,350	0,307	0,276	0,251	0,230	0,212	
-32,500	0,079	0,089	0,101	0,116	0,131	0,147	0,165	0,189	0,223	0,270	0,341	0,447	0,606	0,783	0,960	1,146	1,299	1,397	1,534	1,702	1,852	1,991	2,140	2,254	2,333	2,379	2,420	2,209	1,814	1,490	1,219	1,007	0,854	0,728	0,610	0,510	0,436	0,381	0,332	0,287	0,252	0,228	0,209	0,193	0,179	
-35,000	0,067	0,074	0,083	0,095	0,110	0,125	0,140	0,157	0,178	0,210	0,258	0,334	0,442	0,561	0,686	0,840	0,972	1,031	1,157	1,307	1,425	1,553	1,713	1,790	1,801	1,805	1,837	1,660	1,346	1,074	0,871	0,734	0,640	0,556	0,474	0,403	0,347	0,303	0,264	0,229	0,199	0,179	0,164	0,153	0,143	
-37,500	0,060	0,066	0,073	0,083	0,096	0,111	0,125	0,139	0,155	0,175	0,207	0,258	0,326	0,404	0,484	0,587	0,652	0,667	0,775	0,897	0,971	1,074	1,220	1,254	1,188	1,166	1,212	1,080	0,854	0,671	0,561	0,495	0,452	0,403	0,348	0,295	0,251	0,217	0,190	0,167	0,150	0,138	0,129	0,123	0,116	
-40,000	0,055	0,060	0,066	0,074	0,084	0,098	0,112	0,125	0,137	0,150	0,167	0,193	0,231	0,272	0,308	0,363	0,389	0,391	0,464	0,548	0,578	0,639	0,726	0,738	0,663	0,619	0,665	0,597	0,474	0,378	0,332	0,305	0,285	0,256	0,219	0,185	0,159	0,142	0,129	0,119	0,111	0,106	0,101	0,096	0,092	
-42,500	0,050	0,054	0,059	0,065	0,074	0,085	0,099	0,111	0,122	0,131	0,141	0,152	0,167	0,182	0,196	0,218	0,233	0,239	0,270	0,302	0,315	0,339	0,364	0,371	0,336	0,309	0,313	0,286	0,251	0,212	0,190	0,175	0,161	0,146	0,130	0,117	0,106	0,098	0,092	0,087	0,082	0,078	0,075	0,072	0,069	
-45,000	0,045	0,049	0,053	0,059	0,065	0,075	0,087	0,100	0,110	0,119	0,126	0,132	0,139	0,146	0,153	0,161	0,168	0,176	0,184	0,191	0,197	0,203	0,205	0,204	0,197	0,187	0,177	0,165	0,152	0,139	0,126	0,117	0,108	0,100	0,094	0,087	0,082	0,077	0,072	0,068	0,064	0,061	0,058	0,056	0,053	
-47,500	0,041	0,044	0,048	0,052	0,058	0,065	0,076	0,088	0,100	0,110	0,116	0,120	0,124	0,127	0,130	0,134	0,137	0,141	0,144	0,145	0,146	0,146	0,145	0,143	0,139	0,134	0,127	0,119	0,111	0,104	0,097	0,091	0,086	0,081	0,077	0,073	0,069	0,065	0,062	0,058	0,056	0,053	0,050	0,048	0,046	
-50,000	0,037	0,040	0,043	0,047	0,052	0,058	0,067	0,078	0,090	0,100	0,107	0,110	0,111	0,112	0,113	0,114	0,115	0,115	0,115	0,114	0,113	0,112	0,111	0,109	0,107	0,103	0,098	0,093	0,088	0,084	0,080	0,076	0,073	0,069	0,066	0,063	0,060	0,057	0,055	0,052	0,050	0,047	0,045	0,043	0,041	
-52,500	0,033	0,036	0,039	0,042	0,047	0,052	0,059	0,067	0,078	0,089	0,095	0,097	0,096	0,096	0,095	0,094	0,093	0,092	0,090	0,089	0,088	0,087	0,087	0,086	0,084	0,082	0,079	0,076	0,073	0,071	0,068	0,065	0,063	0,061	0,058	0,056	0,054	0,051	0,049	0,047	0,045	0,043	0,041	0,039	0,038	
-55,000	0,030	0,032	0,035	0,037	0,041	0,045	0,050	0,056	0,065	0,074	0,080	0,081	0,080	0,079	0,077	0,075	0,074	0,072	0,071	0,071	0,071	0,071	0,071	0,070	0,069	0,068	0,066	0,065	0,063	0,061	0,059	0,057	0,056	0,054	0,052	0,050	0,048	0,046	0,045	0,043	0,041	0,039	0,038	0,036	0,035	
