# Supplementary material for: 4D dose simulation in volumetric arc therapy: Accuracy and affecting parameters
Source: PLoS One. 2017 Feb 23;12(2):e0172810. doi: 10.1371/journal.pone.0172810 (PMC5322962; doi:10.1371/journal.pone.0172810)
Supplement: S1 File — The zip-file contains the simulated 4D VMAT dose distributions and the the dose measurements (serving as ground truth data) that are underlying the figures and numbers presented in the manuscript. For further details see the Readme.md file contained in the zip-file. (ZIP) [file pone.0172810.s001.zip › 2016_PLOS_Sothmann___SupportingInformation/Measurement_Day1/Case1a.dat]

PTW-Image File Format
VERSION		1.0
PIXELSPERLINE	45
LINESPERIMAGE	45
XRESOLUTION	2,500
YRESOLUTION	2,500
XCOORDINATE	-55,000
YCOORDINATE	55,000
UNIT		unknown
SOFTWARE	StandardMatrix
NORMALIZATION	3,959
0;-55,000	-52,500	-50,000	-47,500	-45,000	-42,500	-40,000	-37,500	-35,000	-32,500	-30,000	-27,500	-25,000	-22,500	-20,000	-17,500	-15,000	-12,500	-10,000	-7,500	-5,000	-2,500	0,000	2,500	5,000	7,500	10,000	12,500	15,000	17,500	20,000	22,500	25,000	27,500	30,000	32,500	35,000	37,500	40,000	42,500	45,000	47,500	50,000	52,500	55,000	
55,000	0,032	0,033	0,035	0,035	0,036	0,037	0,038	0,041	0,043	0,046	0,050	0,052	0,054	0,055	0,057	0,055	0,054	0,070	0,087	0,084	0,081	0,110	0,139	0,134	0,130	0,110	0,090	0,081	0,073	0,069	0,064	0,064	0,064	0,058	0,051	0,049	0,048	0,041	0,034	0,038	0,041	0,040	0,040	0,035	0,030	
52,500	0,034	0,035	0,036	0,039	0,042	0,041	0,040	0,043	0,047	0,054	0,061	0,065	0,069	0,071	0,073	0,073	0,074	0,087	0,100	0,100	0,100	0,124	0,148	0,143	0,138	0,120	0,102	0,092	0,083	0,076	0,069	0,067	0,065	0,061	0,056	0,053	0,049	0,045	0,041	0,041	0,041	0,039	0,037	0,039	0,034	
50,000	0,037	0,037	0,037	0,043	0,049	0,045	0,042	0,046	0,051	0,061	0,072	0,078	0,085	0,087	0,090	0,091	0,093	0,103	0,113	0,116	0,119	0,138	0,158	0,152	0,146	0,129	0,113	0,103	0,093	0,083	0,073	0,070	0,066	0,064	0,062	0,056	0,049	0,048	0,047	0,044	0,040	0,037	0,034	0,036	0,038	
47,500	0,043	0,045	0,047	0,051	0,057	0,060	0,062	0,067	0,073	0,079	0,086	0,096	0,106	0,112	0,118	0,129	0,139	0,144	0,148	0,149	0,150	0,166	0,183	0,180	0,178	0,159	0,140	0,126	0,112	0,103	0,093	0,086	0,078	0,074	0,069	0,063	0,058	0,057	0,056	0,052	0,047	0,045	0,041	0,039	0,036	
45,000	0,050	0,053	0,056	0,060	0,065	0,074	0,083	0,089	0,094	0,098	0,101	0,114	0,127	0,137	0,147	0,166	0,184	0,184	0,184	0,182	0,180	0,194	0,208	0,209	0,210	0,188	0,167	0,149	0,130	0,122	0,114	0,102	0,090	0,083	0,076	0,071	0,067	0,067	0,066	0,060	0,054	0,052	0,049	0,042	0,035	
42,500	0,062	0,072	0,082	0,084	0,087	0,092	0,101	0,116	0,131	0,155	0,178	0,227	0,277	0,321	0,366	0,376	0,386	0,412	0,438	0,396	0,354	0,368	0,381	0,370	0,358	0,307	0,256	0,220	0,183	0,169	0,155	0,133	0,112	0,100	0,088	0,080	0,073	0,070	0,067	0,059	0,053	0,054	0,054	0,046	0,037	
40,000	0,074	0,091	0,107	0,108	0,109	0,114	0,119	0,144	0,168	0,212	0,255	0,341	0,427	0,505	0,584	0,586	0,589	0,641	0,692	0,611	0,529	0,541	0,553	0,530	0,507	0,427	0,346	0,291	0,236	0,216	0,195	0,165	0,134	0,117	0,100	0,089	0,079	0,073	0,068	0,060	0,051	0,056	0,060	0,049	0,039	
37,500	0,092	0,114	0,135	0,143	0,152	0,166	0,181	0,211	0,235	0,296	0,357	0,485	0,612	0,837	1,062	1,094	1,125	1,155	1,186	1,075	0,965	0,925	0,884	0,842	0,800	0,700	0,600	0,500	0,399	0,336	0,274	0,220	0,166	0,139	0,113	0,100	0,088	0,083	0,077	0,072	0,066	0,067	0,069	0,060	0,052	
35,000	0,111	0,137	0,163	0,179	0,195	0,219	0,243	0,272	0,302	0,380	0,459	0,628	0,797	1,169	1,541	1,601	1,662	1,670	1,679	1,540	1,402	1,309	1,216	1,154	1,093	0,974	0,854	0,708	0,562	0,457	0,352	0,275	0,198	0,162	0,125	0,111	0,097	0,092	0,086	0,084	0,081	0,079	0,078	0,071	0,065	
32,500	0,139	0,168	0,197	0,218	0,238	0,271	0,303	0,355	0,407	0,506	0,584	0,796	1,008	1,435	1,863	1,941	2,018	2,024	2,030	1,869	1,708	1,602	1,497	1,428	1,359	1,243	1,127	0,953	0,778	0,638	0,498	0,393	0,289	0,228	0,168	0,131	0,117	0,108	0,099	0,098	0,097	0,093	0,088	0,081	0,074	
30,000	0,167	0,199	0,232	0,256	0,281	0,322	0,364	0,438	0,512	0,611	0,710	0,964	1,219	1,702	2,185	2,280	2,375	2,378	2,382	2,198	2,014	1,896	1,778	1,701	1,624	1,512	1,401	1,197	0,993	0,818	0,643	0,512	0,380	0,295	0,210	0,174	0,137	0,124	0,111	0,112	0,113	0,106	0,099	0,091	0,083	
27,500	0,197	0,235	0,273	0,307	0,340	0,389	0,437	0,518	0,599	0,714	0,829	1,057	1,453	2,021	2,489	2,648	2,699	2,734	2,698	2,562	2,388	2,270	2,130	1,988	1,904	1,826	1,686	1,496	1,208	0,985	0,784	0,608	0,461	0,341	0,268	0,222	0,176	0,158	0,140	0,130	0,121	0,113	0,106	0,096	0,086	
25,000	0,227	0,271	0,315	0,357	0,400	0,455	0,510	0,598	0,687	0,817	0,948	1,208	1,624	2,217	2,778	2,957	3,040	3,115	3,096	2,927	2,797	2,639	2,470	2,320	2,223	2,139	2,010	1,802	1,464	1,156	0,907	0,726	0,566	0,436	0,326	0,271	0,215	0,192	0,169	0,149	0,129	0,121	0,112	0,100	0,088	
22,500	0,268	0,316	0,364	0,407	0,449	0,502	0,555	0,652	0,749	0,904	1,058	1,357	1,832	2,500	3,093	3,294	3,437	3,545	3,537	3,348	3,215	3,059	2,853	2,629	2,550	2,528	2,417	2,146	1,729	1,370	1,078	0,870	0,706	0,562	0,413	0,334	0,256	0,224	0,192	0,168	0,145	0,131	0,117	0,105	0,093	
20,000	0,309	0,361	0,413	0,456	0,499	0,550	0,600	0,706	0,811	0,990	1,169	1,521	1,996	2,638	3,282	3,637	3,792	3,828	3,799	3,672	3,572	3,383	3,164	2,993	2,934	2,909	2,754	2,394	1,952	1,559	1,243	1,010	0,812	0,646	0,499	0,398	0,298	0,256	0,215	0,188	0,161	0,141	0,122	0,110	0,098	
17,500	0,335	0,385	0,435	0,477	0,519	0,570	0,621	0,731	0,841	1,033	1,225	1,576	2,066	2,756	3,466	3,842	3,935	3,899	3,867	3,837	3,713	3,519	3,430	3,342	3,263	3,198	3,000	2,575	2,072	1,661	1,359	1,095	0,877	0,696	0,538	0,439	0,341	0,280	0,218	0,189	0,159	0,141	0,123	0,106	0,088	
15,000	0,360	0,409	0,457	0,498	0,539	0,590	0,641	0,756	0,871	1,076	1,282	1,640	2,181	2,909	3,561	3,907	3,959	3,909	3,869	3,828	3,708	3,606	3,560	3,508	3,463	3,377	3,136	2,636	2,093	1,708	1,407	1,150	0,937	0,745	0,578	0,481	0,384	0,303	0,222	0,189	0,156	0,140	0,124	0,101	0,078	
12,500	0,353	0,401	0,449	0,487	0,525	0,583	0,641	0,760	0,879	1,084	1,289	1,646	2,158	2,890	3,537	3,820	3,860	3,785	3,738	3,729	3,663	3,559	3,539	3,499	3,463	3,382	3,107	2,605	2,074	1,719	1,438	1,196	0,971	0,792	0,589	0,488	0,386	0,309	0,233	0,194	0,155	0,137	0,120	0,102	0,084	
10,000	0,347	0,393	0,440	0,476	0,512	0,576	0,641	0,764	0,887	1,092	1,296	1,638	2,135	2,856	3,514	3,715	3,687	3,629	3,634	3,627	3,560	3,504	3,488	3,442	3,411	3,378	3,127	2,629	2,134	1,767	1,485	1,227	0,976	0,766	0,601	0,494	0,387	0,316	0,244	0,199	0,153	0,134	0,115	0,103	0,090	
7,500	0,329	0,375	0,422	0,461	0,500	0,570	0,640	0,763	0,885	1,065	1,245	1,580	2,040	2,682	3,316	3,530	3,510	3,491	3,482	3,481	3,448	3,415	3,405	3,378	3,360	3,390	3,141	2,594	2,094	1,755	1,483	1,209	0,943	0,720	0,565	0,465	0,366	0,306	0,247	0,207	0,168	0,150	0,133	0,118	0,102	
5,000	0,312	0,357	0,403	0,445	0,488	0,563	0,639	0,761	0,883	1,038	1,193	1,478	1,884	2,480	3,050	3,257	3,306	3,327	3,315	3,290	3,310	3,310	3,288	3,244	3,267	3,243	2,976	2,469	1,957	1,627	1,371	1,116	0,870	0,665	0,529	0,436	0,344	0,297	0,249	0,215	0,182	0,167	0,151	0,132	0,113	
2,500	0,315	0,363	0,411	0,451	0,490	0,562	0,633	0,753	0,873	1,018	1,163	1,420	1,780	2,304	2,865	3,090	3,132	3,176	3,151	3,167	3,198	3,227	3,172	3,128	3,115	3,093	2,859	2,335	1,858	1,569	1,350	1,085	0,835	0,663	0,538	0,444	0,349	0,309	0,268	0,243	0,217	0,199	0,181	0,158	0,136	
0,000	0,318	0,369	0,420	0,456	0,492	0,560	0,627	0,745	0,862	0,998	1,133	1,385	1,754	2,267	2,728	2,909	2,912	2,955	2,962	3,047	3,034	3,024	2,990	3,006	2,989	2,969	2,731	2,289	1,808	1,527	1,305	1,065	0,841	0,678	0,547	0,451	0,354	0,321	0,288	0,270	0,252	0,231	0,211	0,185	0,158	
-2,500	0,325	0,376	0,426	0,460	0,494	0,551	0,608	0,709	0,810	0,945	1,080	1,380	1,746	2,206	2,573	2,719	2,765	2,823	2,871	2,903	2,877	2,870	2,889	2,939	2,887	2,855	2,685	2,241	1,777	1,494	1,276	1,080	0,884	0,732	0,615	0,503	0,391	0,350	0,309	0,288	0,268	0,242	0,216	0,191	0,166	
-5,000	0,333	0,383	0,432	0,464	0,496	0,542	0,589	0,673	0,757	0,892	1,027	1,283	1,596	2,024	2,377	2,557	2,635	2,690	2,723	2,751	2,731	2,762	2,816	2,853	2,797	2,776	2,609	2,266	1,805	1,516	1,291	1,137	0,962	0,809	0,682	0,555	0,429	0,379	0,329	0,307	0,285	0,253	0,222	0,197	0,173	
-7,500	0,338	0,380	0,422	0,448	0,474	0,513	0,552	0,633	0,713	0,844	0,975	1,205	1,517	1,922	2,260	2,453	2,541	2,600	2,637	2,667	2,637	2,703	2,756	2,796	2,794	2,783	2,641	2,335	1,890	1,580	1,364	1,200	1,028	0,876	0,714	0,582	0,451	0,390	0,329	0,308	0,287	0,256	0,226	0,202	0,179	
-10,000	0,344	0,377	0,411	0,432	0,452	0,484	0,516	0,592	0,669	0,796	0,924	1,156	1,482	1,888	2,262	2,505	2,613	2,619	2,632	2,657	2,660	2,711	2,795	2,837	2,854	2,883	2,756	2,447	2,022	1,693	1,463	1,268	1,078	0,896	0,745	0,610	0,474	0,402	0,329	0,309	0,289	0,259	0,230	0,207	0,184	
-12,500	0,315	0,342	0,369	0,386	0,403	0,436	0,469	0,528	0,587	0,710	0,833	1,091	1,410	1,842	2,241	2,494	2,602	2,622	2,639	2,648	2,681	2,753	2,823	2,879	2,947	3,029	2,953	2,615	2,140	1,808	1,514	1,282	1,075	0,873	0,735	0,618	0,502	0,434	0,365	0,338	0,310	0,281	0,253	0,228	0,203	
-15,000	0,285	0,306	0,327	0,341	0,354	0,389	0,423	0,463	0,504	0,624	0,743	1,014	1,359	1,799	2,235	2,507	2,617	2,677	2,712	2,736	2,783	2,875	2,995	3,104	3,191	3,290	3,201	2,770	2,291	1,932	1,587	1,309	1,090	0,889	0,724	0,627	0,530	0,466	0,402	0,366	0,330	0,303	0,276	0,249	0,223	
-17,500	0,240	0,254	0,267	0,275	0,282	0,306	0,329	0,365	0,401	0,525	0,650	0,911	1,287	1,759	2,228	2,536	2,661	2,744	2,768	2,801	2,921	3,064	3,217	3,310	3,410	3,486	3,373	2,888	2,335	1,949	1,593	1,304	1,077	0,902	0,771	0,671	0,571	0,514	0,457	0,415	0,373	0,342	0,310	0,284	0,257	
-20,000	0,196	0,201	0,207	0,209	0,210	0,223	0,236	0,267	0,299	0,427	0,556	0,848	1,224	1,731	2,180	2,471	2,640	2,723	2,775	2,881	3,034	3,195	3,312	3,383	3,483	3,559	3,440	2,938	2,366	1,905	1,501	1,258	1,071	0,956	0,819	0,716	0,613	0,563	0,512	0,464	0,416	0,380	0,344	0,318	0,292	
-22,500	0,147	0,157	0,167	0,172	0,178	0,192	0,207	0,247	0,287	0,420	0,553	0,841	1,175	1,592	1,995	2,337	2,522	2,616	2,741	2,880	2,998	3,099	3,196	3,299	3,399	3,503	3,421	2,929	2,347	1,885	1,507	1,280	1,104	0,994	0,859	0,754	0,650	0,593	0,536	0,481	0,427	0,386	0,345	0,314	0,283	
-25,000	0,099	0,114	0,128	0,136	0,145	0,161	0,177	0,227	0,276	0,414	0,551	0,801	1,070	1,401	1,773	2,111	2,291	2,401	2,566	2,636	2,679	2,791	2,939	3,017	3,100	3,255	3,216	2,710	2,159	1,776	1,447	1,244	1,129	1,001	0,898	0,792	0,686	0,623	0,560	0,499	0,438	0,392	0,346	0,310	0,274	
-27,500	0,090	0,103	0,115	0,127	0,138	0,158	0,177	0,234	0,291	0,405	0,520	0,716	0,918	1,196	1,559	1,873	2,021	2,166	2,296	2,357	2,364	2,466	2,587	2,690	2,788	2,906	2,815	2,354	1,922	1,634	1,388	1,214	1,115	0,975	0,836	0,740	0,644	0,578	0,512	0,458	0,404	0,364	0,324	0,289	0,255	
-30,000	0,081	0,091	0,102	0,117	0,132	0,154	0,177	0,241	0,305	0,397	0,488	0,628	0,767	1,026	1,286	1,525	1,765	1,865	1,966	2,010	2,055	2,134	2,213	2,339	2,465	2,453	2,441	2,068	1,695	1,482	1,268	1,122	0,975	0,874	0,773	0,687	0,602	0,533	0,465	0,418	0,371	0,337	0,302	0,269	0,235	
-32,500	0,074	0,083	0,093	0,109	0,125	0,151	0,178	0,239	0,300	0,366	0,458	0,562	0,666	0,856	1,046	1,281	1,515	1,600	1,685	1,736	1,788	1,872	1,956	2,038	2,120	2,078	2,035	1,744	1,453	1,279	1,106	0,974	0,841	0,755	0,668	0,627	0,541	0,479	0,416	0,372	0,328	0,298	0,268	0,242	0,216	
-35,000	0,066	0,075	0,085	0,101	0,118	0,148	0,179	0,237	0,296	0,361	0,427	0,496	0,566	0,686	0,807	1,036	1,265	1,334	1,404	1,462	1,521	1,610	1,699	1,737	1,776	1,702	1,628	1,420	1,211	1,077	0,944	0,826	0,708	0,635	0,563	0,522	0,481	0,424	0,367	0,326	0,285	0,260	0,235	0,216	0,197	
-37,500	0,060	0,069	0,079	0,095	0,112	0,145	0,177	0,215	0,274	0,319	0,365	0,412	0,459	0,547	0,636	0,802	0,968	1,040	1,112	1,167	1,222	1,297	1,371	1,408	1,444	1,356	1,267	1,121	0,975	0,879	0,784	0,676	0,567	0,510	0,453	0,425	0,396	0,371	0,314	0,283	0,251	0,229	0,207	0,190	0,172	
-40,000	0,054	0,064	0,073	0,090	0,106	0,141	0,176	0,214	0,251	0,278	0,304	0,328	0,353	0,408	0,464	0,568	0,671	0,746	0,820	0,872	0,924	0,983	1,043	1,078	1,113	1,010	0,907	0,823	0,739	0,681	0,624	0,525	0,426	0,385	0,344	0,328	0,311	0,286	0,262	0,239	0,217	0,199	0,180	0,164	0,147	
-42,500	0,049	0,057	0,066	0,080	0,095	0,114	0,149	0,171	0,193	0,209	0,224	0,243	0,261	0,294	0,327	0,386	0,445	0,485	0,526	0,556	0,587	0,633	0,679	0,689	0,699	0,646	0,594	0,541	0,489	0,452	0,416	0,358	0,301	0,274	0,248	0,238	0,229	0,212	0,195	0,177	0,155	0,145	0,135	0,125	0,115	
-45,000	0,044	0,051	0,059	0,071	0,084	0,103	0,123	0,129	0,135	0,140	0,145	0,157	0,168	0,179	0,190	0,204	0,218	0,225	0,232	0,241	0,249	0,282	0,315	0,300	0,285	0,283	0,280	0,260	0,239	0,224	0,208	0,192	0,175	0,163	0,151	0,149	0,146	0,137	0,128	0,110	0,092	0,091	0,089	0,086	0,084	
-47,500	0,039	0,046	0,052	0,055	0,068	0,082	0,096	0,105	0,114	0,119	0,124	0,129	0,135	0,142	0,150	0,155	0,160	0,162	0,165	0,169	0,172	0,192	0,212	0,204	0,195	0,192	0,190	0,176	0,162	0,154	0,145	0,135	0,126	0,118	0,110	0,108	0,105	0,098	0,091	0,082	0,072	0,070	0,069	0,066	0,063	
-50,000	0,035	0,040	0,045	0,048	0,052	0,061	0,070	0,081	0,093	0,097	0,102	0,101	0,101	0,106	0,110	0,106	0,101	0,099	0,098	0,097	0,096	0,102	0,109	0,107	0,105	0,102	0,099	0,092	0,085	0,084	0,082	0,079	0,076	0,072	0,069	0,066	0,064	0,059	0,054	0,053	0,052	0,050	0,048	0,046	0,043	
-52,500	0,037	0,036	0,040	0,044	0,048	0,055	0,061	0,071	0,081	0,084	0,087	0,088	0,089	0,091	0,093	0,092	0,091	0,087	0,084	0,084	0,084	0,086	0,089	0,088	0,088	0,084	0,080	0,076	0,072	0,072	0,071	0,071	0,070	0,063	0,057	0,056	0,055	0,051	0,046	0,046	0,046	0,041	0,036	0,041	0,038	
-55,000	0,039	0,037	0,036	0,040	0,044	0,048	0,053	0,061	0,070	0,071	0,073	0,075	0,078	0,077	0,076	0,079	0,081	0,075	0,070	0,071	0,072	0,070	0,069	0,070	0,071	0,066	0,061	0,060	0,058	0,059	0,060	0,062	0,063	0,054	0,045	0,045	0,045	0,042	0,039	0,040	0,041	0,033	0,024	0,029	0,034	
