# Supplementary material for: 4D dose simulation in volumetric arc therapy: Accuracy and affecting parameters
Source: PLoS One. 2017 Feb 23;12(2):e0172810. doi: 10.1371/journal.pone.0172810 (PMC5322962; doi:10.1371/journal.pone.0172810)
Supplement: S1 File — The zip-file contains the simulated 4D VMAT dose distributions and the the dose measurements (serving as ground truth data) that are underlying the figures and numbers presented in the manuscript. For further details see the Readme.md file contained in the zip-file. (ZIP) [file pone.0172810.s001.zip › 2016_PLOS_Sothmann___SupportingInformation/Measurement_Day1/Case1b.dat]

PTW-Image File Format
VERSION		1.0
PIXELSPERLINE	45
LINESPERIMAGE	45
XRESOLUTION	2,500
YRESOLUTION	2,500
XCOORDINATE	-55,000
YCOORDINATE	55,000
UNIT		unknown
SOFTWARE	StandardMatrix
NORMALIZATION	4,036
0;-55,000	-52,500	-50,000	-47,500	-45,000	-42,500	-40,000	-37,500	-35,000	-32,500	-30,000	-27,500	-25,000	-22,500	-20,000	-17,500	-15,000	-12,500	-10,000	-7,500	-5,000	-2,500	0,000	2,500	5,000	7,500	10,000	12,500	15,000	17,500	20,000	22,500	25,000	27,500	30,000	32,500	35,000	37,500	40,000	42,500	45,000	47,500	50,000	52,500	55,000	
55,000	0,032	0,034	0,036	0,036	0,036	0,037	0,039	0,041	0,043	0,045	0,048	0,051	0,055	0,054	0,053	0,054	0,054	0,073	0,092	0,088	0,085	0,113	0,141	0,138	0,136	0,115	0,094	0,085	0,076	0,070	0,063	0,065	0,067	0,060	0,053	0,051	0,049	0,042	0,034	0,038	0,042	0,044	0,045	0,039	0,033	
52,500	0,035	0,035	0,037	0,040	0,043	0,042	0,041	0,044	0,047	0,054	0,060	0,065	0,070	0,071	0,073	0,073	0,074	0,088	0,103	0,102	0,102	0,126	0,151	0,147	0,142	0,124	0,105	0,095	0,085	0,076	0,067	0,067	0,067	0,063	0,058	0,054	0,050	0,045	0,041	0,042	0,042	0,041	0,040	0,042	0,036	
50,000	0,038	0,038	0,037	0,044	0,050	0,047	0,043	0,047	0,052	0,062	0,073	0,079	0,085	0,089	0,093	0,093	0,093	0,103	0,114	0,116	0,118	0,140	0,161	0,155	0,149	0,132	0,116	0,105	0,094	0,083	0,071	0,070	0,068	0,065	0,062	0,056	0,050	0,049	0,048	0,045	0,043	0,039	0,036	0,037	0,039	
47,500	0,046	0,047	0,048	0,054	0,060	0,062	0,065	0,070	0,074	0,081	0,088	0,097	0,106	0,112	0,118	0,126	0,134	0,141	0,148	0,149	0,151	0,169	0,188	0,184	0,180	0,161	0,142	0,128	0,114	0,103	0,093	0,087	0,081	0,074	0,067	0,061	0,056	0,057	0,058	0,055	0,052	0,051	0,047	0,044	0,041	
45,000	0,054	0,057	0,060	0,065	0,070	0,078	0,087	0,092	0,097	0,100	0,104	0,115	0,127	0,135	0,143	0,159	0,176	0,179	0,182	0,183	0,183	0,199	0,214	0,213	0,211	0,189	0,167	0,151	0,134	0,124	0,115	0,104	0,093	0,083	0,072	0,067	0,062	0,065	0,068	0,065	0,062	0,060	0,059	0,051	0,042	
42,500	0,077	0,085	0,094	0,094	0,094	0,101	0,109	0,126	0,142	0,170	0,198	0,244	0,289	0,330	0,371	0,378	0,386	0,410	0,434	0,398	0,363	0,377	0,390	0,372	0,354	0,304	0,254	0,217	0,179	0,160	0,141	0,124	0,107	0,095	0,083	0,076	0,068	0,068	0,068	0,061	0,059	0,061	0,063	0,052	0,042	
40,000	0,099	0,114	0,128	0,123	0,118	0,125	0,132	0,160	0,187	0,240	0,292	0,372	0,452	0,525	0,599	0,597	0,596	0,641	0,685	0,614	0,543	0,555	0,566	0,532	0,497	0,419	0,340	0,283	0,225	0,196	0,168	0,144	0,120	0,107	0,095	0,085	0,075	0,071	0,068	0,061	0,055	0,061	0,066	0,054	0,042	
37,500	0,123	0,146	0,168	0,174	0,179	0,198	0,216	0,247	0,274	0,343	0,412	0,534	0,657	0,874	1,091	1,118	1,145	1,163	1,181	1,086	0,991	0,946	0,901	0,844	0,788	0,684	0,579	0,479	0,379	0,314	0,250	0,201	0,153	0,132	0,112	0,103	0,094	0,092	0,088	0,085	0,081	0,083	0,085	0,074	0,064	
35,000	0,146	0,177	0,209	0,224	0,240	0,270	0,300	0,331	0,361	0,446	0,531	0,697	0,863	1,223	1,583	1,639	1,694	1,686	1,677	1,558	1,439	1,337	1,235	1,157	1,079	0,949	0,818	0,675	0,533	0,432	0,332	0,259	0,186	0,157	0,128	0,120	0,112	0,111	0,109	0,108	0,106	0,105	0,104	0,095	0,085	
32,500	0,182	0,218	0,254	0,276	0,297	0,330	0,362	0,402	0,443	0,556	0,641	0,852	1,062	1,480	1,897	1,968	2,039	2,024	2,008	1,862	1,716	1,604	1,493	1,401	1,310	1,206	1,103	0,946	0,789	0,653	0,518	0,417	0,317	0,259	0,201	0,159	0,151	0,140	0,129	0,123	0,118	0,111	0,103	0,092	0,080	
30,000	0,219	0,259	0,299	0,327	0,355	0,389	0,424	0,474	0,525	0,638	0,752	1,006	1,261	1,736	2,211	2,297	2,383	2,362	2,340	2,166	1,992	1,871	1,750	1,645	1,540	1,464	1,389	1,217	1,044	0,874	0,704	0,575	0,447	0,360	0,273	0,231	0,189	0,168	0,148	0,139	0,131	0,116	0,102	0,088	0,075	
27,500	0,250	0,293	0,335	0,370	0,405	0,445	0,485	0,556	0,627	0,753	0,879	1,108	1,510	2,082	2,534	2,686	2,708	2,684	2,627	2,511	2,333	2,200	2,060	1,934	1,856	1,785	1,712	1,560	1,262	1,014	0,819	0,673	0,544	0,431	0,328	0,274	0,219	0,193	0,167	0,148	0,130	0,116	0,101	0,089	0,076	
25,000	0,281	0,326	0,371	0,413	0,455	0,501	0,547	0,638	0,729	0,867	1,006	1,262	1,686	2,308	2,861	3,019	3,078	3,112	3,085	2,918	2,750	2,578	2,433	2,306	2,212	2,133	2,059	1,858	1,488	1,161	0,901	0,753	0,609	0,496	0,382	0,316	0,250	0,218	0,187	0,158	0,129	0,115	0,101	0,089	0,077	
22,500	0,297	0,345	0,394	0,441	0,487	0,541	0,594	0,691	0,788	0,951	1,114	1,421	1,905	2,601	3,200	3,392	3,532	3,645	3,617	3,363	3,174	3,010	2,854	2,654	2,575	2,546	2,451	2,146	1,689	1,336	1,025	0,840	0,703	0,575	0,459	0,369	0,278	0,236	0,194	0,160	0,127	0,110	0,094	0,085	0,076	
20,000	0,313	0,365	0,417	0,468	0,519	0,580	0,641	0,744	0,847	1,035	1,223	1,585	2,065	2,705	3,394	3,749	3,906	3,966	3,907	3,694	3,513	3,331	3,178	3,049	2,978	2,909	2,749	2,361	1,885	1,535	1,228	0,999	0,844	0,692	0,535	0,421	0,307	0,254	0,201	0,163	0,125	0,106	0,087	0,081	0,075	
17,500	0,314	0,365	0,415	0,467	0,518	0,576	0,634	0,740	0,845	1,048	1,250	1,597	2,088	2,787	3,575	3,942	4,036	3,996	3,919	3,835	3,675	3,474	3,421	3,366	3,285	3,184	2,969	2,563	2,095	1,743	1,442	1,169	0,970	0,788	0,583	0,464	0,344	0,272	0,201	0,164	0,128	0,112	0,096	0,084	0,071	
15,000	0,316	0,365	0,414	0,465	0,517	0,572	0,627	0,735	0,844	1,060	1,277	1,620	2,152	2,914	3,688	4,016	4,028	3,961	3,863	3,789	3,677	3,585	3,558	3,530	3,488	3,385	3,116	2,638	2,170	1,840	1,551	1,275	1,029	0,823	0,631	0,506	0,381	0,291	0,201	0,166	0,131	0,118	0,105	0,087	0,068	
12,500	0,301	0,355	0,409	0,463	0,516	0,571	0,625	0,738	0,851	1,069	1,287	1,585	2,095	2,882	3,622	3,886	3,896	3,838	3,750	3,696	3,642	3,574	3,578	3,526	3,475	3,377	3,064	2,577	2,131	1,831	1,538	1,285	1,031	0,823	0,611	0,495	0,379	0,302	0,225	0,185	0,145	0,127	0,110	0,094	0,078	
10,000	0,286	0,345	0,405	0,460	0,516	0,569	0,622	0,740	0,858	1,077	1,296	1,577	2,071	2,810	3,520	3,733	3,740	3,713	3,658	3,594	3,540	3,527	3,512	3,463	3,387	3,300	3,027	2,558	2,162	1,828	1,513	1,261	1,013	0,772	0,590	0,483	0,376	0,313	0,250	0,204	0,159	0,137	0,115	0,102	0,089	
7,500	0,319	0,380	0,440	0,493	0,546	0,597	0,647	0,759	0,870	1,075	1,280	1,569	2,018	2,670	3,326	3,549	3,554	3,544	3,459	3,399	3,373	3,389	3,422	3,394	3,315	3,287	3,063	2,589	2,182	1,837	1,494	1,231	0,981	0,723	0,562	0,459	0,356	0,300	0,245	0,201	0,158	0,141	0,123	0,111	0,099	
5,000	0,352	0,414	0,476	0,527	0,577	0,625	0,672	0,778	0,883	1,074	1,264	1,524	1,918	2,488	3,056	3,281	3,290	3,246	3,201	3,154	3,162	3,217	3,289	3,274	3,242	3,178	2,964	2,540	2,103	1,760	1,414	1,164	0,931	0,698	0,533	0,435	0,336	0,288	0,240	0,198	0,157	0,144	0,131	0,120	0,108	
2,500	0,371	0,430	0,490	0,535	0,580	0,628	0,676	0,775	0,874	1,045	1,217	1,475	1,814	2,303	2,832	3,061	3,075	3,047	2,995	3,001	3,036	3,095	3,129	3,156	3,133	3,107	2,916	2,456	2,020	1,694	1,392	1,123	0,896	0,693	0,532	0,426	0,320	0,274	0,228	0,198	0,168	0,157	0,146	0,138	0,130	
0,000	0,389	0,446	0,504	0,544	0,584	0,631	0,679	0,772	0,864	1,017	1,170	1,390	1,727	2,207	2,655	2,839	2,825	2,809	2,793	2,861	2,880	2,936	2,952	3,017	3,032	3,033	2,806	2,394	1,931	1,575	1,271	1,050	0,862	0,691	0,532	0,418	0,304	0,260	0,217	0,198	0,179	0,169	0,160	0,156	0,152	
-2,500	0,391	0,448	0,504	0,542	0,580	0,623	0,666	0,740	0,813	0,953	1,093	1,358	1,711	2,156	2,508	2,642	2,648	2,645	2,652	2,732	2,799	2,855	2,866	2,897	2,928	2,967	2,791	2,330	1,828	1,458	1,215	1,079	0,908	0,748	0,618	0,500	0,382	0,326	0,270	0,250	0,230	0,215	0,199	0,190	0,181	
-5,000	0,394	0,449	0,505	0,541	0,576	0,615	0,654	0,708	0,761	0,889	1,017	1,246	1,556	1,995	2,354	2,503	2,515	2,491	2,502	2,618	2,682	2,729	2,739	2,779	2,830	2,891	2,708	2,295	1,801	1,488	1,251	1,161	1,020	0,857	0,704	0,582	0,460	0,392	0,324	0,303	0,282	0,260	0,239	0,225	0,211	
-7,500	0,378	0,427	0,475	0,504	0,533	0,565	0,596	0,648	0,699	0,825	0,951	1,138	1,476	1,933	2,265	2,393	2,418	2,439	2,495	2,607	2,617	2,646	2,640	2,725	2,856	2,930	2,747	2,368	1,903	1,594	1,378	1,258	1,103	0,930	0,765	0,641	0,517	0,437	0,358	0,328	0,298	0,273	0,248	0,235	0,221	
-10,000	0,363	0,404	0,445	0,468	0,491	0,515	0,539	0,588	0,636	0,760	0,884	1,111	1,468	1,921	2,270	2,409	2,475	2,538	2,614	2,660	2,647	2,676	2,762	2,853	2,943	3,034	2,886	2,492	2,084	1,758	1,494	1,335	1,186	0,999	0,826	0,700	0,573	0,483	0,392	0,353	0,314	0,286	0,258	0,245	0,231	
-12,500	0,303	0,340	0,376	0,398	0,420	0,441	0,461	0,503	0,546	0,688	0,830	1,089	1,411	1,853	2,214	2,395	2,515	2,621	2,686	2,695	2,721	2,791	2,883	2,973	3,076	3,172	3,084	2,726	2,227	1,850	1,548	1,359	1,185	0,988	0,792	0,678	0,564	0,487	0,411	0,369	0,328	0,305	0,282	0,272	0,262	
-15,000	0,244	0,275	0,307	0,328	0,349	0,367	0,384	0,419	0,455	0,615	0,776	1,059	1,380	1,770	2,158	2,401	2,539	2,648	2,720	2,797	2,863	2,953	3,075	3,215	3,310	3,396	3,304	2,882	2,377	1,956	1,609	1,372	1,160	0,946	0,758	0,656	0,554	0,492	0,429	0,385	0,341	0,323	0,306	0,299	0,292	
-17,500	0,193	0,216	0,240	0,250	0,260	0,276	0,293	0,336	0,379	0,536	0,693	0,953	1,289	1,700	2,130	2,432	2,589	2,693	2,775	2,871	2,986	3,108	3,256	3,366	3,482	3,562	3,471	2,985	2,371	1,905	1,568	1,332	1,103	0,907	0,763	0,676	0,589	0,533	0,477	0,428	0,379	0,354	0,330	0,319	0,308	
-20,000	0,142	0,157	0,172	0,171	0,170	0,186	0,202	0,252	0,303	0,456	0,609	0,849	1,180	1,668	2,116	2,472	2,697	2,757	2,808	2,933	3,072	3,232	3,393	3,484	3,565	3,649	3,506	2,948	2,292	1,800	1,452	1,247	1,047	0,903	0,768	0,696	0,625	0,575	0,525	0,471	0,417	0,385	0,353	0,339	0,324	
-22,500	0,116	0,132	0,148	0,151	0,155	0,171	0,187	0,238	0,289	0,432	0,575	0,806	1,116	1,550	1,966	2,390	2,645	2,659	2,728	2,895	3,048	3,220	3,367	3,445	3,454	3,512	3,353	2,798	2,188	1,733	1,433	1,248	1,064	0,938	0,803	0,726	0,648	0,596	0,543	0,479	0,414	0,381	0,347	0,334	0,321	
-25,000	0,090	0,106	0,123	0,131	0,140	0,156	0,173	0,224	0,276	0,409	0,542	0,749	0,997	1,361	1,742	2,132	2,361	2,387	2,505	2,661	2,799	2,974	3,083	3,077	3,036	3,138	3,098	2,571	2,026	1,657	1,405	1,237	1,095	0,935	0,837	0,755	0,672	0,617	0,561	0,486	0,411	0,376	0,341	0,330	0,318	
-27,500	0,084	0,098	0,111	0,123	0,134	0,150	0,166	0,208	0,251	0,371	0,490	0,641	0,834	1,145	1,549	1,892	2,055	2,141	2,264	2,400	2,493	2,603	2,642	2,654	2,677	2,780	2,683	2,222	1,806	1,541	1,354	1,201	1,085	0,948	0,804	0,715	0,626	0,568	0,509	0,446	0,383	0,351	0,320	0,306	0,292	
-30,000	0,078	0,089	0,099	0,114	0,128	0,143	0,158	0,192	0,226	0,332	0,438	0,567	0,696	0,985	1,274	1,524	1,774	1,870	1,966	2,064	2,162	2,213	2,265	2,314	2,364	2,333	2,303	1,950	1,597	1,422	1,246	1,114	0,982	0,877	0,771	0,676	0,580	0,519	0,457	0,406	0,355	0,327	0,298	0,282	0,265	
-32,500	0,071	0,080	0,089	0,103	0,116	0,135	0,153	0,187	0,221	0,303	0,409	0,511	0,613	0,819	1,025	1,261	1,498	1,607	1,715	1,793	1,870	1,925	1,980	2,008	2,036	1,990	1,943	1,677	1,410	1,252	1,095	0,972	0,849	0,760	0,671	0,620	0,524	0,463	0,402	0,355	0,307	0,288	0,268	0,256	0,243	
-35,000	0,064	0,071	0,079	0,092	0,105	0,126	0,147	0,181	0,215	0,297	0,380	0,454	0,529	0,653	0,776	0,999	1,222	1,343	1,465	1,521	1,578	1,637	1,696	1,702	1,709	1,646	1,583	1,403	1,224	1,083	0,943	0,829	0,715	0,643	0,571	0,520	0,468	0,407	0,346	0,303	0,259	0,248	0,237	0,229	0,222	
-37,500	0,057	0,065	0,074	0,088	0,101	0,130	0,159	0,194	0,228	0,285	0,341	0,395	0,448	0,535	0,621	0,777	0,933	1,036	1,139	1,172	1,206	1,243	1,281	1,309	1,336	1,289	1,242	1,113	0,984	0,881	0,778	0,681	0,584	0,517	0,451	0,417	0,382	0,360	0,299	0,263	0,228	0,218	0,208	0,200	0,192	
-40,000	0,050	0,060	0,069	0,083	0,098	0,134	0,170	0,206	0,242	0,272	0,303	0,335	0,368	0,417	0,466	0,556	0,645	0,729	0,813	0,823	0,834	0,850	0,867	0,915	0,964	0,932	0,900	0,822	0,745	0,678	0,612	0,532	0,452	0,391	0,330	0,313	0,296	0,274	0,251	0,224	0,197	0,188	0,179	0,171	0,163	
-42,500	0,046	0,054	0,063	0,078	0,093	0,117	0,153	0,172	0,191	0,209	0,226	0,251	0,277	0,301	0,326	0,378	0,430	0,475	0,521	0,524	0,527	0,539	0,551	0,581	0,611	0,597	0,583	0,536	0,490	0,455	0,419	0,371	0,323	0,275	0,228	0,214	0,200	0,193	0,185	0,181	0,154	0,148	0,143	0,132	0,121	
-45,000	0,042	0,049	0,057	0,072	0,087	0,112	0,136	0,139	0,141	0,145	0,149	0,167	0,185	0,186	0,186	0,200	0,214	0,221	0,228	0,224	0,219	0,227	0,235	0,247	0,259	0,262	0,265	0,250	0,234	0,231	0,227	0,210	0,194	0,159	0,125	0,115	0,104	0,112	0,119	0,115	0,111	0,109	0,106	0,093	0,079	
-47,500	0,039	0,045	0,051	0,053	0,068	0,085	0,101	0,108	0,115	0,120	0,126	0,134	0,143	0,146	0,150	0,154	0,159	0,161	0,163	0,159	0,156	0,163	0,169	0,176	0,182	0,182	0,182	0,171	0,159	0,157	0,154	0,144	0,133	0,115	0,097	0,091	0,085	0,085	0,086	0,083	0,081	0,080	0,077	0,069	0,060	
-50,000	0,035	0,040	0,045	0,047	0,049	0,058	0,066	0,077	0,089	0,096	0,103	0,102	0,101	0,107	0,113	0,108	0,103	0,100	0,097	0,095	0,093	0,098	0,104	0,104	0,104	0,101	0,098	0,091	0,085	0,082	0,080	0,077	0,073	0,071	0,069	0,067	0,065	0,059	0,053	0,052	0,050	0,049	0,048	0,044	0,040	
-52,500	0,037	0,034	0,039	0,043	0,046	0,052	0,059	0,069	0,079	0,083	0,087	0,088	0,090	0,092	0,094	0,094	0,093	0,089	0,084	0,081	0,079	0,082	0,086	0,086	0,087	0,083	0,079	0,075	0,072	0,072	0,071	0,070	0,068	0,062	0,056	0,056	0,055	0,051	0,046	0,046	0,046	0,041	0,036	0,042	0,037	
-55,000	0,039	0,036	0,034	0,038	0,043	0,047	0,051	0,060	0,069	0,070	0,072	0,075	0,078	0,076	0,074	0,079	0,083	0,077	0,070	0,068	0,065	0,067	0,068	0,068	0,069	0,064	0,060	0,059	0,059	0,061	0,063	0,063	0,063	0,053	0,043	0,044	0,046	0,042	0,039	0,040	0,042	0,033	0,024	0,030	0,035	
