# Supplementary material for: 4D dose simulation in volumetric arc therapy: Accuracy and affecting parameters
Source: PLoS One. 2017 Feb 23;12(2):e0172810. doi: 10.1371/journal.pone.0172810 (PMC5322962; doi:10.1371/journal.pone.0172810)
Supplement: S1 File — The zip-file contains the simulated 4D VMAT dose distributions and the the dose measurements (serving as ground truth data) that are underlying the figures and numbers presented in the manuscript. For further details see the Readme.md file contained in the zip-file. (ZIP) [file pone.0172810.s001.zip › 2016_PLOS_Sothmann___SupportingInformation/Measurement_Day1/Case1c.dat]

PTW-Image File Format
VERSION		1.0
PIXELSPERLINE	45
LINESPERIMAGE	45
XRESOLUTION	2,500
YRESOLUTION	2,500
XCOORDINATE	-55,000
YCOORDINATE	55,000
UNIT		unknown
SOFTWARE	StandardMatrix
NORMALIZATION	3,956
0;-55,000	-52,500	-50,000	-47,500	-45,000	-42,500	-40,000	-37,500	-35,000	-32,500	-30,000	-27,500	-25,000	-22,500	-20,000	-17,500	-15,000	-12,500	-10,000	-7,500	-5,000	-2,500	0,000	2,500	5,000	7,500	10,000	12,500	15,000	17,500	20,000	22,500	25,000	27,500	30,000	32,500	35,000	37,500	40,000	42,500	45,000	47,500	50,000	52,500	55,000	
55,000	0,030	0,033	0,035	0,036	0,036	0,037	0,038	0,041	0,043	0,046	0,049	0,052	0,054	0,053	0,051	0,052	0,052	0,072	0,092	0,089	0,087	0,116	0,144	0,142	0,139	0,117	0,095	0,086	0,077	0,071	0,064	0,065	0,066	0,057	0,048	0,047	0,045	0,041	0,036	0,041	0,046	0,046	0,045	0,037	0,029	
52,500	0,034	0,033	0,036	0,039	0,043	0,042	0,040	0,044	0,047	0,054	0,060	0,065	0,070	0,070	0,070	0,072	0,073	0,089	0,104	0,105	0,106	0,131	0,156	0,149	0,141	0,123	0,105	0,095	0,085	0,077	0,069	0,067	0,066	0,061	0,056	0,052	0,048	0,044	0,040	0,042	0,045	0,043	0,041	0,039	0,031	
50,000	0,037	0,037	0,037	0,043	0,050	0,046	0,042	0,047	0,051	0,061	0,072	0,078	0,085	0,087	0,089	0,092	0,095	0,106	0,116	0,121	0,125	0,146	0,168	0,156	0,143	0,129	0,115	0,104	0,093	0,083	0,073	0,070	0,066	0,065	0,064	0,058	0,051	0,048	0,044	0,044	0,043	0,039	0,036	0,035	0,033	
47,500	0,043	0,045	0,047	0,051	0,058	0,061	0,063	0,068	0,073	0,080	0,087	0,096	0,104	0,110	0,116	0,126	0,136	0,143	0,150	0,153	0,157	0,174	0,190	0,184	0,177	0,159	0,142	0,127	0,112	0,104	0,097	0,085	0,074	0,072	0,069	0,064	0,059	0,059	0,059	0,056	0,053	0,048	0,044	0,038	0,033	
45,000	0,050	0,053	0,057	0,061	0,066	0,075	0,085	0,090	0,095	0,099	0,102	0,113	0,124	0,134	0,143	0,161	0,178	0,181	0,184	0,186	0,188	0,201	0,213	0,212	0,211	0,190	0,169	0,150	0,131	0,125	0,120	0,101	0,082	0,078	0,075	0,071	0,067	0,070	0,074	0,069	0,064	0,058	0,053	0,042	0,032	
42,500	0,055	0,061	0,067	0,073	0,078	0,088	0,097	0,115	0,133	0,160	0,187	0,234	0,281	0,324	0,367	0,378	0,390	0,422	0,454	0,405	0,355	0,377	0,400	0,387	0,375	0,310	0,246	0,208	0,170	0,160	0,150	0,126	0,103	0,096	0,089	0,083	0,077	0,076	0,075	0,066	0,060	0,059	0,058	0,047	0,036	
40,000	0,060	0,069	0,078	0,084	0,091	0,100	0,109	0,140	0,171	0,221	0,272	0,355	0,439	0,515	0,590	0,596	0,602	0,663	0,725	0,623	0,522	0,554	0,586	0,562	0,539	0,431	0,323	0,266	0,208	0,194	0,180	0,152	0,123	0,113	0,103	0,096	0,088	0,082	0,076	0,067	0,057	0,060	0,062	0,051	0,041	
37,500	0,071	0,081	0,091	0,102	0,114	0,139	0,164	0,223	0,254	0,324	0,393	0,520	0,647	0,867	1,087	1,115	1,144	1,179	1,214	1,100	0,986	0,966	0,946	0,910	0,875	0,740	0,605	0,500	0,395	0,340	0,286	0,237	0,188	0,164	0,141	0,128	0,116	0,105	0,099	0,091	0,082	0,081	0,079	0,068	0,058	
35,000	0,081	0,093	0,104	0,120	0,136	0,178	0,219	0,278	0,337	0,426	0,515	0,685	0,856	1,219	1,583	1,634	1,686	1,694	1,703	1,576	1,449	1,378	1,306	1,259	1,211	1,049	0,887	0,734	0,582	0,486	0,391	0,322	0,253	0,216	0,178	0,161	0,144	0,133	0,122	0,114	0,107	0,102	0,097	0,086	0,075	
32,500	0,107	0,122	0,137	0,164	0,191	0,251	0,311	0,377	0,443	0,517	0,606	0,818	1,031	1,468	1,906	1,979	2,053	2,040	2,028	1,876	1,724	1,648	1,573	1,521	1,468	1,331	1,193	1,020	0,846	0,700	0,554	0,449	0,344	0,283	0,222	0,173	0,155	0,138	0,121	0,115	0,108	0,101	0,094	0,082	0,071	
30,000	0,133	0,151	0,169	0,208	0,246	0,324	0,403	0,476	0,550	0,623	0,696	0,951	1,207	1,718	2,229	2,324	2,420	2,387	2,353	2,176	1,998	1,919	1,841	1,783	1,726	1,613	1,499	1,305	1,111	0,914	0,717	0,576	0,435	0,351	0,267	0,217	0,167	0,143	0,119	0,115	0,110	0,100	0,091	0,079	0,068	
27,500	0,170	0,200	0,229	0,281	0,333	0,407	0,481	0,551	0,622	0,714	0,807	1,029	1,460	2,031	2,503	2,670	2,715	2,685	2,610	2,486	2,301	2,198	2,140	2,087	2,039	1,935	1,792	1,601	1,293	1,036	0,817	0,628	0,481	0,381	0,325	0,264	0,203	0,170	0,137	0,123	0,110	0,101	0,093	0,081	0,070	
25,000	0,207	0,248	0,289	0,355	0,421	0,490	0,560	0,627	0,694	0,806	0,918	1,202	1,650	2,261	2,797	2,973	3,057	3,081	3,028	2,856	2,705	2,578	2,510	2,458	2,369	2,234	2,068	1,853	1,487	1,169	0,902	0,714	0,555	0,458	0,383	0,311	0,239	0,197	0,155	0,132	0,109	0,102	0,095	0,084	0,073	
22,500	0,274	0,314	0,354	0,409	0,463	0,529	0,595	0,672	0,749	0,891	1,033	1,361	1,865	2,571	3,120	3,294	3,435	3,512	3,513	3,310	3,182	3,083	2,951	2,758	2,634	2,532	2,387	2,113	1,707	1,380	1,065	0,831	0,655	0,546	0,419	0,327	0,236	0,194	0,152	0,129	0,107	0,098	0,089	0,081	0,073	
20,000	0,341	0,380	0,419	0,463	0,506	0,568	0,630	0,717	0,804	0,976	1,148	1,517	2,010	2,666	3,284	3,603	3,762	3,801	3,784	3,695	3,616	3,443	3,234	3,011	2,874	2,798	2,670	2,337	1,892	1,566	1,241	0,941	0,719	0,574	0,454	0,344	0,233	0,190	0,148	0,126	0,104	0,093	0,083	0,078	0,073	
17,500	0,357	0,391	0,425	0,471	0,516	0,587	0,658	0,755	0,853	1,023	1,193	1,529	2,034	2,710	3,426	3,804	3,910	3,887	3,870	3,884	3,784	3,546	3,379	3,231	3,125	3,069	2,916	2,528	2,041	1,670	1,314	0,969	0,740	0,579	0,461	0,350	0,238	0,190	0,142	0,122	0,102	0,095	0,088	0,078	0,068	
15,000	0,373	0,402	0,432	0,479	0,526	0,605	0,685	0,793	0,902	1,069	1,237	1,549	2,101	2,820	3,503	3,893	3,956	3,938	3,914	3,884	3,749	3,584	3,464	3,369	3,336	3,285	3,067	2,563	2,057	1,692	1,352	1,031	0,801	0,632	0,469	0,356	0,244	0,190	0,136	0,118	0,101	0,097	0,094	0,079	0,063	
12,500	0,373	0,401	0,430	0,478	0,526	0,610	0,693	0,810	0,927	1,078	1,229	1,516	2,031	2,775	3,456	3,780	3,857	3,853	3,830	3,763	3,634	3,469	3,396	3,355	3,363	3,301	3,018	2,488	2,005	1,682	1,363	1,086	0,843	0,657	0,480	0,375	0,270	0,210	0,150	0,130	0,109	0,101	0,092	0,082	0,071	
10,000	0,373	0,400	0,428	0,477	0,527	0,614	0,701	0,826	0,951	1,086	1,221	1,478	1,962	2,684	3,403	3,679	3,719	3,722	3,695	3,595	3,419	3,314	3,301	3,280	3,275	3,232	2,987	2,482	2,013	1,679	1,380	1,132	0,879	0,649	0,492	0,394	0,297	0,231	0,165	0,141	0,117	0,104	0,091	0,085	0,079	
7,500	0,355	0,389	0,422	0,472	0,522	0,611	0,701	0,828	0,954	1,078	1,201	1,467	1,892	2,545	3,258	3,538	3,559	3,549	3,472	3,370	3,241	3,170	3,165	3,158	3,130	3,130	2,896	2,393	1,950	1,648	1,366	1,133	0,898	0,653	0,484	0,391	0,298	0,235	0,172	0,148	0,123	0,114	0,105	0,097	0,088	
5,000	0,338	0,377	0,417	0,467	0,517	0,609	0,701	0,829	0,957	1,069	1,182	1,416	1,802	2,395	3,034	3,293	3,326	3,318	3,254	3,159	3,059	2,973	2,943	2,914	2,930	2,912	2,701	2,248	1,818	1,542	1,267	1,058	0,831	0,617	0,476	0,388	0,300	0,239	0,179	0,154	0,130	0,125	0,120	0,109	0,098	
2,500	0,322	0,361	0,400	0,447	0,494	0,584	0,674	0,795	0,915	1,012	1,109	1,339	1,687	2,217	2,837	3,136	3,187	3,181	3,086	3,000	2,919	2,871	2,855	2,857	2,828	2,818	2,628	2,137	1,734	1,454	1,183	0,953	0,764	0,602	0,463	0,378	0,293	0,252	0,211	0,194	0,178	0,176	0,174	0,170	0,166	
0,000	0,305	0,345	0,384	0,428	0,472	0,560	0,648	0,760	0,873	0,954	1,035	1,228	1,589	2,160	2,712	2,985	2,997	2,998	2,938	2,905	2,827	2,848	2,873	2,896	2,838	2,819	2,573	2,100	1,650	1,377	1,120	0,929	0,763	0,603	0,449	0,368	0,287	0,265	0,243	0,234	0,226	0,227	0,229	0,231	0,234	
-2,500	0,289	0,330	0,371	0,413	0,455	0,524	0,593	0,696	0,800	0,888	0,976	1,181	1,604	2,140	2,599	2,826	2,876	2,857	2,844	2,846	2,859	2,918	2,912	2,892	2,832	2,803	2,569	2,071	1,610	1,350	1,155	1,013	0,844	0,676	0,536	0,448	0,360	0,332	0,304	0,293	0,283	0,275	0,267	0,261	0,256	
-5,000	0,273	0,316	0,359	0,399	0,438	0,488	0,538	0,632	0,727	0,822	0,918	1,137	1,519	2,012	2,423	2,654	2,703	2,686	2,687	2,765	2,815	2,860	2,844	2,853	2,807	2,786	2,586	2,210	1,729	1,469	1,252	1,122	0,946	0,768	0,623	0,529	0,434	0,400	0,366	0,353	0,339	0,322	0,305	0,291	0,277	
-7,500	0,306	0,340	0,374	0,407	0,440	0,488	0,536	0,627	0,718	0,826	0,934	1,142	1,502	1,939	2,285	2,463	2,492	2,513	2,590	2,732	2,788	2,839	2,843	2,866	2,866	2,880	2,767	2,437	1,916	1,600	1,390	1,239	1,052	0,856	0,679	0,572	0,464	0,408	0,353	0,335	0,318	0,303	0,288	0,280	0,273	
-10,000	0,339	0,364	0,388	0,415	0,442	0,488	0,533	0,621	0,709	0,829	0,950	1,144	1,487	1,894	2,226	2,420	2,504	2,537	2,625	2,787	2,874	2,929	2,984	2,973	2,979	3,056	2,980	2,631	2,134	1,790	1,545	1,334	1,132	0,902	0,735	0,615	0,494	0,417	0,340	0,318	0,296	0,283	0,270	0,269	0,268	
-12,500	0,328	0,349	0,369	0,395	0,420	0,465	0,510	0,587	0,665	0,786	0,907	1,122	1,437	1,845	2,191	2,444	2,600	2,673	2,748	2,853	2,976	3,054	3,064	3,068	3,135	3,267	3,220	2,852	2,311	1,924	1,617	1,358	1,124	0,886	0,742	0,634	0,527	0,454	0,382	0,359	0,335	0,325	0,314	0,308	0,302	
-15,000	0,318	0,334	0,349	0,374	0,399	0,443	0,486	0,554	0,621	0,743	0,865	1,094	1,441	1,875	2,280	2,584	2,752	2,845	2,941	3,022	3,059	3,105	3,143	3,238	3,365	3,497	3,394	2,938	2,410	2,003	1,642	1,367	1,139	0,929	0,749	0,654	0,559	0,492	0,425	0,400	0,375	0,366	0,358	0,347	0,335	
-17,500	0,289	0,299	0,309	0,322	0,335	0,362	0,389	0,446	0,503	0,625	0,746	0,985	1,373	1,843	2,293	2,642	2,831	2,954	3,007	3,044	3,077	3,114	3,211	3,325	3,471	3,554	3,426	2,942	2,413	2,018	1,647	1,377	1,143	0,935	0,801	0,710	0,618	0,553	0,488	0,455	0,421	0,401	0,381	0,366	0,351	
-20,000	0,260	0,264	0,268	0,269	0,271	0,281	0,291	0,338	0,386	0,507	0,628	0,870	1,241	1,783	2,218	2,535	2,777	2,888	2,940	3,013	3,086	3,152	3,246	3,343	3,457	3,523	3,371	2,916	2,427	2,015	1,572	1,310	1,117	0,977	0,853	0,765	0,677	0,614	0,551	0,510	0,468	0,436	0,404	0,385	0,366	
-22,500	0,193	0,198	0,203	0,207	0,211	0,226	0,241	0,304	0,366	0,500	0,633	0,852	1,161	1,607	2,007	2,366	2,610	2,730	2,815	2,884	2,938	3,003	3,108	3,254	3,369	3,416	3,254	2,819	2,341	1,940	1,540	1,320	1,148	1,033	0,893	0,792	0,690	0,614	0,538	0,499	0,460	0,432	0,403	0,382	0,360	
-25,000	0,125	0,132	0,138	0,145	0,152	0,171	0,190	0,269	0,347	0,492	0,637	0,825	1,048	1,435	1,847	2,203	2,413	2,494	2,608	2,625	2,644	2,730	2,871	2,975	3,040	3,123	3,007	2,554	2,113	1,790	1,451	1,248	1,139	1,020	0,934	0,818	0,702	0,613	0,525	0,488	0,452	0,427	0,402	0,378	0,353	
-27,500	0,104	0,112	0,120	0,131	0,141	0,162	0,183	0,262	0,341	0,467	0,592	0,734	0,914	1,231	1,703	2,041	2,166	2,241	2,314	2,379	2,404	2,477	2,516	2,600	2,708	2,814	2,678	2,247	1,840	1,591	1,368	1,201	1,099	0,954	0,848	0,752	0,655	0,571	0,486	0,447	0,407	0,383	0,359	0,332	0,306	
-30,000	0,083	0,093	0,103	0,117	0,130	0,153	0,176	0,256	0,335	0,441	0,546	0,659	0,771	1,093	1,414	1,639	1,863	1,939	2,015	2,036	2,058	2,094	2,131	2,283	2,436	2,399	2,362	1,992	1,622	1,415	1,209	1,083	0,956	0,859	0,762	0,685	0,609	0,528	0,447	0,405	0,362	0,339	0,315	0,287	0,259	
-32,500	0,075	0,084	0,093	0,107	0,122	0,148	0,174	0,245	0,317	0,401	0,506	0,587	0,667	0,889	1,111	1,328	1,545	1,610	1,676	1,719	1,761	1,844	1,927	2,022	2,117	2,074	2,031	1,734	1,437	1,256	1,075	0,955	0,835	0,750	0,665	0,606	0,529	0,462	0,395	0,360	0,325	0,302	0,279	0,254	0,230	
-35,000	0,066	0,075	0,084	0,098	0,113	0,143	0,172	0,235	0,298	0,382	0,467	0,515	0,563	0,685	0,808	1,017	1,226	1,282	1,338	1,401	1,464	1,594	1,724	1,761	1,798	1,750	1,701	1,477	1,253	1,097	0,941	0,827	0,714	0,641	0,568	0,509	0,450	0,396	0,343	0,315	0,287	0,265	0,242	0,222	0,202	
-37,500	0,062	0,073	0,085	0,107	0,128	0,160	0,192	0,214	0,276	0,341	0,407	0,430	0,453	0,530	0,607	0,753	0,899	0,983	1,068	1,150	1,232	1,325	1,419	1,433	1,447	1,400	1,353	1,172	0,992	0,878	0,764	0,665	0,567	0,511	0,456	0,408	0,359	0,341	0,287	0,272	0,256	0,237	0,219	0,197	0,175	
-40,000	0,057	0,072	0,086	0,115	0,144	0,177	0,211	0,233	0,255	0,301	0,347	0,345	0,344	0,375	0,407	0,489	0,571	0,685	0,799	0,899	1,000	1,057	1,114	1,105	1,097	1,051	1,005	0,868	0,731	0,659	0,588	0,504	0,420	0,382	0,345	0,307	0,269	0,251	0,232	0,228	0,224	0,210	0,196	0,172	0,148	
-42,500	0,057	0,071	0,086	0,106	0,126	0,127	0,161	0,175	0,190	0,216	0,243	0,245	0,248	0,270	0,293	0,346	0,399	0,462	0,525	0,582	0,640	0,682	0,725	0,703	0,682	0,661	0,640	0,552	0,465	0,424	0,384	0,332	0,281	0,258	0,236	0,215	0,194	0,186	0,177	0,167	0,163	0,150	0,137	0,120	0,104	
-45,000	0,056	0,071	0,085	0,097	0,108	0,109	0,111	0,118	0,126	0,132	0,139	0,145	0,152	0,165	0,179	0,203	0,227	0,239	0,251	0,265	0,279	0,308	0,336	0,302	0,268	0,271	0,275	0,237	0,198	0,189	0,180	0,161	0,142	0,135	0,128	0,123	0,119	0,121	0,123	0,112	0,102	0,089	0,077	0,068	0,059	
-47,500	0,046	0,056	0,065	0,068	0,079	0,084	0,089	0,098	0,108	0,114	0,120	0,124	0,128	0,139	0,149	0,157	0,166	0,171	0,177	0,183	0,188	0,205	0,222	0,204	0,187	0,187	0,187	0,164	0,142	0,136	0,131	0,119	0,108	0,102	0,096	0,094	0,091	0,089	0,087	0,082	0,076	0,074	0,062	0,056	0,050	
-50,000	0,035	0,040	0,046	0,048	0,050	0,058	0,067	0,079	0,091	0,097	0,102	0,103	0,105	0,112	0,120	0,112	0,104	0,104	0,103	0,100	0,097	0,102	0,107	0,107	0,106	0,102	0,098	0,092	0,085	0,083	0,081	0,077	0,073	0,069	0,064	0,064	0,064	0,058	0,052	0,051	0,051	0,049	0,047	0,044	0,040	
-52,500	0,038	0,034	0,040	0,043	0,047	0,054	0,061	0,071	0,082	0,086	0,090	0,092	0,093	0,096	0,098	0,096	0,094	0,090	0,085	0,084	0,083	0,086	0,088	0,088	0,088	0,085	0,081	0,076	0,071	0,072	0,072	0,070	0,068	0,061	0,054	0,054	0,055	0,050	0,046	0,046	0,046	0,041	0,036	0,041	0,038	
-55,000	0,040	0,037	0,034	0,039	0,044	0,049	0,054	0,064	0,074	0,076	0,078	0,080	0,082	0,079	0,076	0,080	0,083	0,075	0,068	0,069	0,070	0,070	0,069	0,070	0,070	0,067	0,064	0,061	0,058	0,060	0,063	0,063	0,064	0,053	0,043	0,044	0,046	0,043	0,040	0,041	0,042	0,033	0,025	0,030	0,035	
