# Supplementary material for: 4D dose simulation in volumetric arc therapy: Accuracy and affecting parameters
Source: PLoS One. 2017 Feb 23;12(2):e0172810. doi: 10.1371/journal.pone.0172810 (PMC5322962; doi:10.1371/journal.pone.0172810)
Supplement: S1 File — The zip-file contains the simulated 4D VMAT dose distributions and the the dose measurements (serving as ground truth data) that are underlying the figures and numbers presented in the manuscript. For further details see the Readme.md file contained in the zip-file. (ZIP) [file pone.0172810.s001.zip › 2016_PLOS_Sothmann___SupportingInformation/Measurement_Day1/Case1d.dat]

PTW-Image File Format
VERSION		1.0
PIXELSPERLINE	45
LINESPERIMAGE	45
XRESOLUTION	2,500
YRESOLUTION	2,500
XCOORDINATE	-55,000
YCOORDINATE	55,000
UNIT		unknown
SOFTWARE	StandardMatrix
NORMALIZATION	4,147
0;-55,000	-52,500	-50,000	-47,500	-45,000	-42,500	-40,000	-37,500	-35,000	-32,500	-30,000	-27,500	-25,000	-22,500	-20,000	-17,500	-15,000	-12,500	-10,000	-7,500	-5,000	-2,500	0,000	2,500	5,000	7,500	10,000	12,500	15,000	17,500	20,000	22,500	25,000	27,500	30,000	32,500	35,000	37,500	40,000	42,500	45,000	47,500	50,000	52,500	55,000	
55,000	0,031	0,033	0,035	0,035	0,035	0,037	0,038	0,040	0,043	0,046	0,050	0,052	0,054	0,054	0,055	0,051	0,048	0,069	0,090	0,085	0,080	0,109	0,138	0,136	0,134	0,115	0,095	0,087	0,078	0,071	0,064	0,066	0,068	0,060	0,053	0,052	0,052	0,042	0,033	0,038	0,043	0,042	0,041	0,037	0,033	
52,500	0,035	0,034	0,036	0,039	0,043	0,041	0,039	0,042	0,045	0,053	0,060	0,065	0,069	0,071	0,073	0,071	0,069	0,084	0,100	0,099	0,098	0,124	0,151	0,145	0,139	0,122	0,106	0,096	0,087	0,077	0,067	0,068	0,068	0,063	0,057	0,055	0,053	0,047	0,040	0,041	0,042	0,040	0,037	0,040	0,036	
50,000	0,038	0,037	0,036	0,043	0,050	0,044	0,039	0,044	0,048	0,059	0,070	0,078	0,085	0,088	0,091	0,090	0,089	0,100	0,110	0,113	0,115	0,139	0,163	0,153	0,144	0,130	0,116	0,106	0,097	0,084	0,071	0,070	0,068	0,065	0,062	0,059	0,055	0,051	0,048	0,044	0,041	0,037	0,034	0,036	0,039	
47,500	0,046	0,047	0,048	0,053	0,059	0,062	0,065	0,069	0,073	0,080	0,087	0,096	0,105	0,110	0,116	0,125	0,134	0,140	0,145	0,147	0,148	0,169	0,190	0,184	0,178	0,160	0,143	0,129	0,115	0,106	0,097	0,087	0,077	0,073	0,068	0,064	0,060	0,060	0,061	0,057	0,053	0,049	0,045	0,041	0,036	
45,000	0,055	0,057	0,060	0,064	0,069	0,080	0,091	0,094	0,098	0,101	0,104	0,115	0,125	0,133	0,141	0,160	0,180	0,180	0,181	0,181	0,182	0,199	0,217	0,215	0,212	0,191	0,170	0,151	0,133	0,128	0,123	0,105	0,086	0,080	0,074	0,069	0,064	0,070	0,075	0,070	0,065	0,061	0,057	0,045	0,033	
42,500	0,075	0,079	0,083	0,091	0,098	0,116	0,127	0,147	0,167	0,178	0,189	0,201	0,213	0,299	0,386	0,380	0,374	0,423	0,472	0,430	0,388	0,378	0,368	0,356	0,344	0,306	0,268	0,236	0,204	0,187	0,170	0,140	0,109	0,098	0,087	0,080	0,072	0,072	0,072	0,064	0,059	0,060	0,061	0,048	0,035	
40,000	0,096	0,101	0,107	0,117	0,128	0,146	0,163	0,199	0,236	0,255	0,274	0,287	0,300	0,465	0,631	0,600	0,569	0,667	0,764	0,680	0,595	0,557	0,520	0,497	0,475	0,421	0,366	0,321	0,276	0,247	0,218	0,175	0,132	0,116	0,100	0,090	0,080	0,074	0,069	0,061	0,053	0,060	0,066	0,052	0,038	
37,500	0,142	0,150	0,159	0,168	0,178	0,199	0,220	0,260	0,297	0,343	0,389	0,450	0,512	0,768	1,024	1,063	1,101	1,169	1,237	1,138	1,040	0,946	0,853	0,811	0,770	0,695	0,621	0,536	0,451	0,382	0,313	0,249	0,185	0,151	0,117	0,104	0,091	0,085	0,080	0,075	0,071	0,076	0,080	0,070	0,060	
35,000	0,188	0,199	0,210	0,219	0,228	0,252	0,276	0,317	0,358	0,430	0,503	0,614	0,725	1,071	1,418	1,526	1,634	1,671	1,709	1,597	1,485	1,336	1,187	1,125	1,064	0,970	0,875	0,750	0,626	0,517	0,409	0,323	0,238	0,186	0,133	0,118	0,102	0,096	0,091	0,090	0,089	0,092	0,094	0,089	0,083	
32,500	0,221	0,235	0,249	0,261	0,272	0,302	0,332	0,384	0,436	0,529	0,601	0,747	0,893	1,312	1,731	1,862	1,993	2,015	2,038	1,905	1,771	1,623	1,474	1,392	1,309	1,221	1,133	0,989	0,846	0,701	0,557	0,453	0,348	0,281	0,215	0,163	0,147	0,136	0,125	0,122	0,119	0,114	0,109	0,098	0,087	
30,000	0,254	0,271	0,289	0,302	0,316	0,352	0,388	0,451	0,514	0,607	0,699	0,880	1,061	1,552	2,044	2,198	2,352	2,359	2,366	2,212	2,058	1,910	1,762	1,658	1,553	1,472	1,391	1,228	1,066	0,886	0,705	0,582	0,459	0,377	0,296	0,244	0,193	0,176	0,159	0,154	0,148	0,136	0,124	0,107	0,091	
27,500	0,277	0,296	0,315	0,337	0,359	0,403	0,447	0,526	0,606	0,710	0,814	0,971	1,307	1,926	2,455	2,664	2,707	2,701	2,657	2,550	2,351	2,186	2,045	1,934	1,859	1,790	1,697	1,535	1,262	1,040	0,834	0,668	0,530	0,436	0,363	0,297	0,232	0,204	0,176	0,158	0,140	0,128	0,117	0,102	0,088	
25,000	0,299	0,320	0,342	0,372	0,403	0,454	0,505	0,601	0,697	0,813	0,929	1,149	1,514	2,203	2,870	3,062	3,095	3,113	3,086	2,928	2,720	2,520	2,407	2,328	2,255	2,176	2,051	1,804	1,436	1,134	0,889	0,731	0,602	0,507	0,429	0,351	0,272	0,232	0,192	0,162	0,131	0,120	0,109	0,097	0,085	
22,500	0,306	0,331	0,357	0,387	0,417	0,483	0,548	0,655	0,761	0,887	1,013	1,278	1,738	2,572	3,336	3,501	3,572	3,631	3,601	3,368	3,131	2,942	2,832	2,684	2,625	2,587	2,435	2,082	1,621	1,267	1,000	0,807	0,676	0,579	0,467	0,374	0,281	0,239	0,196	0,162	0,128	0,114	0,099	0,090	0,081	
20,000	0,313	0,343	0,372	0,402	0,431	0,511	0,591	0,708	0,825	0,961	1,098	1,425	1,943	2,774	3,600	3,908	4,003	4,009	3,930	3,721	3,509	3,298	3,152	3,043	2,989	2,952	2,755	2,326	1,844	1,489	1,211	0,974	0,762	0,622	0,504	0,398	0,291	0,246	0,200	0,162	0,124	0,107	0,090	0,083	0,077	
17,500	0,308	0,336	0,363	0,399	0,435	0,517	0,600	0,716	0,833	0,986	1,140	1,477	2,015	2,894	3,798	4,109	4,147	4,069	3,978	3,887	3,702	3,491	3,411	3,362	3,309	3,223	3,001	2,560	2,068	1,687	1,409	1,114	0,851	0,666	0,537	0,421	0,305	0,251	0,196	0,166	0,136	0,119	0,103	0,087	0,072	
15,000	0,304	0,329	0,354	0,396	0,439	0,524	0,608	0,724	0,840	1,011	1,182	1,547	2,149	3,087	3,897	4,142	4,120	4,040	3,937	3,848	3,718	3,618	3,568	3,528	3,499	3,411	3,149	2,631	2,095	1,753	1,472	1,183	0,957	0,759	0,570	0,445	0,320	0,256	0,192	0,170	0,147	0,131	0,115	0,092	0,068	
12,500	0,290	0,322	0,353	0,408	0,462	0,540	0,619	0,738	0,857	1,038	1,219	1,598	2,148	3,029	3,808	4,013	3,986	3,917	3,814	3,743	3,659	3,552	3,555	3,515	3,465	3,372	3,078	2,586	2,073	1,743	1,488	1,227	0,996	0,808	0,562	0,443	0,324	0,261	0,198	0,173	0,148	0,132	0,116	0,097	0,079	
10,000	0,276	0,315	0,353	0,419	0,485	0,557	0,630	0,751	0,873	1,064	1,256	1,587	2,172	3,030	3,667	3,811	3,795	3,757	3,684	3,588	3,512	3,498	3,509	3,461	3,368	3,280	3,062	2,606	2,137	1,769	1,511	1,250	0,976	0,760	0,555	0,441	0,328	0,266	0,203	0,176	0,148	0,132	0,116	0,103	0,090	
7,500	0,298	0,340	0,382	0,442	0,501	0,575	0,649	0,760	0,871	1,054	1,236	1,590	2,121	2,891	3,451	3,599	3,600	3,570	3,458	3,383	3,367	3,393	3,431	3,389	3,284	3,253	3,088	2,683	2,227	1,819	1,513	1,243	0,925	0,683	0,514	0,413	0,312	0,252	0,193	0,168	0,142	0,134	0,125	0,111	0,097	
5,000	0,319	0,365	0,411	0,465	0,518	0,592	0,667	0,768	0,869	1,043	1,216	1,516	1,978	2,691	3,178	3,321	3,335	3,273	3,212	3,179	3,190	3,219	3,269	3,245	3,222	3,184	3,031	2,650	2,156	1,742	1,423	1,170	0,861	0,631	0,474	0,385	0,296	0,239	0,183	0,160	0,137	0,135	0,133	0,119	0,104	
2,500	0,331	0,375	0,419	0,466	0,514	0,588	0,663	0,757	0,851	1,010	1,169	1,460	1,900	2,492	2,961	3,136	3,125	3,057	2,989	3,011	3,046	3,093	3,130	3,161	3,152	3,135	2,983	2,547	2,073	1,695	1,396	1,121	0,813	0,609	0,454	0,364	0,273	0,233	0,193	0,174	0,155	0,147	0,139	0,125	0,111	
0,000	0,343	0,384	0,426	0,468	0,510	0,584	0,659	0,745	0,832	0,977	1,122	1,378	1,785	2,374	2,783	2,912	2,870	2,819	2,748	2,829	2,913	2,982	2,985	3,032	3,057	3,080	2,880	2,467	1,971	1,585	1,271	1,040	0,784	0,586	0,435	0,342	0,250	0,227	0,204	0,189	0,173	0,159	0,144	0,132	0,119	
-2,500	0,347	0,386	0,425	0,465	0,504	0,562	0,620	0,689	0,758	0,902	1,046	1,330	1,769	2,277	2,600	2,707	2,684	2,666	2,658	2,727	2,834	2,887	2,880	2,906	2,958	3,005	2,844	2,393	1,888	1,492	1,203	1,033	0,836	0,659	0,533	0,431	0,330	0,300	0,269	0,249	0,228	0,207	0,186	0,173	0,160	
-5,000	0,352	0,388	0,425	0,462	0,499	0,540	0,581	0,633	0,685	0,827	0,970	1,238	1,637	2,138	2,424	2,519	2,520	2,518	2,526	2,615	2,688	2,734	2,740	2,804	2,875	2,939	2,758	2,354	1,834	1,480	1,210	1,119	0,964	0,778	0,631	0,521	0,410	0,372	0,335	0,309	0,283	0,256	0,229	0,215	0,201	
-7,500	0,321	0,352	0,383	0,419	0,454	0,490	0,526	0,579	0,632	0,783	0,935	1,150	1,561	2,055	2,320	2,413	2,421	2,440	2,483	2,585	2,618	2,691	2,694	2,755	2,869	2,939	2,770	2,401	1,906	1,594	1,381	1,239	1,070	0,884	0,703	0,585	0,466	0,419	0,371	0,342	0,313	0,283	0,253	0,235	0,216	
-10,000	0,290	0,315	0,341	0,375	0,410	0,440	0,471	0,525	0,578	0,740	0,901	1,143	1,522	1,999	2,298	2,417	2,472	2,523	2,599	2,675	2,693	2,724	2,780	2,851	2,946	3,053	2,927	2,528	2,097	1,774	1,503	1,320	1,150	0,942	0,776	0,649	0,523	0,465	0,408	0,376	0,344	0,310	0,277	0,254	0,232	
-12,500	0,245	0,268	0,292	0,325	0,359	0,387	0,414	0,467	0,520	0,679	0,838	1,099	1,471	1,927	2,235	2,409	2,538	2,655	2,738	2,738	2,732	2,786	2,882	2,981	3,082	3,179	3,105	2,723	2,177	1,834	1,530	1,315	1,107	0,900	0,763	0,658	0,554	0,501	0,449	0,415	0,382	0,349	0,316	0,292	0,269	
-15,000	0,200	0,221	0,242	0,276	0,309	0,333	0,357	0,410	0,462	0,618	0,774	1,054	1,436	1,872	2,234	2,501	2,647	2,746	2,768	2,775	2,804	2,909	3,054	3,196	3,287	3,363	3,235	2,820	2,279	1,883	1,562	1,327	1,098	0,890	0,750	0,668	0,586	0,537	0,489	0,455	0,421	0,388	0,355	0,331	0,306	
-17,500	0,164	0,182	0,200	0,226	0,251	0,269	0,286	0,337	0,389	0,559	0,730	0,999	1,384	1,826	2,243	2,567	2,688	2,720	2,737	2,788	2,886	3,020	3,205	3,301	3,384	3,451	3,344	2,921	2,301	1,849	1,532	1,310	1,096	0,926	0,800	0,719	0,638	0,585	0,532	0,481	0,430	0,395	0,359	0,335	0,311	
-20,000	0,128	0,143	0,158	0,176	0,194	0,204	0,215	0,265	0,315	0,500	0,685	0,953	1,326	1,798	2,155	2,462	2,669	2,699	2,744	2,846	2,970	3,123	3,302	3,394	3,455	3,521	3,362	2,868	2,275	1,832	1,496	1,285	1,097	0,971	0,850	0,770	0,689	0,632	0,576	0,508	0,440	0,401	0,362	0,339	0,315	
-22,500	0,110	0,126	0,143	0,159	0,176	0,198	0,220	0,269	0,318	0,483	0,649	0,914	1,224	1,626	1,954	2,293	2,564	2,611	2,654	2,795	2,928	3,131	3,319	3,405	3,407	3,442	3,244	2,747	2,218	1,834	1,533	1,299	1,106	0,986	0,870	0,783	0,695	0,628	0,561	0,494	0,427	0,390	0,353	0,329	0,304	
-25,000	0,091	0,109	0,127	0,143	0,158	0,191	0,224	0,273	0,322	0,467	0,612	0,834	1,103	1,448	1,779	2,086	2,273	2,341	2,474	2,608	2,728	2,920	3,065	3,090	3,064	3,164	3,082	2,563	2,079	1,770	1,478	1,238	1,089	0,990	0,890	0,796	0,701	0,624	0,546	0,480	0,414	0,379	0,343	0,318	0,293	
-27,500	0,086	0,100	0,114	0,130	0,146	0,173	0,200	0,239	0,279	0,401	0,522	0,733	0,974	1,266	1,608	1,876	1,989	2,100	2,250	2,380	2,475	2,597	2,613	2,647	2,685	2,793	2,727	2,317	1,923	1,645	1,415	1,215	1,094	0,959	0,815	0,722	0,629	0,554	0,478	0,423	0,368	0,340	0,312	0,290	0,268	
-30,000	0,080	0,091	0,102	0,118	0,134	0,154	0,175	0,205	0,235	0,334	0,433	0,627	0,821	1,095	1,369	1,560	1,751	1,850	1,950	2,048	2,147	2,189	2,232	2,306	2,380	2,391	2,402	2,071	1,739	1,509	1,278	1,111	0,944	0,841	0,739	0,648	0,557	0,484	0,411	0,367	0,323	0,302	0,281	0,261	0,242	
-32,500	0,072	0,081	0,090	0,105	0,119	0,139	0,160	0,188	0,217	0,287	0,386	0,542	0,698	0,921	1,145	1,326	1,507	1,601	1,695	1,773	1,851	1,911	1,970	2,024	2,078	2,079	2,079	1,791	1,503	1,299	1,095	0,952	0,809	0,720	0,632	0,575	0,484	0,417	0,351	0,316	0,282	0,267	0,252	0,236	0,219	
-35,000	0,065	0,072	0,078	0,092	0,105	0,125	0,144	0,171	0,198	0,269	0,339	0,457	0,576	0,748	0,920	1,092	1,263	1,352	1,440	1,498	1,556	1,632	1,708	1,742	1,776	1,766	1,756	1,512	1,267	1,089	0,912	0,793	0,673	0,599	0,525	0,468	0,411	0,351	0,291	0,266	0,242	0,233	0,223	0,210	0,197	
-37,500	0,059	0,066	0,074	0,085	0,097	0,117	0,138	0,174	0,201	0,256	0,311	0,398	0,484	0,598	0,712	0,839	0,965	1,042	1,120	1,166	1,212	1,257	1,302	1,353	1,404	1,401	1,398	1,214	1,030	0,886	0,742	0,634	0,526	0,470	0,415	0,381	0,346	0,304	0,244	0,228	0,213	0,202	0,192	0,175	0,159	
-40,000	0,052	0,061	0,070	0,079	0,088	0,110	0,131	0,168	0,205	0,244	0,283	0,338	0,393	0,449	0,505	0,585	0,666	0,733	0,800	0,834	0,868	0,882	0,896	0,964	1,032	1,036	1,041	0,917	0,793	0,683	0,573	0,475	0,378	0,341	0,305	0,293	0,282	0,239	0,197	0,191	0,184	0,172	0,160	0,141	0,122	
-42,500	0,048	0,056	0,064	0,074	0,084	0,097	0,118	0,149	0,180	0,198	0,216	0,246	0,276	0,315	0,354	0,396	0,437	0,479	0,522	0,532	0,542	0,561	0,579	0,612	0,645	0,662	0,679	0,603	0,527	0,453	0,378	0,321	0,264	0,236	0,208	0,208	0,208	0,184	0,159	0,146	0,140	0,129	0,117	0,102	0,086	
-45,000	0,043	0,051	0,058	0,069	0,080	0,092	0,105	0,130	0,155	0,152	0,149	0,154	0,159	0,181	0,204	0,206	0,208	0,226	0,245	0,230	0,216	0,239	0,262	0,260	0,258	0,287	0,316	0,289	0,262	0,222	0,182	0,166	0,150	0,131	0,111	0,123	0,134	0,128	0,122	0,109	0,096	0,085	0,074	0,063	0,051	
-47,500	0,039	0,046	0,052	0,054	0,065	0,075	0,085	0,104	0,123	0,125	0,127	0,129	0,130	0,145	0,160	0,157	0,155	0,164	0,172	0,163	0,154	0,169	0,184	0,183	0,181	0,195	0,208	0,191	0,174	0,153	0,131	0,121	0,112	0,101	0,089	0,095	0,100	0,093	0,087	0,080	0,072	0,071	0,060	0,053	0,045	
-50,000	0,034	0,040	0,046	0,048	0,050	0,058	0,066	0,078	0,091	0,097	0,104	0,103	0,102	0,109	0,116	0,109	0,102	0,101	0,100	0,096	0,092	0,099	0,106	0,106	0,105	0,102	0,099	0,093	0,087	0,083	0,079	0,077	0,074	0,070	0,067	0,067	0,066	0,059	0,052	0,050	0,049	0,048	0,047	0,042	0,038	
-52,500	0,038	0,034	0,040	0,044	0,047	0,053	0,059	0,070	0,080	0,084	0,088	0,089	0,090	0,093	0,095	0,093	0,092	0,088	0,084	0,083	0,081	0,084	0,088	0,087	0,087	0,083	0,080	0,075	0,071	0,071	0,072	0,071	0,069	0,062	0,055	0,055	0,055	0,050	0,044	0,045	0,046	0,040	0,034	0,040	0,036	
-55,000	0,042	0,038	0,034	0,039	0,044	0,048	0,052	0,061	0,070	0,071	0,073	0,075	0,078	0,076	0,075	0,078	0,081	0,075	0,068	0,069	0,070	0,069	0,069	0,069	0,069	0,065	0,061	0,058	0,055	0,060	0,065	0,065	0,065	0,054	0,042	0,043	0,045	0,041	0,037	0,040	0,043	0,032	0,021	0,027	0,033	
