# Supplementary material for: 4D dose simulation in volumetric arc therapy: Accuracy and affecting parameters
Source: PLoS One. 2017 Feb 23;12(2):e0172810. doi: 10.1371/journal.pone.0172810 (PMC5322962; doi:10.1371/journal.pone.0172810)
Supplement: S1 File — The zip-file contains the simulated 4D VMAT dose distributions and the the dose measurements (serving as ground truth data) that are underlying the figures and numbers presented in the manuscript. For further details see the Readme.md file contained in the zip-file. (ZIP) [file pone.0172810.s001.zip › 2016_PLOS_Sothmann___SupportingInformation/Measurement_Day1/Case1e.dat]

PTW-Image File Format
VERSION		1.0
PIXELSPERLINE	45
LINESPERIMAGE	45
XRESOLUTION	2,500
YRESOLUTION	2,500
XCOORDINATE	-55,000
YCOORDINATE	55,000
UNIT		unknown
SOFTWARE	StandardMatrix
NORMALIZATION	4,084
0;-55,000	-52,500	-50,000	-47,500	-45,000	-42,500	-40,000	-37,500	-35,000	-32,500	-30,000	-27,500	-25,000	-22,500	-20,000	-17,500	-15,000	-12,500	-10,000	-7,500	-5,000	-2,500	0,000	2,500	5,000	7,500	10,000	12,500	15,000	17,500	20,000	22,500	25,000	27,500	30,000	32,500	35,000	37,500	40,000	42,500	45,000	47,500	50,000	52,500	55,000	
55,000	0,031	0,033	0,035	0,035	0,034	0,036	0,038	0,040	0,042	0,046	0,049	0,051	0,053	0,051	0,049	0,047	0,045	0,066	0,086	0,082	0,078	0,096	0,115	0,129	0,144	0,133	0,122	0,103	0,083	0,074	0,066	0,068	0,071	0,063	0,056	0,053	0,051	0,043	0,035	0,040	0,044	0,044	0,045	0,041	0,036	
52,500	0,034	0,034	0,037	0,039	0,042	0,040	0,039	0,042	0,045	0,051	0,057	0,061	0,065	0,066	0,066	0,067	0,068	0,083	0,099	0,098	0,098	0,117	0,137	0,143	0,149	0,137	0,124	0,107	0,091	0,081	0,071	0,071	0,071	0,065	0,059	0,056	0,053	0,048	0,044	0,044	0,044	0,043	0,042	0,042	0,038	
50,000	0,037	0,038	0,038	0,043	0,049	0,044	0,039	0,043	0,047	0,056	0,066	0,071	0,077	0,081	0,084	0,087	0,090	0,101	0,112	0,115	0,118	0,139	0,159	0,157	0,155	0,140	0,125	0,112	0,099	0,088	0,077	0,074	0,071	0,067	0,062	0,058	0,055	0,053	0,052	0,048	0,043	0,041	0,038	0,039	0,039	
47,500	0,044	0,045	0,046	0,050	0,056	0,057	0,059	0,065	0,071	0,076	0,081	0,089	0,097	0,103	0,109	0,120	0,131	0,140	0,149	0,153	0,157	0,178	0,199	0,188	0,178	0,165	0,151	0,135	0,119	0,111	0,103	0,092	0,081	0,075	0,069	0,064	0,060	0,061	0,062	0,059	0,055	0,051	0,049	0,044	0,039	
45,000	0,051	0,053	0,055	0,059	0,063	0,070	0,078	0,086	0,094	0,096	0,097	0,107	0,118	0,125	0,133	0,153	0,173	0,179	0,185	0,191	0,196	0,217	0,238	0,220	0,201	0,189	0,177	0,158	0,139	0,134	0,129	0,110	0,092	0,084	0,075	0,070	0,065	0,069	0,072	0,070	0,067	0,063	0,059	0,049	0,039	
42,500	0,064	0,074	0,085	0,090	0,095	0,092	0,099	0,114	0,128	0,139	0,150	0,186	0,223	0,276	0,329	0,355	0,381	0,392	0,403	0,431	0,459	0,429	0,398	0,385	0,373	0,341	0,309	0,265	0,220	0,197	0,173	0,143	0,113	0,101	0,089	0,081	0,074	0,073	0,071	0,064	0,062	0,063	0,064	0,052	0,040	
40,000	0,077	0,096	0,115	0,121	0,127	0,124	0,121	0,141	0,162	0,183	0,203	0,266	0,328	0,426	0,524	0,556	0,589	0,605	0,621	0,672	0,722	0,640	0,558	0,551	0,544	0,492	0,440	0,371	0,302	0,260	0,218	0,176	0,135	0,119	0,103	0,093	0,083	0,077	0,071	0,064	0,056	0,062	0,068	0,055	0,042	
37,500	0,097	0,120	0,143	0,157	0,172	0,185	0,198	0,220	0,241	0,278	0,316	0,388	0,459	0,637	0,814	0,957	1,100	1,146	1,193	1,168	1,144	1,059	0,974	0,918	0,863	0,794	0,726	0,620	0,514	0,427	0,340	0,273	0,207	0,168	0,129	0,115	0,101	0,096	0,090	0,086	0,083	0,085	0,087	0,077	0,066	
35,000	0,117	0,144	0,171	0,194	0,217	0,246	0,276	0,298	0,320	0,374	0,429	0,510	0,590	0,847	1,104	1,357	1,611	1,688	1,764	1,665	1,565	1,477	1,390	1,285	1,181	1,096	1,011	0,869	0,727	0,595	0,463	0,371	0,279	0,217	0,155	0,136	0,118	0,113	0,109	0,109	0,109	0,108	0,107	0,098	0,090	
32,500	0,152	0,184	0,215	0,246	0,277	0,309	0,341	0,370	0,399	0,458	0,513	0,629	0,746	1,077	1,409	1,701	1,992	2,045	2,098	1,972	1,845	1,739	1,634	1,522	1,410	1,312	1,214	1,103	0,992	0,833	0,674	0,556	0,439	0,353	0,267	0,190	0,172	0,154	0,137	0,131	0,124	0,116	0,108	0,097	0,086	
30,000	0,186	0,223	0,260	0,298	0,337	0,371	0,406	0,442	0,479	0,538	0,597	0,749	0,902	1,308	1,713	2,044	2,374	2,403	2,432	2,278	2,125	2,002	1,879	1,759	1,639	1,528	1,417	1,337	1,257	1,071	0,885	0,742	0,598	0,489	0,380	0,303	0,226	0,195	0,165	0,152	0,140	0,124	0,109	0,095	0,081	
27,500	0,215	0,261	0,308	0,352	0,397	0,432	0,467	0,506	0,545	0,638	0,731	0,873	1,158	1,605	2,099	2,536	2,756	2,800	2,689	2,552	2,392	2,286	2,154	2,028	1,909	1,807	1,710	1,671	1,530	1,301	1,041	0,827	0,665	0,544	0,432	0,348	0,264	0,223	0,181	0,158	0,134	0,120	0,106	0,093	0,080	
25,000	0,245	0,300	0,355	0,407	0,458	0,493	0,529	0,570	0,612	0,739	0,866	1,112	1,452	1,896	2,462	2,934	3,193	3,185	3,046	2,895	2,753	2,600	2,470	2,392	2,263	2,152	2,040	1,968	1,792	1,494	1,172	0,904	0,705	0,585	0,484	0,393	0,302	0,250	0,198	0,163	0,128	0,116	0,103	0,091	0,079	
22,500	0,278	0,338	0,397	0,444	0,491	0,530	0,569	0,629	0,689	0,855	1,021	1,368	1,753	2,274	2,925	3,460	3,714	3,585	3,437	3,321	3,127	2,918	2,827	2,729	2,596	2,486	2,409	2,308	2,047	1,670	1,270	0,973	0,749	0,626	0,522	0,418	0,314	0,257	0,201	0,164	0,126	0,110	0,095	0,087	0,079	
20,000	0,312	0,375	0,439	0,481	0,524	0,566	0,609	0,687	0,766	0,971	1,177	1,496	1,975	2,668	3,359	3,793	3,968	3,909	3,813	3,618	3,391	3,205	3,123	3,013	2,879	2,816	2,734	2,548	2,229	1,810	1,422	1,121	0,857	0,683	0,560	0,443	0,325	0,265	0,204	0,164	0,124	0,105	0,087	0,082	0,078	
17,500	0,319	0,378	0,437	0,477	0,518	0,562	0,605	0,697	0,789	1,006	1,223	1,581	2,150	2,896	3,526	3,869	4,067	4,053	3,927	3,716	3,513	3,371	3,323	3,232	3,141	3,071	2,923	2,692	2,346	1,929	1,582	1,270	0,964	0,760	0,612	0,480	0,348	0,276	0,204	0,170	0,136	0,118	0,100	0,087	0,075	
15,000	0,326	0,380	0,434	0,474	0,513	0,557	0,601	0,707	0,812	1,040	1,269	1,695	2,322	3,083	3,636	3,948	4,084	3,994	3,827	3,680	3,549	3,494	3,483	3,431	3,343	3,195	2,981	2,702	2,338	1,949	1,601	1,323	1,061	0,846	0,665	0,517	0,370	0,287	0,203	0,176	0,148	0,131	0,114	0,092	0,071	
12,500	0,324	0,372	0,421	0,461	0,502	0,553	0,605	0,724	0,843	1,070	1,298	1,717	2,374	3,077	3,587	3,869	3,921	3,806	3,686	3,614	3,572	3,523	3,531	3,456	3,325	3,142	2,873	2,563	2,181	1,863	1,586	1,355	1,096	0,880	0,657	0,517	0,376	0,293	0,211	0,181	0,151	0,133	0,116	0,099	0,082	
10,000	0,321	0,365	0,408	0,449	0,490	0,550	0,609	0,741	0,874	1,100	1,326	1,789	2,432	3,056	3,497	3,694	3,715	3,646	3,574	3,540	3,521	3,493	3,455	3,375	3,262	3,066	2,780	2,455	2,127	1,849	1,604	1,341	1,055	0,837	0,650	0,516	0,382	0,300	0,219	0,186	0,153	0,136	0,119	0,105	0,092	
7,500	0,337	0,389	0,442	0,486	0,531	0,587	0,644	0,769	0,893	1,109	1,325	1,791	2,414	3,010	3,370	3,496	3,440	3,415	3,411	3,417	3,397	3,373	3,336	3,300	3,219	3,032	2,745	2,431	2,098	1,825	1,579	1,312	1,022	0,791	0,618	0,494	0,370	0,292	0,214	0,182	0,149	0,138	0,127	0,114	0,101	
5,000	0,352	0,414	0,476	0,524	0,572	0,625	0,679	0,796	0,913	1,119	1,325	1,747	2,319	2,895	3,154	3,170	3,124	3,143	3,188	3,212	3,212	3,167	3,145	3,168	3,184	2,938	2,610	2,335	2,009	1,733	1,492	1,259	0,982	0,749	0,585	0,472	0,359	0,284	0,209	0,178	0,146	0,140	0,135	0,123	0,111	
2,500	0,369	0,430	0,491	0,533	0,575	0,630	0,686	0,801	0,915	1,107	1,299	1,708	2,236	2,716	2,899	2,900	2,888	2,943	3,017	3,063	3,025	3,025	3,039	3,096	3,094	2,854	2,520	2,240	1,969	1,700	1,485	1,236	0,944	0,725	0,555	0,447	0,339	0,281	0,223	0,195	0,168	0,158	0,148	0,138	0,127	
0,000	0,386	0,446	0,506	0,542	0,578	0,635	0,692	0,805	0,918	1,096	1,273	1,587	2,044	2,509	2,689	2,724	2,706	2,759	2,778	2,817	2,809	2,877	2,909	3,006	2,988	2,759	2,421	2,169	1,916	1,680	1,436	1,166	0,883	0,688	0,525	0,421	0,318	0,278	0,237	0,213	0,189	0,175	0,161	0,152	0,144	
-2,500	0,388	0,445	0,502	0,539	0,576	0,630	0,685	0,787	0,889	1,031	1,172	1,484	1,920	2,353	2,558	2,613	2,554	2,542	2,601	2,646	2,686	2,765	2,849	2,965	2,919	2,648	2,340	2,098	1,911	1,702	1,409	1,141	0,914	0,764	0,625	0,514	0,404	0,355	0,306	0,277	0,248	0,225	0,202	0,187	0,172	
-5,000	0,390	0,444	0,498	0,535	0,573	0,626	0,678	0,769	0,860	0,966	1,072	1,336	1,737	2,142	2,326	2,387	2,369	2,412	2,482	2,536	2,578	2,670	2,728	2,814	2,729	2,522	2,284	2,149	1,954	1,755	1,456	1,240	1,027	0,880	0,725	0,607	0,490	0,432	0,374	0,340	0,307	0,275	0,244	0,222	0,200	
-7,500	0,391	0,435	0,479	0,508	0,538	0,577	0,616	0,686	0,756	0,868	0,979	1,232	1,628	1,976	2,154	2,282	2,359	2,414	2,455	2,539	2,561	2,644	2,658	2,683	2,654	2,544	2,382	2,285	2,090	1,850	1,577	1,347	1,122	0,974	0,800	0,674	0,549	0,479	0,409	0,367	0,324	0,291	0,257	0,238	0,219	
-10,000	0,392	0,426	0,459	0,481	0,503	0,528	0,554	0,603	0,652	0,769	0,887	1,167	1,575	1,940	2,177	2,358	2,455	2,504	2,546	2,632	2,661	2,686	2,708	2,744	2,781	2,695	2,531	2,422	2,261	1,986	1,694	1,464	1,209	1,034	0,876	0,742	0,608	0,526	0,445	0,393	0,341	0,306	0,271	0,255	0,238	
-12,500	0,338	0,360	0,382	0,397	0,412	0,433	0,454	0,512	0,569	0,692	0,815	1,107	1,522	1,903	2,149	2,354	2,485	2,573	2,662	2,719	2,708	2,707	2,775	2,865	2,905	2,859	2,746	2,639	2,394	2,092	1,752	1,468	1,202	1,006	0,858	0,739	0,619	0,542	0,466	0,417	0,368	0,337	0,306	0,290	0,273	
-15,000	0,284	0,294	0,304	0,313	0,321	0,338	0,355	0,421	0,487	0,615	0,744	1,029	1,444	1,851	2,147	2,375	2,551	2,693	2,740	2,726	2,724	2,824	2,934	3,047	3,137	3,140	2,999	2,810	2,490	2,095	1,775	1,507	1,216	0,998	0,841	0,735	0,630	0,558	0,487	0,441	0,395	0,368	0,342	0,325	0,307	
-17,500	0,216	0,220	0,223	0,233	0,243	0,267	0,291	0,361	0,431	0,561	0,691	0,973	1,383	1,767	2,107	2,395	2,583	2,690	2,717	2,763	2,826	2,929	3,117	3,247	3,331	3,302	3,142	2,895	2,483	2,068	1,734	1,451	1,204	1,023	0,855	0,758	0,662	0,592	0,523	0,467	0,411	0,380	0,350	0,332	0,315	
-20,000	0,148	0,145	0,142	0,153	0,164	0,196	0,228	0,301	0,374	0,506	0,637	0,934	1,334	1,744	2,061	2,353	2,580	2,704	2,778	2,837	2,898	3,066	3,264	3,367	3,416	3,390	3,181	2,856	2,425	2,012	1,667	1,402	1,161	1,007	0,869	0,781	0,693	0,627	0,560	0,493	0,427	0,392	0,358	0,340	0,322	
-22,500	0,120	0,126	0,132	0,142	0,152	0,183	0,214	0,284	0,355	0,483	0,612	0,891	1,307	1,726	2,035	2,294	2,478	2,641	2,694	2,725	2,845	3,056	3,220	3,331	3,386	3,343	3,043	2,668	2,268	1,946	1,668	1,384	1,134	1,000	0,865	0,775	0,686	0,614	0,541	0,476	0,410	0,379	0,347	0,331	0,315	
-25,000	0,091	0,106	0,121	0,131	0,141	0,170	0,200	0,267	0,335	0,461	0,587	0,887	1,255	1,658	1,954	2,128	2,266	2,388	2,434	2,508	2,681	2,799	2,887	3,068	3,168	3,038	2,654	2,346	2,064	1,812	1,539	1,256	1,084	0,973	0,861	0,770	0,679	0,601	0,523	0,458	0,393	0,365	0,337	0,323	0,308	
-27,500	0,087	0,099	0,110	0,121	0,132	0,159	0,186	0,255	0,324	0,448	0,571	0,853	1,193	1,512	1,782	1,943	2,040	2,166	2,237	2,356	2,432	2,472	2,548	2,731	2,763	2,553	2,243	2,027	1,776	1,579	1,390	1,169	1,015	0,901	0,772	0,690	0,608	0,535	0,461	0,409	0,357	0,335	0,313	0,297	0,282	
-30,000	0,084	0,092	0,100	0,111	0,123	0,148	0,172	0,243	0,313	0,434	0,555	0,791	1,027	1,289	1,551	1,695	1,840	1,907	1,975	2,059	2,144	2,218	2,293	2,336	2,379	2,133	1,886	1,706	1,527	1,356	1,186	1,031	0,875	0,779	0,683	0,610	0,537	0,468	0,399	0,360	0,321	0,305	0,289	0,272	0,256	
-32,500	0,076	0,084	0,092	0,104	0,115	0,143	0,171	0,244	0,318	0,404	0,525	0,690	0,855	1,095	1,335	1,461	1,588	1,672	1,756	1,820	1,884	1,952	2,020	2,003	1,987	1,800	1,613	1,454	1,294	1,146	0,997	0,871	0,745	0,665	0,585	0,544	0,471	0,407	0,343	0,313	0,283	0,270	0,258	0,245	0,232	
-35,000	0,069	0,077	0,084	0,096	0,107	0,138	0,170	0,246	0,322	0,408	0,495	0,589	0,683	0,901	1,119	1,227	1,336	1,436	1,537	1,580	1,624	1,686	1,747	1,671	1,595	1,468	1,340	1,201	1,062	0,935	0,809	0,711	0,614	0,551	0,488	0,446	0,405	0,346	0,287	0,265	0,244	0,236	0,228	0,218	0,209	
-37,500	0,062	0,073	0,083	0,102	0,121	0,159	0,196	0,225	0,302	0,359	0,416	0,486	0,556	0,713	0,871	0,974	1,078	1,131	1,184	1,208	1,232	1,300	1,368	1,311	1,253	1,157	1,061	0,960	0,859	0,755	0,651	0,568	0,485	0,439	0,393	0,367	0,340	0,301	0,242	0,228	0,215	0,207	0,199	0,188	0,176	
-40,000	0,056	0,069	0,082	0,109	0,136	0,179	0,223	0,252	0,281	0,309	0,337	0,383	0,429	0,526	0,623	0,721	0,819	0,826	0,832	0,836	0,840	0,914	0,989	0,950	0,912	0,847	0,783	0,719	0,656	0,575	0,493	0,424	0,355	0,327	0,299	0,288	0,276	0,237	0,198	0,192	0,186	0,178	0,170	0,157	0,143	
-42,500	0,052	0,065	0,078	0,103	0,128	0,125	0,169	0,188	0,207	0,232	0,257	0,282	0,307	0,366	0,424	0,480	0,535	0,529	0,524	0,530	0,536	0,584	0,632	0,612	0,592	0,554	0,516	0,482	0,448	0,396	0,343	0,297	0,251	0,227	0,204	0,202	0,200	0,180	0,160	0,153	0,147	0,139	0,131	0,116	0,102	
-45,000	0,049	0,061	0,073	0,097	0,121	0,118	0,114	0,124	0,133	0,155	0,178	0,181	0,185	0,206	0,226	0,238	0,251	0,233	0,215	0,224	0,233	0,254	0,275	0,273	0,271	0,260	0,250	0,245	0,240	0,216	0,193	0,170	0,147	0,128	0,109	0,117	0,124	0,123	0,122	0,115	0,108	0,100	0,091	0,076	0,061	
-47,500	0,042	0,052	0,061	0,065	0,089	0,090	0,092	0,102	0,112	0,126	0,140	0,143	0,146	0,159	0,172	0,174	0,177	0,167	0,158	0,160	0,162	0,176	0,190	0,188	0,186	0,179	0,171	0,166	0,161	0,147	0,134	0,122	0,111	0,099	0,087	0,090	0,093	0,090	0,087	0,083	0,079	0,077	0,069	0,060	0,051	
-50,000	0,035	0,042	0,049	0,053	0,057	0,063	0,069	0,080	0,090	0,096	0,101	0,104	0,107	0,112	0,117	0,110	0,104	0,102	0,100	0,095	0,091	0,098	0,105	0,103	0,101	0,097	0,093	0,088	0,082	0,078	0,074	0,074	0,075	0,070	0,065	0,063	0,062	0,057	0,052	0,051	0,051	0,048	0,046	0,043	0,040	
-52,500	0,038	0,036	0,042	0,047	0,052	0,058	0,064	0,072	0,080	0,084	0,088	0,090	0,093	0,095	0,096	0,094	0,092	0,087	0,083	0,082	0,080	0,084	0,087	0,086	0,085	0,080	0,076	0,072	0,069	0,068	0,067	0,068	0,068	0,061	0,054	0,054	0,054	0,049	0,044	0,045	0,046	0,040	0,035	0,040	0,037	
-55,000	0,041	0,038	0,036	0,041	0,047	0,053	0,059	0,064	0,069	0,072	0,074	0,077	0,080	0,077	0,075	0,077	0,080	0,073	0,066	0,068	0,069	0,069	0,068	0,068	0,068	0,064	0,059	0,057	0,055	0,058	0,060	0,061	0,062	0,052	0,042	0,044	0,045	0,041	0,036	0,039	0,042	0,032	0,023	0,028	0,033	
