# Supplementary material for: 4D dose simulation in volumetric arc therapy: Accuracy and affecting parameters
Source: PLoS One. 2017 Feb 23;12(2):e0172810. doi: 10.1371/journal.pone.0172810 (PMC5322962; doi:10.1371/journal.pone.0172810)
Supplement: S1 File — The zip-file contains the simulated 4D VMAT dose distributions and the the dose measurements (serving as ground truth data) that are underlying the figures and numbers presented in the manuscript. For further details see the Readme.md file contained in the zip-file. (ZIP) [file pone.0172810.s001.zip › 2016_PLOS_Sothmann___SupportingInformation/Measurement_Day1/Case2a.dat]

PTW-Image File Format
VERSION		1.0
PIXELSPERLINE	45
LINESPERIMAGE	45
XRESOLUTION	2,500
YRESOLUTION	2,500
XCOORDINATE	-55,000
YCOORDINATE	55,000
UNIT		unknown
SOFTWARE	StandardMatrix
NORMALIZATION	4,236
0;-55,000	-52,500	-50,000	-47,500	-45,000	-42,500	-40,000	-37,500	-35,000	-32,500	-30,000	-27,500	-25,000	-22,500	-20,000	-17,500	-15,000	-12,500	-10,000	-7,500	-5,000	-2,500	0,000	2,500	5,000	7,500	10,000	12,500	15,000	17,500	20,000	22,500	25,000	27,500	30,000	32,500	35,000	37,500	40,000	42,500	45,000	47,500	50,000	52,500	55,000	
55,000	0,031	0,032	0,034	0,033	0,033	0,034	0,035	0,037	0,040	0,042	0,045	0,047	0,049	0,047	0,046	0,044	0,042	0,060	0,079	0,077	0,075	0,104	0,132	0,127	0,121	0,105	0,088	0,081	0,073	0,066	0,059	0,060	0,060	0,056	0,051	0,052	0,053	0,047	0,041	0,042	0,044	0,043	0,043	0,037	0,032	
52,500	0,033	0,032	0,034	0,037	0,039	0,038	0,036	0,039	0,042	0,048	0,054	0,056	0,059	0,061	0,063	0,063	0,062	0,078	0,093	0,097	0,101	0,131	0,161	0,157	0,153	0,132	0,110	0,099	0,088	0,079	0,070	0,067	0,065	0,062	0,058	0,055	0,053	0,050	0,048	0,046	0,044	0,041	0,039	0,039	0,034	
50,000	0,034	0,034	0,034	0,040	0,045	0,041	0,037	0,041	0,045	0,053	0,062	0,065	0,069	0,075	0,081	0,082	0,083	0,095	0,107	0,117	0,127	0,159	0,191	0,188	0,186	0,159	0,132	0,117	0,102	0,091	0,080	0,075	0,070	0,067	0,065	0,059	0,053	0,053	0,054	0,049	0,045	0,040	0,035	0,035	0,036	
47,500	0,039	0,040	0,040	0,043	0,049	0,050	0,051	0,056	0,060	0,066	0,072	0,080	0,087	0,096	0,104	0,114	0,124	0,137	0,149	0,152	0,154	0,180	0,207	0,211	0,214	0,181	0,148	0,132	0,116	0,107	0,097	0,086	0,076	0,071	0,066	0,061	0,057	0,058	0,059	0,054	0,049	0,045	0,041	0,037	0,033	
45,000	0,044	0,045	0,046	0,049	0,052	0,059	0,066	0,070	0,075	0,079	0,082	0,094	0,106	0,117	0,128	0,146	0,165	0,178	0,192	0,186	0,181	0,202	0,223	0,233	0,243	0,204	0,164	0,147	0,131	0,122	0,113	0,098	0,082	0,075	0,067	0,064	0,060	0,062	0,064	0,058	0,053	0,050	0,046	0,038	0,031	
42,500	0,048	0,052	0,056	0,060	0,063	0,075	0,082	0,091	0,100	0,105	0,110	0,128	0,145	0,188	0,231	0,252	0,274	0,308	0,343	0,308	0,273	0,278	0,283	0,270	0,257	0,220	0,182	0,163	0,144	0,134	0,125	0,108	0,092	0,085	0,077	0,071	0,065	0,064	0,062	0,056	0,050	0,051	0,052	0,043	0,034	
40,000	0,052	0,059	0,066	0,070	0,075	0,087	0,098	0,111	0,125	0,132	0,138	0,161	0,184	0,258	0,333	0,358	0,384	0,439	0,493	0,429	0,365	0,354	0,343	0,307	0,271	0,236	0,200	0,179	0,157	0,146	0,136	0,119	0,103	0,095	0,086	0,078	0,070	0,065	0,061	0,054	0,047	0,052	0,057	0,047	0,037	
37,500	0,066	0,074	0,082	0,090	0,099	0,124	0,148	0,170	0,183	0,189	0,196	0,244	0,292	0,462	0,632	0,681	0,729	0,811	0,892	0,795	0,697	0,635	0,572	0,520	0,468	0,427	0,386	0,325	0,264	0,228	0,191	0,168	0,146	0,127	0,108	0,095	0,082	0,074	0,069	0,063	0,058	0,058	0,059	0,051	0,042	
35,000	0,080	0,089	0,097	0,111	0,124	0,161	0,199	0,220	0,242	0,247	0,253	0,327	0,401	0,667	0,932	1,003	1,074	1,183	1,292	1,161	1,030	0,915	0,801	0,733	0,666	0,619	0,572	0,472	0,372	0,309	0,246	0,217	0,189	0,160	0,131	0,112	0,094	0,085	0,077	0,073	0,068	0,065	0,062	0,054	0,046	
32,500	0,108	0,121	0,133	0,154	0,174	0,216	0,259	0,292	0,326	0,380	0,385	0,509	0,633	1,041	1,450	1,575	1,700	1,795	1,890	1,713	1,535	1,401	1,268	1,205	1,142	1,046	0,951	0,806	0,661	0,535	0,409	0,346	0,282	0,234	0,186	0,141	0,123	0,108	0,093	0,089	0,085	0,081	0,077	0,071	0,065	
30,000	0,136	0,153	0,170	0,197	0,225	0,272	0,319	0,365	0,411	0,464	0,518	0,691	0,865	1,416	1,967	2,147	2,327	2,408	2,489	2,264	2,039	1,887	1,735	1,676	1,618	1,474	1,330	1,141	0,951	0,762	0,573	0,474	0,376	0,308	0,241	0,197	0,152	0,130	0,108	0,105	0,102	0,097	0,092	0,088	0,084	
27,500	0,183	0,209	0,235	0,270	0,305	0,356	0,408	0,460	0,513	0,615	0,717	0,916	1,233	1,906	2,644	2,965	3,098	3,193	3,115	2,884	2,601	2,423	2,330	2,307	2,249	2,042	1,784	1,562	1,264	0,998	0,803	0,642	0,504	0,405	0,318	0,257	0,197	0,170	0,143	0,132	0,121	0,115	0,109	0,101	0,093	
25,000	0,230	0,265	0,300	0,343	0,386	0,441	0,497	0,556	0,615	0,765	0,916	1,213	1,650	2,414	3,321	3,744	3,848	3,828	3,672	3,448	3,208	3,005	2,923	2,894	2,735	2,488	2,208	1,928	1,599	1,273	1,015	0,825	0,642	0,508	0,395	0,318	0,241	0,209	0,178	0,159	0,140	0,133	0,126	0,114	0,102	
22,500	0,251	0,299	0,346	0,401	0,455	0,503	0,551	0,613	0,674	0,852	1,030	1,350	1,902	2,854	3,776	4,160	4,201	4,085	3,922	3,750	3,558	3,372	3,284	3,110	2,925	2,801	2,560	2,217	1,834	1,512	1,204	0,964	0,743	0,570	0,451	0,352	0,254	0,218	0,181	0,161	0,141	0,131	0,121	0,112	0,104	
20,000	0,272	0,332	0,393	0,459	0,524	0,565	0,605	0,670	0,734	0,939	1,144	1,527	2,130	3,109	3,930	4,236	4,220	4,095	3,939	3,763	3,611	3,467	3,348	3,180	3,045	3,018	2,844	2,404	2,016	1,676	1,353	1,083	0,843	0,661	0,507	0,387	0,267	0,226	0,185	0,164	0,142	0,129	0,115	0,110	0,105	
17,500	0,284	0,346	0,408	0,475	0,542	0,586	0,629	0,706	0,783	1,007	1,231	1,651	2,259	3,196	3,999	4,215	4,175	4,041	3,898	3,795	3,674	3,513	3,401	3,300	3,262	3,279	3,114	2,659	2,175	1,788	1,473	1,175	0,910	0,696	0,511	0,395	0,279	0,226	0,174	0,155	0,135	0,126	0,117	0,106	0,095	
15,000	0,297	0,360	0,423	0,491	0,559	0,606	0,654	0,743	0,832	1,076	1,319	1,747	2,421	3,331	4,016	4,226	4,174	4,032	3,912	3,825	3,705	3,598	3,506	3,457	3,506	3,541	3,346	2,794	2,226	1,834	1,492	1,172	0,895	0,687	0,516	0,403	0,290	0,227	0,163	0,145	0,128	0,123	0,118	0,102	0,086	
12,500	0,294	0,355	0,415	0,482	0,548	0,596	0,644	0,743	0,842	1,093	1,344	1,816	2,441	3,276	3,927	4,119	4,071	3,923	3,806	3,733	3,609	3,509	3,534	3,545	3,555	3,563	3,348	2,816	2,188	1,744	1,382	1,075	0,842	0,677	0,556	0,439	0,323	0,258	0,193	0,177	0,160	0,151	0,142	0,125	0,108	
10,000	0,292	0,350	0,408	0,472	0,537	0,586	0,634	0,743	0,852	1,111	1,370	1,769	2,386	3,156	3,708	3,866	3,816	3,702	3,605	3,538	3,466	3,477	3,529	3,518	3,507	3,518	3,274	2,706	2,111	1,644	1,316	1,054	0,859	0,733	0,596	0,476	0,355	0,289	0,223	0,208	0,192	0,179	0,166	0,148	0,130	
7,500	0,274	0,335	0,395	0,457	0,520	0,570	0,620	0,726	0,832	1,080	1,328	1,758	2,312	2,983	3,460	3,548	3,448	3,386	3,341	3,369	3,387	3,407	3,420	3,402	3,384	3,370	3,072	2,524	1,978	1,569	1,305	1,109	0,932	0,771	0,611	0,485	0,360	0,296	0,232	0,206	0,180	0,164	0,148	0,131	0,114	
5,000	0,257	0,320	0,382	0,442	0,502	0,554	0,607	0,710	0,813	1,049	1,286	1,626	2,108	2,726	3,108	3,177	3,131	3,117	3,140	3,163	3,192	3,207	3,203	3,148	3,137	3,058	2,756	2,279	1,836	1,522	1,312	1,140	0,966	0,807	0,626	0,495	0,364	0,302	0,241	0,204	0,168	0,149	0,131	0,114	0,097	
2,500	0,247	0,314	0,380	0,437	0,494	0,546	0,599	0,699	0,799	1,023	1,247	1,541	1,981	2,509	2,867	2,926	2,935	2,986	3,004	3,047	3,057	3,051	3,009	2,969	2,907	2,839	2,618	2,182	1,814	1,566	1,405	1,230	1,046	0,876	0,599	0,459	0,318	0,265	0,213	0,186	0,159	0,144	0,130	0,117	0,104	
0,000	0,237	0,308	0,378	0,432	0,485	0,538	0,592	0,689	0,786	0,997	1,208	1,475	1,873	2,349	2,617	2,723	2,785	2,859	2,867	2,922	2,908	2,904	2,876	2,889	2,849	2,802	2,605	2,249	1,934	1,709	1,525	1,310	1,062	0,830	0,573	0,423	0,272	0,228	0,185	0,168	0,150	0,140	0,129	0,120	0,111	
-2,500	0,239	0,307	0,376	0,428	0,481	0,529	0,577	0,666	0,756	0,947	1,139	1,377	1,705	2,140	2,460	2,627	2,758	2,807	2,814	2,842	2,848	2,867	2,892	2,923	2,862	2,816	2,712	2,378	2,081	1,809	1,546	1,291	0,994	0,706	0,512	0,397	0,282	0,246	0,209	0,195	0,181	0,173	0,165	0,153	0,142	
-5,000	0,241	0,307	0,374	0,425	0,477	0,519	0,562	0,644	0,725	0,897	1,069	1,306	1,604	1,997	2,346	2,579	2,698	2,728	2,725	2,757	2,764	2,832	2,849	2,857	2,823	2,852	2,774	2,475	2,098	1,752	1,402	1,165	0,888	0,638	0,451	0,372	0,293	0,263	0,233	0,222	0,212	0,206	0,201	0,187	0,173	
-7,500	0,270	0,324	0,379	0,417	0,455	0,487	0,518	0,596	0,673	0,839	1,006	1,243	1,535	1,900	2,249	2,516	2,662	2,690	2,633	2,644	2,647	2,705	2,739	2,802	2,848	2,856	2,784	2,489	2,008	1,601	1,277	1,032	0,787	0,593	0,496	0,422	0,348	0,324	0,299	0,294	0,290	0,282	0,274	0,256	0,237	
-10,000	0,299	0,341	0,384	0,408	0,433	0,454	0,475	0,547	0,620	0,781	0,942	1,156	1,471	1,854	2,234	2,552	2,710	2,697	2,603	2,585	2,605	2,681	2,775	2,825	2,830	2,832	2,776	2,497	1,994	1,543	1,202	0,980	0,788	0,637	0,540	0,472	0,404	0,385	0,365	0,367	0,368	0,358	0,348	0,325	0,302	
-12,500	0,287	0,320	0,353	0,371	0,389	0,411	0,434	0,498	0,561	0,718	0,875	1,092	1,456	1,940	2,307	2,571	2,689	2,676	2,586	2,573	2,625	2,695	2,752	2,755	2,777	2,845	2,861	2,595	2,026	1,614	1,274	1,056	0,898	0,773	0,704	0,621	0,537	0,484	0,430	0,413	0,397	0,381	0,366	0,340	0,314	
-15,000	0,275	0,298	0,322	0,333	0,345	0,369	0,392	0,448	0,503	0,655	0,807	1,098	1,531	2,006	2,297	2,506	2,626	2,715	2,698	2,675	2,696	2,745	2,781	2,833	2,957	3,150	3,095	2,738	2,218	1,751	1,433	1,268	1,116	0,973	0,868	0,769	0,670	0,583	0,495	0,460	0,425	0,404	0,383	0,354	0,326	
-17,500	0,245	0,268	0,290	0,302	0,314	0,332	0,350	0,392	0,435	0,601	0,768	1,047	1,438	1,851	2,126	2,373	2,567	2,692	2,774	2,817	2,852	2,882	2,952	3,042	3,213	3,405	3,302	2,848	2,308	1,913	1,679	1,513	1,336	1,170	0,987	0,857	0,727	0,624	0,520	0,479	0,437	0,410	0,382	0,351	0,320	
-20,000	0,216	0,237	0,258	0,270	0,282	0,295	0,307	0,337	0,367	0,548	0,729	1,040	1,389	1,806	2,092	2,342	2,561	2,725	2,880	3,006	3,028	3,058	3,125	3,194	3,356	3,521	3,361	2,903	2,435	2,073	1,861	1,689	1,461	1,263	1,105	0,945	0,784	0,664	0,545	0,497	0,449	0,415	0,381	0,348	0,314	
-22,500	0,175	0,190	0,204	0,211	0,219	0,234	0,249	0,293	0,338	0,534	0,730	1,084	1,411	1,766	2,069	2,393	2,638	2,789	2,918	3,008	3,010	3,034	3,136	3,324	3,485	3,578	3,411	2,977	2,548	2,261	2,017	1,764	1,501	1,296	1,074	0,917	0,761	0,652	0,543	0,492	0,442	0,407	0,372	0,335	0,298	
-25,000	0,135	0,142	0,150	0,153	0,155	0,173	0,190	0,250	0,309	0,520	0,731	1,071	1,378	1,680	2,044	2,414	2,629	2,718	2,760	2,828	2,920	3,031	3,192	3,410	3,550	3,603	3,416	2,989	2,581	2,299	2,008	1,707	1,443	1,213	1,043	0,890	0,737	0,639	0,540	0,487	0,434	0,398	0,362	0,323	0,283	
-27,500	0,107	0,116	0,126	0,136	0,146	0,169	0,192	0,249	0,305	0,474	0,643	0,988	1,292	1,554	1,932	2,248	2,363	2,491	2,558	2,691	2,828	2,969	3,123	3,319	3,418	3,478	3,265	2,831	2,475	2,204	1,911	1,598	1,356	1,128	0,949	0,813	0,678	0,591	0,505	0,458	0,412	0,376	0,341	0,304	0,268	
-30,000	0,079	0,090	0,101	0,119	0,138	0,166	0,194	0,248	0,301	0,429	0,556	0,818	1,081	1,368	1,655	1,821	1,986	2,111	2,236	2,373	2,510	2,653	2,796	2,892	2,989	2,941	2,894	2,538	2,183	1,905	1,626	1,388	1,150	1,002	0,855	0,736	0,618	0,544	0,470	0,429	0,389	0,354	0,320	0,286	0,253	
-32,500	0,072	0,082	0,091	0,108	0,125	0,149	0,174	0,222	0,269	0,353	0,480	0,670	0,860	1,059	1,259	1,389	1,519	1,623	1,727	1,875	2,022	2,158	2,293	2,323	2,354	2,341	2,328	2,045	1,761	1,511	1,261	1,081	0,900	0,798	0,696	0,636	0,518	0,450	0,383	0,348	0,314	0,285	0,257	0,232	0,208	
-35,000	0,066	0,073	0,081	0,096	0,112	0,133	0,155	0,196	0,237	0,321	0,404	0,521	0,638	0,751	0,863	0,958	1,052	1,135	1,219	1,377	1,535	1,662	1,790	1,755	1,719	1,741	1,762	1,551	1,339	1,118	0,897	0,774	0,651	0,594	0,537	0,477	0,417	0,356	0,296	0,267	0,238	0,216	0,194	0,178	0,162	
-37,500	0,060	0,068	0,076	0,089	0,101	0,122	0,142	0,168	0,210	0,270	0,330	0,391	0,452	0,505	0,558	0,606	0,655	0,726	0,797	0,893	0,989	1,066	1,143	1,115	1,088	1,118	1,148	1,002	0,857	0,719	0,582	0,505	0,429	0,399	0,369	0,335	0,301	0,275	0,214	0,193	0,172	0,155	0,138	0,126	0,115	
-40,000	0,053	0,062	0,071	0,081	0,091	0,110	0,130	0,156	0,182	0,219	0,256	0,260	0,265	0,258	0,252	0,255	0,258	0,316	0,374	0,409	0,443	0,470	0,496	0,476	0,456	0,494	0,533	0,454	0,374	0,321	0,267	0,237	0,208	0,204	0,201	0,193	0,184	0,158	0,132	0,119	0,106	0,094	0,082	0,075	0,067	
-42,500	0,048	0,056	0,063	0,072	0,081	0,091	0,110	0,129	0,148	0,169	0,191	0,195	0,200	0,200	0,200	0,202	0,204	0,232	0,260	0,280	0,301	0,316	0,332	0,317	0,302	0,319	0,337	0,292	0,247	0,217	0,186	0,172	0,157	0,149	0,141	0,135	0,129	0,114	0,100	0,095	0,082	0,075	0,068	0,061	0,054	
-45,000	0,043	0,049	0,055	0,064	0,072	0,081	0,091	0,102	0,114	0,120	0,126	0,131	0,135	0,141	0,147	0,148	0,149	0,147	0,145	0,152	0,158	0,163	0,168	0,158	0,148	0,144	0,141	0,130	0,119	0,112	0,106	0,106	0,106	0,094	0,081	0,077	0,074	0,071	0,067	0,062	0,058	0,056	0,054	0,048	0,041	
-47,500	0,040	0,045	0,050	0,052	0,060	0,069	0,077	0,090	0,104	0,110	0,117	0,119	0,121	0,127	0,133	0,130	0,127	0,124	0,122	0,122	0,122	0,127	0,132	0,125	0,119	0,116	0,113	0,105	0,097	0,093	0,089	0,089	0,088	0,080	0,072	0,069	0,066	0,061	0,057	0,055	0,053	0,051	0,049	0,045	0,040	
-50,000	0,037	0,042	0,046	0,047	0,049	0,056	0,064	0,079	0,094	0,101	0,108	0,108	0,108	0,113	0,119	0,112	0,105	0,101	0,098	0,092	0,086	0,091	0,096	0,093	0,089	0,087	0,085	0,080	0,076	0,074	0,073	0,071	0,069	0,066	0,063	0,061	0,058	0,052	0,046	0,047	0,047	0,046	0,044	0,042	0,039	
-52,500	0,039	0,036	0,040	0,043	0,047	0,053	0,059	0,072	0,085	0,092	0,098	0,098	0,097	0,098	0,098	0,095	0,091	0,086	0,080	0,077	0,074	0,077	0,079	0,078	0,078	0,074	0,070	0,067	0,065	0,065	0,066	0,065	0,064	0,058	0,053	0,052	0,051	0,046	0,041	0,043	0,044	0,038	0,033	0,038	0,036	
-55,000	0,040	0,037	0,035	0,040	0,044	0,049	0,053	0,065	0,077	0,082	0,088	0,087	0,087	0,082	0,077	0,077	0,078	0,070	0,062	0,062	0,062	0,062	0,062	0,064	0,066	0,060	0,054	0,054	0,054	0,057	0,060	0,059	0,059	0,051	0,043	0,043	0,044	0,040	0,037	0,039	0,040	0,031	0,022	0,027	0,032	
