# Supplementary material for: 4D dose simulation in volumetric arc therapy: Accuracy and affecting parameters
Source: PLoS One. 2017 Feb 23;12(2):e0172810. doi: 10.1371/journal.pone.0172810 (PMC5322962; doi:10.1371/journal.pone.0172810)
Supplement: S1 File — The zip-file contains the simulated 4D VMAT dose distributions and the the dose measurements (serving as ground truth data) that are underlying the figures and numbers presented in the manuscript. For further details see the Readme.md file contained in the zip-file. (ZIP) [file pone.0172810.s001.zip › 2016_PLOS_Sothmann___SupportingInformation/Measurement_Day1/Case2b.dat]

PTW-Image File Format
VERSION		1.0
PIXELSPERLINE	45
LINESPERIMAGE	45
XRESOLUTION	2,500
YRESOLUTION	2,500
XCOORDINATE	-55,000
YCOORDINATE	55,000
UNIT		unknown
SOFTWARE	StandardMatrix
NORMALIZATION	4,085
0;-55,000	-52,500	-50,000	-47,500	-45,000	-42,500	-40,000	-37,500	-35,000	-32,500	-30,000	-27,500	-25,000	-22,500	-20,000	-17,500	-15,000	-12,500	-10,000	-7,500	-5,000	-2,500	0,000	2,500	5,000	7,500	10,000	12,500	15,000	17,500	20,000	22,500	25,000	27,500	30,000	32,500	35,000	37,500	40,000	42,500	45,000	47,500	50,000	52,500	55,000	
55,000	0,028	0,030	0,031	0,031	0,030	0,032	0,034	0,036	0,037	0,040	0,043	0,045	0,048	0,044	0,040	0,034	0,028	0,052	0,075	0,070	0,065	0,091	0,118	0,106	0,095	0,092	0,089	0,084	0,080	0,074	0,069	0,075	0,081	0,071	0,061	0,056	0,052	0,044	0,036	0,042	0,049	0,050	0,051	0,044	0,038	
52,500	0,030	0,029	0,031	0,034	0,037	0,035	0,032	0,036	0,039	0,046	0,053	0,055	0,058	0,056	0,054	0,051	0,048	0,067	0,087	0,086	0,085	0,114	0,144	0,136	0,129	0,123	0,117	0,109	0,101	0,091	0,081	0,083	0,084	0,076	0,067	0,060	0,054	0,050	0,046	0,051	0,056	0,058	0,060	0,058	0,052	
50,000	0,032	0,032	0,031	0,038	0,044	0,037	0,030	0,036	0,041	0,052	0,063	0,066	0,068	0,068	0,068	0,068	0,067	0,083	0,099	0,103	0,106	0,138	0,169	0,167	0,164	0,155	0,146	0,134	0,122	0,108	0,093	0,090	0,087	0,080	0,074	0,065	0,055	0,055	0,056	0,060	0,064	0,067	0,069	0,068	0,066	
47,500	0,037	0,037	0,038	0,040	0,046	0,046	0,046	0,054	0,061	0,066	0,070	0,075	0,080	0,084	0,088	0,099	0,109	0,123	0,137	0,144	0,152	0,192	0,232	0,237	0,243	0,217	0,192	0,181	0,171	0,167	0,163	0,147	0,131	0,118	0,106	0,104	0,102	0,105	0,108	0,106	0,103	0,089	0,091	0,077	0,064	
45,000	0,041	0,043	0,045	0,047	0,048	0,056	0,063	0,072	0,082	0,079	0,077	0,085	0,092	0,100	0,107	0,130	0,152	0,163	0,174	0,186	0,198	0,246	0,295	0,308	0,322	0,280	0,237	0,228	0,219	0,225	0,232	0,203	0,174	0,156	0,137	0,143	0,148	0,154	0,161	0,151	0,142	0,128	0,113	0,087	0,061	
42,500	0,044	0,048	0,053	0,055	0,057	0,064	0,071	0,084	0,097	0,097	0,097	0,108	0,119	0,143	0,168	0,194	0,221	0,253	0,284	0,314	0,343	0,379	0,414	0,423	0,432	0,404	0,376	0,364	0,352	0,350	0,347	0,315	0,282	0,259	0,235	0,211	0,187	0,174	0,161	0,134	0,125	0,115	0,105	0,080	0,056	
40,000	0,046	0,053	0,060	0,063	0,065	0,072	0,080	0,096	0,112	0,115	0,118	0,131	0,145	0,186	0,228	0,259	0,290	0,342	0,395	0,442	0,489	0,511	0,533	0,537	0,542	0,528	0,514	0,500	0,486	0,474	0,462	0,426	0,391	0,362	0,333	0,280	0,227	0,194	0,161	0,134	0,108	0,102	0,097	0,073	0,050	
37,500	0,053	0,061	0,068	0,071	0,075	0,089	0,103	0,106	0,122	0,132	0,141	0,164	0,186	0,275	0,364	0,425	0,487	0,584	0,681	0,699	0,718	0,723	0,728	0,712	0,695	0,685	0,675	0,644	0,613	0,572	0,532	0,491	0,450	0,402	0,354	0,303	0,253	0,221	0,188	0,153	0,119	0,105	0,092	0,072	0,051	
35,000	0,061	0,068	0,075	0,080	0,086	0,106	0,125	0,129	0,133	0,149	0,165	0,196	0,227	0,363	0,500	0,592	0,684	0,826	0,967	0,957	0,947	0,935	0,923	0,886	0,848	0,842	0,836	0,788	0,740	0,671	0,602	0,556	0,510	0,442	0,374	0,326	0,278	0,247	0,215	0,172	0,130	0,109	0,087	0,070	0,053	
32,500	0,074	0,085	0,096	0,110	0,124	0,149	0,174	0,186	0,197	0,223	0,239	0,303	0,366	0,606	0,845	1,004	1,163	1,320	1,477	1,417	1,357	1,305	1,253	1,194	1,135	1,090	1,044	0,956	0,868	0,776	0,683	0,624	0,565	0,493	0,421	0,347	0,300	0,262	0,225	0,183	0,141	0,115	0,089	0,074	0,058	
30,000	0,087	0,102	0,117	0,140	0,162	0,192	0,223	0,242	0,262	0,287	0,312	0,409	0,505	0,848	1,190	1,416	1,641	1,814	1,986	1,877	1,768	1,676	1,583	1,503	1,423	1,337	1,252	1,125	0,997	0,880	0,764	0,691	0,619	0,544	0,468	0,395	0,321	0,278	0,234	0,193	0,152	0,122	0,091	0,077	0,064	
27,500	0,117	0,146	0,175	0,205	0,235	0,258	0,282	0,312	0,343	0,411	0,479	0,576	0,828	1,331	1,786	2,062	2,355	2,604	2,631	2,450	2,264	2,139	2,014	1,965	1,918	1,754	1,535	1,362	1,142	0,992	0,859	0,741	0,634	0,534	0,442	0,384	0,326	0,292	0,259	0,211	0,162	0,137	0,112	0,096	0,080	
25,000	0,148	0,190	0,233	0,270	0,307	0,324	0,341	0,383	0,425	0,535	0,645	0,897	1,263	1,882	2,587	3,007	3,304	3,443	3,342	3,118	2,931	2,712	2,588	2,622	2,562	2,236	1,839	1,557	1,295	1,088	0,918	0,767	0,624	0,511	0,416	0,374	0,331	0,307	0,283	0,228	0,172	0,153	0,134	0,115	0,097	
22,500	0,184	0,236	0,289	0,333	0,377	0,404	0,431	0,482	0,533	0,662	0,791	1,135	1,645	2,447	3,320	3,780	3,947	3,907	3,777	3,612	3,393	3,201	3,193	3,151	2,975	2,643	2,230	1,819	1,484	1,248	1,005	0,786	0,606	0,481	0,459	0,422	0,385	0,357	0,329	0,282	0,234	0,211	0,187	0,170	0,152	
20,000	0,221	0,282	0,344	0,396	0,447	0,484	0,520	0,580	0,641	0,789	0,937	1,264	1,826	2,729	3,554	3,949	4,011	3,958	3,863	3,700	3,553	3,470	3,447	3,320	3,088	2,864	2,549	2,080	1,704	1,424	1,131	0,905	0,700	0,572	0,501	0,470	0,438	0,407	0,375	0,336	0,296	0,268	0,240	0,224	0,208	
17,500	0,250	0,314	0,378	0,436	0,494	0,535	0,576	0,637	0,697	0,861	1,025	1,390	1,987	2,879	3,650	3,952	4,026	3,973	3,878	3,776	3,672	3,600	3,577	3,441	3,227	3,034	2,820	2,414	1,982	1,640	1,355	1,118	0,907	0,756	0,643	0,584	0,526	0,459	0,391	0,350	0,308	0,281	0,254	0,224	0,194	
15,000	0,280	0,346	0,412	0,476	0,540	0,586	0,632	0,693	0,753	0,933	1,113	1,518	2,196	3,106	3,773	4,033	4,079	4,007	3,915	3,865	3,824	3,805	3,727	3,548	3,416	3,344	3,230	2,807	2,235	1,841	1,527	1,289	1,073	0,908	0,784	0,699	0,615	0,511	0,407	0,364	0,320	0,294	0,268	0,224	0,179	
12,500	0,298	0,364	0,430	0,488	0,547	0,592	0,637	0,711	0,786	0,974	1,163	1,549	2,213	3,115	3,775	4,024	4,085	4,020	3,944	3,925	3,910	3,841	3,780	3,642	3,582	3,594	3,466	3,002	2,326	1,894	1,576	1,353	1,140	0,995	0,809	0,701	0,593	0,485	0,378	0,333	0,288	0,260	0,231	0,199	0,168	
10,000	0,317	0,382	0,447	0,501	0,554	0,598	0,642	0,730	0,818	1,015	1,212	1,567	2,165	2,987	3,664	3,891	3,970	3,990	3,965	3,926	3,870	3,815	3,747	3,662	3,654	3,697	3,554	3,076	2,453	1,978	1,632	1,373	1,151	0,980	0,834	0,703	0,571	0,460	0,349	0,303	0,257	0,225	0,193	0,174	0,156	
7,500	0,315	0,376	0,437	0,486	0,535	0,577	0,618	0,701	0,785	0,972	1,159	1,522	2,070	2,807	3,463	3,670	3,709	3,765	3,751	3,736	3,691	3,637	3,608	3,548	3,590	3,697	3,516	3,036	2,450	2,022	1,666	1,376	1,109	0,904	0,754	0,606	0,458	0,376	0,294	0,265	0,236	0,221	0,205	0,191	0,178	
5,000	0,314	0,370	0,427	0,471	0,516	0,555	0,595	0,673	0,751	0,928	1,105	1,422	1,922	2,625	3,231	3,390	3,382	3,364	3,366	3,384	3,385	3,321	3,312	3,329	3,463	3,493	3,255	2,779	2,230	1,831	1,496	1,268	1,043	0,864	0,674	0,509	0,345	0,293	0,240	0,228	0,216	0,216	0,217	0,208	0,199	
2,500	0,269	0,326	0,383	0,429	0,475	0,516	0,557	0,638	0,719	0,881	1,044	1,349	1,797	2,403	2,950	3,037	2,992	3,017	3,063	3,110	3,069	3,065	3,119	3,174	3,237	3,266	3,027	2,498	2,006	1,709	1,496	1,287	1,079	0,894	0,686	0,534	0,381	0,334	0,287	0,275	0,264	0,256	0,248	0,241	0,234	
0,000	0,224	0,282	0,340	0,387	0,434	0,477	0,520	0,603	0,687	0,835	0,983	1,207	1,590	2,101	2,485	2,599	2,632	2,746	2,769	2,829	2,829	2,882	2,924	3,003	3,015	3,028	2,760	2,313	1,978	1,796	1,583	1,362	1,110	0,906	0,698	0,558	0,418	0,376	0,334	0,323	0,312	0,295	0,278	0,273	0,268	
-2,500	0,215	0,269	0,323	0,371	0,418	0,461	0,505	0,582	0,659	0,793	0,927	1,087	1,414	1,863	2,191	2,341	2,454	2,554	2,623	2,685	2,728	2,771	2,812	2,906	2,877	2,839	2,721	2,377	2,104	1,896	1,640	1,391	1,121	0,903	0,716	0,610	0,504	0,467	0,431	0,412	0,392	0,359	0,326	0,315	0,305	
-5,000	0,205	0,256	0,307	0,354	0,402	0,446	0,491	0,561	0,632	0,751	0,871	1,068	1,337	1,693	1,995	2,189	2,312	2,448	2,532	2,606	2,620	2,682	2,736	2,828	2,839	2,842	2,736	2,409	2,045	1,851	1,549	1,322	1,045	0,867	0,735	0,662	0,590	0,559	0,528	0,500	0,473	0,423	0,373	0,357	0,342	
-7,500	0,231	0,286	0,341	0,388	0,434	0,473	0,511	0,578	0,646	0,769	0,892	1,097	1,364	1,652	1,889	2,084	2,216	2,368	2,478	2,564	2,568	2,662	2,739	2,823	2,847	2,794	2,639	2,355	1,961	1,718	1,451	1,193	0,964	0,850	0,816	0,748	0,679	0,634	0,589	0,551	0,513	0,457	0,400	0,381	0,361	
-10,000	0,256	0,315	0,374	0,421	0,467	0,499	0,531	0,595	0,660	0,786	0,913	1,094	1,382	1,675	1,897	2,064	2,185	2,322	2,433	2,557	2,662	2,794	2,900	2,889	2,819	2,737	2,593	2,314	1,954	1,643	1,338	1,139	0,990	0,923	0,897	0,833	0,769	0,709	0,650	0,602	0,554	0,490	0,427	0,404	0,381	
-12,500	0,264	0,312	0,361	0,404	0,447	0,482	0,517	0,575	0,632	0,743	0,853	1,080	1,356	1,664	1,842	1,989	2,142	2,331	2,503	2,660	2,772	2,872	2,917	2,835	2,739	2,693	2,616	2,348	1,891	1,607	1,350	1,200	1,089	1,041	0,989	0,917	0,845	0,777	0,708	0,645	0,582	0,521	0,460	0,435	0,410	
-15,000	0,272	0,310	0,347	0,387	0,426	0,465	0,503	0,554	0,605	0,699	0,794	0,987	1,331	1,678	1,877	2,075	2,292	2,508	2,667	2,755	2,800	2,818	2,772	2,721	2,711	2,768	2,651	2,367	1,953	1,689	1,506	1,389	1,255	1,156	1,081	1,001	0,921	0,844	0,767	0,688	0,610	0,552	0,493	0,466	0,439	
-17,500	0,255	0,294	0,333	0,370	0,406	0,437	0,467	0,499	0,531	0,626	0,721	0,914	1,278	1,625	1,916	2,167	2,363	2,488	2,587	2,680	2,708	2,679	2,677	2,662	2,731	2,838	2,804	2,576	2,172	1,921	1,720	1,541	1,364	1,261	1,107	1,015	0,924	0,840	0,756	0,672	0,587	0,527	0,468	0,442	0,417	
-20,000	0,238	0,278	0,319	0,352	0,386	0,409	0,432	0,445	0,458	0,553	0,647	0,857	1,150	1,547	1,837	2,076	2,301	2,416	2,537	2,638	2,645	2,663	2,737	2,805	2,952	3,186	3,163	2,901	2,541	2,197	1,900	1,655	1,427	1,277	1,133	1,030	0,928	0,837	0,746	0,655	0,563	0,502	0,442	0,419	0,396	
-22,500	0,222	0,257	0,291	0,308	0,324	0,337	0,349	0,363	0,378	0,465	0,553	0,728	1,041	1,413	1,778	2,113	2,365	2,474	2,601	2,728	2,726	2,771	2,892	3,103	3,279	3,458	3,401	3,052	2,640	2,284	1,952	1,666	1,388	1,219	1,030	0,928	0,826	0,747	0,668	0,588	0,508	0,454	0,401	0,381	0,362	
-25,000	0,207	0,235	0,263	0,263	0,262	0,264	0,266	0,282	0,297	0,377	0,458	0,688	1,010	1,382	1,788	2,152	2,407	2,543	2,667	2,768	2,832	2,887	3,046	3,238	3,356	3,488	3,390	3,046	2,611	2,221	1,860	1,529	1,291	1,076	0,927	0,826	0,725	0,657	0,589	0,521	0,452	0,406	0,360	0,344	0,328	
-27,500	0,145	0,167	0,189	0,199	0,209	0,224	0,239	0,263	0,287	0,365	0,443	0,700	0,984	1,292	1,736	2,119	2,327	2,511	2,594	2,675	2,785	2,902	3,007	3,166	3,284	3,408	3,276	2,927	2,516	2,107	1,716	1,399	1,189	0,942	0,804	0,714	0,624	0,563	0,501	0,443	0,385	0,352	0,320	0,305	0,291	
-30,000	0,084	0,100	0,115	0,135	0,155	0,183	0,212	0,244	0,277	0,353	0,428	0,662	0,896	1,209	1,522	1,804	2,087	2,153	2,219	2,367	2,515	2,637	2,759	2,899	3,039	3,056	3,072	2,665	2,257	1,844	1,430	1,173	0,916	0,798	0,680	0,602	0,523	0,468	0,414	0,365	0,317	0,298	0,279	0,267	0,254	
-32,500	0,073	0,084	0,096	0,114	0,131	0,157	0,183	0,213	0,243	0,296	0,372	0,554	0,737	0,997	1,256	1,488	1,720	1,788	1,856	1,978	2,100	2,233	2,366	2,461	2,555	2,559	2,564	2,182	1,800	1,447	1,094	0,900	0,706	0,619	0,532	0,505	0,426	0,385	0,343	0,309	0,276	0,261	0,247	0,238	0,228	
-35,000	0,062	0,069	0,076	0,092	0,108	0,131	0,154	0,182	0,209	0,262	0,315	0,447	0,578	0,785	0,991	1,172	1,352	1,422	1,493	1,589	1,685	1,830	1,974	2,023	2,071	2,063	2,056	1,700	1,344	1,051	0,759	0,627	0,496	0,440	0,384	0,357	0,330	0,301	0,273	0,254	0,235	0,225	0,215	0,209	0,202	
-37,500	0,056	0,063	0,071	0,083	0,096	0,115	0,134	0,148	0,176	0,228	0,280	0,387	0,494	0,593	0,691	0,793	0,894	0,942	0,990	1,061	1,133	1,235	1,337	1,315	1,292	1,341	1,390	1,139	0,887	0,707	0,526	0,440	0,354	0,315	0,277	0,258	0,239	0,225	0,196	0,190	0,183	0,178	0,172	0,166	0,160	
-40,000	0,049	0,057	0,066	0,075	0,084	0,099	0,114	0,129	0,143	0,194	0,246	0,328	0,410	0,401	0,392	0,414	0,435	0,461	0,487	0,534	0,580	0,640	0,700	0,607	0,514	0,619	0,724	0,577	0,430	0,362	0,293	0,253	0,212	0,190	0,169	0,158	0,148	0,134	0,120	0,126	0,132	0,131	0,129	0,123	0,117	
-42,500	0,044	0,051	0,058	0,066	0,074	0,086	0,101	0,114	0,127	0,157	0,187	0,232	0,276	0,276	0,276	0,287	0,298	0,311	0,323	0,350	0,377	0,410	0,442	0,391	0,341	0,390	0,439	0,358	0,277	0,238	0,200	0,180	0,161	0,142	0,123	0,117	0,111	0,103	0,095	0,089	0,096	0,094	0,093	0,087	0,080	
-45,000	0,040	0,045	0,051	0,058	0,065	0,076	0,088	0,100	0,112	0,120	0,128	0,135	0,143	0,152	0,161	0,161	0,161	0,160	0,160	0,167	0,175	0,179	0,183	0,175	0,167	0,161	0,154	0,139	0,123	0,115	0,107	0,108	0,110	0,094	0,077	0,076	0,074	0,072	0,069	0,064	0,059	0,058	0,057	0,050	0,044	
-47,500	0,036	0,042	0,047	0,047	0,054	0,064	0,073	0,088	0,102	0,109	0,116	0,121	0,126	0,135	0,143	0,138	0,134	0,132	0,130	0,131	0,133	0,137	0,142	0,137	0,132	0,127	0,123	0,111	0,099	0,094	0,089	0,089	0,090	0,080	0,071	0,070	0,069	0,064	0,059	0,056	0,053	0,052	0,051	0,047	0,043	
-50,000	0,033	0,038	0,043	0,042	0,042	0,051	0,059	0,076	0,093	0,099	0,105	0,107	0,109	0,117	0,126	0,116	0,106	0,103	0,100	0,095	0,091	0,096	0,101	0,099	0,097	0,094	0,091	0,083	0,075	0,073	0,071	0,070	0,069	0,067	0,064	0,063	0,063	0,056	0,049	0,048	0,048	0,046	0,045	0,043	0,041	
-52,500	0,037	0,032	0,037	0,039	0,041	0,048	0,054	0,069	0,084	0,089	0,095	0,098	0,101	0,103	0,105	0,102	0,098	0,090	0,083	0,080	0,078	0,081	0,085	0,084	0,083	0,079	0,075	0,070	0,065	0,066	0,067	0,067	0,067	0,059	0,052	0,052	0,053	0,047	0,041	0,043	0,044	0,037	0,030	0,038	0,037	
-55,000	0,041	0,036	0,031	0,036	0,040	0,045	0,049	0,062	0,074	0,080	0,085	0,089	0,094	0,089	0,085	0,088	0,091	0,078	0,066	0,066	0,066	0,067	0,068	0,068	0,068	0,063	0,059	0,057	0,056	0,059	0,063	0,063	0,064	0,051	0,039	0,041	0,043	0,038	0,033	0,037	0,041	0,029	0,016	0,024	0,032	
