# Supplementary material for: 4D dose simulation in volumetric arc therapy: Accuracy and affecting parameters
Source: PLoS One. 2017 Feb 23;12(2):e0172810. doi: 10.1371/journal.pone.0172810 (PMC5322962; doi:10.1371/journal.pone.0172810)
Supplement: S1 File — The zip-file contains the simulated 4D VMAT dose distributions and the the dose measurements (serving as ground truth data) that are underlying the figures and numbers presented in the manuscript. For further details see the Readme.md file contained in the zip-file. (ZIP) [file pone.0172810.s001.zip › 2016_PLOS_Sothmann___SupportingInformation/Measurement_Day1/Static.dat]

PTW-Image File Format
VERSION		1.0
PIXELSPERLINE	45
LINESPERIMAGE	45
XRESOLUTION	2,500
YRESOLUTION	2,500
XCOORDINATE	-55,000
YCOORDINATE	55,000
UNIT		unknown
SOFTWARE	StandardMatrix
NORMALIZATION	4,368
0;-55,000	-52,500	-50,000	-47,500	-45,000	-42,500	-40,000	-37,500	-35,000	-32,500	-30,000	-27,500	-25,000	-22,500	-20,000	-17,500	-15,000	-12,500	-10,000	-7,500	-5,000	-2,500	0,000	2,500	5,000	7,500	10,000	12,500	15,000	17,500	20,000	22,500	25,000	27,500	30,000	32,500	35,000	37,500	40,000	42,500	45,000	47,500	50,000	52,500	55,000	
55,000	0,031	0,033	0,034	0,034	0,033	0,035	0,036	0,038	0,040	0,043	0,045	0,045	0,045	0,041	0,038	0,031	0,025	0,045	0,064	0,062	0,060	0,083	0,105	0,092	0,078	0,077	0,076	0,072	0,068	0,065	0,062	0,066	0,069	0,062	0,054	0,053	0,052	0,045	0,039	0,043	0,048	0,049	0,050	0,042	0,034	
52,500	0,034	0,033	0,034	0,037	0,040	0,038	0,036	0,039	0,041	0,047	0,052	0,053	0,053	0,051	0,048	0,047	0,045	0,065	0,085	0,086	0,088	0,134	0,180	0,180	0,180	0,150	0,119	0,108	0,097	0,087	0,077	0,076	0,075	0,069	0,063	0,058	0,054	0,049	0,044	0,045	0,045	0,043	0,042	0,042	0,034	
50,000	0,036	0,035	0,034	0,041	0,047	0,042	0,036	0,039	0,043	0,051	0,059	0,060	0,061	0,060	0,059	0,062	0,066	0,086	0,105	0,111	0,116	0,185	0,254	0,269	0,283	0,222	0,161	0,143	0,125	0,109	0,092	0,086	0,080	0,076	0,072	0,064	0,056	0,052	0,049	0,046	0,043	0,038	0,034	0,034	0,035	
47,500	0,041	0,041	0,042	0,043	0,050	0,049	0,049	0,053	0,057	0,061	0,066	0,071	0,076	0,082	0,089	0,099	0,110	0,121	0,132	0,136	0,140	0,187	0,235	0,231	0,228	0,188	0,147	0,131	0,115	0,105	0,096	0,087	0,078	0,073	0,068	0,062	0,056	0,055	0,055	0,051	0,048	0,045	0,040	0,036	0,032	
45,000	0,046	0,047	0,049	0,050	0,052	0,057	0,062	0,066	0,070	0,071	0,072	0,082	0,091	0,104	0,118	0,136	0,154	0,156	0,158	0,161	0,164	0,189	0,215	0,194	0,174	0,154	0,133	0,119	0,104	0,102	0,099	0,087	0,075	0,070	0,065	0,060	0,056	0,058	0,061	0,057	0,053	0,050	0,047	0,038	0,029	
42,500	0,049	0,053	0,057	0,059	0,061	0,065	0,070	0,081	0,093	0,101	0,108	0,117	0,126	0,144	0,161	0,168	0,175	0,175	0,176	0,184	0,192	0,196	0,201	0,188	0,175	0,158	0,142	0,128	0,114	0,115	0,116	0,102	0,088	0,082	0,075	0,069	0,063	0,062	0,061	0,054	0,049	0,052	0,054	0,043	0,032	
40,000	0,052	0,059	0,065	0,067	0,069	0,073	0,078	0,097	0,115	0,130	0,145	0,153	0,161	0,183	0,205	0,200	0,195	0,194	0,193	0,207	0,220	0,203	0,187	0,181	0,175	0,163	0,150	0,137	0,124	0,128	0,132	0,116	0,101	0,093	0,086	0,078	0,071	0,066	0,062	0,054	0,046	0,054	0,061	0,048	0,034	
37,500	0,072	0,080	0,087	0,094	0,101	0,121	0,141	0,131	0,150	0,171	0,193	0,206	0,218	0,262	0,307	0,310	0,313	0,330	0,346	0,338	0,330	0,305	0,281	0,269	0,258	0,246	0,233	0,206	0,180	0,169	0,158	0,141	0,124	0,112	0,100	0,092	0,084	0,078	0,073	0,067	0,060	0,061	0,063	0,051	0,040	
35,000	0,093	0,101	0,109	0,121	0,133	0,169	0,204	0,194	0,185	0,213	0,241	0,258	0,275	0,342	0,409	0,420	0,431	0,465	0,499	0,469	0,440	0,407	0,374	0,358	0,341	0,328	0,316	0,275	0,235	0,210	0,184	0,165	0,147	0,131	0,115	0,106	0,097	0,091	0,085	0,079	0,073	0,069	0,065	0,055	0,045	
32,500	0,158	0,171	0,185	0,210	0,235	0,282	0,330	0,364	0,399	0,461	0,489	0,589	0,689	1,049	1,408	1,520	1,632	1,723	1,814	1,610	1,406	1,261	1,117	1,046	0,975	0,883	0,791	0,691	0,591	0,501	0,412	0,346	0,280	0,240	0,200	0,148	0,139	0,121	0,102	0,094	0,086	0,078	0,071	0,061	0,052	
30,000	0,223	0,242	0,261	0,299	0,337	0,396	0,456	0,534	0,613	0,675	0,737	0,920	1,104	1,755	2,407	2,620	2,833	2,981	3,129	2,750	2,372	2,116	1,860	1,734	1,609	1,438	1,267	1,107	0,947	0,793	0,640	0,526	0,413	0,349	0,286	0,234	0,181	0,150	0,119	0,108	0,098	0,087	0,077	0,068	0,059	
27,500	0,263	0,286	0,309	0,348	0,388	0,446	0,504	0,583	0,661	0,747	0,833	1,122	1,426	2,026	3,122	3,755	3,940	3,955	3,842	3,754	3,457	2,997	2,655	2,546	2,425	2,148	1,930	1,765	1,490	1,245	0,998	0,774	0,561	0,417	0,333	0,265	0,198	0,169	0,140	0,127	0,115	0,109	0,103	0,094	0,085	
25,000	0,303	0,329	0,356	0,397	0,439	0,496	0,553	0,631	0,709	0,819	0,928	1,185	1,722	2,663	3,585	4,053	4,125	4,123	4,075	3,905	3,612	3,312	3,113	2,971	2,833	2,660	2,411	2,171	1,779	1,465	1,189	0,963	0,723	0,526	0,379	0,297	0,214	0,188	0,162	0,147	0,131	0,130	0,128	0,120	0,111	
22,500	0,328	0,361	0,393	0,437	0,480	0,533	0,586	0,684	0,782	0,927	1,073	1,454	1,891	2,690	3,680	4,141	4,219	4,180	4,053	3,863	3,672	3,454	3,323	3,224	3,082	2,925	2,713	2,348	1,926	1,630	1,348	1,109	0,884	0,663	0,481	0,371	0,260	0,222	0,184	0,162	0,140	0,131	0,122	0,114	0,106	
20,000	0,354	0,392	0,430	0,476	0,521	0,570	0,618	0,736	0,855	1,036	1,217	1,525	2,081	3,220	4,009	4,246	4,260	4,174	4,065	3,900	3,731	3,581	3,499	3,388	3,273	3,203	3,000	2,551	2,093	1,758	1,466	1,203	0,947	0,752	0,583	0,444	0,306	0,256	0,206	0,177	0,148	0,132	0,115	0,108	0,101	
17,500	0,367	0,402	0,436	0,480	0,524	0,582	0,641	0,764	0,888	1,089	1,289	1,737	2,417	3,391	4,122	4,307	4,318	4,204	4,052	3,923	3,807	3,685	3,653	3,627	3,550	3,463	3,289	2,830	2,295	1,826	1,441	1,123	0,884	0,736	0,606	0,488	0,369	0,297	0,224	0,186	0,148	0,134	0,120	0,105	0,091	
15,000	0,381	0,412	0,442	0,484	0,526	0,595	0,664	0,793	0,922	1,141	1,361	1,735	2,324	3,398	4,205	4,368	4,332	4,182	4,032	3,962	3,896	3,892	3,909	3,825	3,741	3,737	3,641	3,095	2,398	1,808	1,373	1,066	0,855	0,726	0,629	0,531	0,433	0,337	0,242	0,195	0,148	0,136	0,125	0,103	0,081	
12,500	0,340	0,376	0,412	0,460	0,508	0,575	0,642	0,764	0,886	1,109	1,331	1,720	2,493	3,413	4,088	4,282	4,176	4,031	3,936	3,904	3,924	3,896	3,847	3,750	3,795	3,868	3,690	3,027	2,202	1,692	1,348	1,078	0,839	0,693	0,539	0,448	0,357	0,287	0,217	0,187	0,156	0,144	0,132	0,112	0,092	
10,000	0,298	0,340	0,382	0,436	0,490	0,556	0,621	0,735	0,850	1,076	1,302	1,666	2,233	3,135	3,889	4,042	3,979	3,838	3,761	3,747	3,695	3,634	3,640	3,701	3,749	3,738	3,409	2,794	2,180	1,671	1,332	1,055	0,784	0,585	0,449	0,365	0,282	0,237	0,192	0,178	0,164	0,151	0,138	0,121	0,103	
7,500	0,276	0,320	0,364	0,417	0,471	0,539	0,607	0,719	0,831	1,050	1,270	1,584	2,207	2,984	3,573	3,724	3,564	3,500	3,477	3,446	3,377	3,395	3,478	3,484	3,447	3,440	3,182	2,565	1,891	1,472	1,212	0,985	0,769	0,609	0,524	0,419	0,315	0,274	0,232	0,209	0,187	0,168	0,149	0,127	0,104	
5,000	0,254	0,300	0,345	0,399	0,452	0,523	0,593	0,703	0,812	1,025	1,237	1,626	2,113	2,721	3,135	3,187	3,174	3,162	3,100	3,096	3,144	3,124	3,072	3,008	3,029	3,023	2,665	2,115	1,680	1,387	1,192	1,079	0,926	0,765	0,599	0,474	0,349	0,310	0,272	0,240	0,209	0,185	0,160	0,133	0,106	
2,500	0,282	0,330	0,377	0,430	0,482	0,555	0,627	0,728	0,829	1,017	1,204	1,434	1,884	2,505	2,868	2,931	2,880	2,873	2,899	2,929	2,865	2,839	2,851	2,848	2,789	2,680	2,473	2,094	1,743	1,529	1,393	1,236	1,030	0,843	0,606	0,458	0,310	0,267	0,224	0,197	0,171	0,152	0,134	0,118	0,101	
0,000	0,310	0,359	0,409	0,461	0,512	0,586	0,660	0,753	0,846	1,009	1,171	1,381	1,725	2,257	2,598	2,635	2,656	2,733	2,700	2,735	2,748	2,784	2,743	2,685	2,603	2,616	2,481	2,192	1,917	1,708	1,524	1,342	1,103	0,867	0,614	0,443	0,272	0,224	0,177	0,154	0,132	0,120	0,108	0,102	0,096	
-2,500	0,335	0,380	0,425	0,474	0,524	0,596	0,668	0,761	0,854	0,979	1,104	1,326	1,568	1,991	2,279	2,438	2,548	2,628	2,717	2,765	2,741	2,662	2,569	2,576	2,616	2,722	2,654	2,290	1,996	1,750	1,500	1,272	0,968	0,693	0,475	0,364	0,253	0,222	0,191	0,181	0,171	0,164	0,157	0,152	0,147	
-5,000	0,361	0,401	0,441	0,488	0,535	0,605	0,675	0,769	0,862	0,949	1,037	1,192	1,436	1,802	2,079	2,302	2,527	2,671	2,680	2,629	2,523	2,510	2,575	2,734	2,819	2,816	2,672	2,325	1,912	1,666	1,356	1,108	0,761	0,481	0,335	0,285	0,234	0,220	0,205	0,208	0,211	0,208	0,205	0,202	0,198	
-7,500	0,362	0,392	0,423	0,459	0,495	0,537	0,579	0,646	0,713	0,817	0,921	1,100	1,353	1,795	2,208	2,485	2,567	2,566	2,482	2,461	2,515	2,684	2,805	2,833	2,802	2,779	2,680	2,375	1,885	1,511	1,165	0,868	0,609	0,438	0,406	0,365	0,324	0,308	0,292	0,290	0,288	0,277	0,267	0,254	0,241	
-10,000	0,362	0,384	0,406	0,431	0,455	0,469	0,482	0,523	0,564	0,685	0,806	1,075	1,572	2,095	2,345	2,474	2,495	2,435	2,443	2,579	2,733	2,824	2,837	2,813	2,838	2,880	2,795	2,458	1,844	1,328	0,967	0,774	0,642	0,540	0,477	0,445	0,413	0,396	0,378	0,372	0,366	0,347	0,328	0,306	0,283	
-12,500	0,322	0,328	0,335	0,346	0,356	0,366	0,376	0,426	0,476	0,605	0,733	1,035	1,438	1,922	2,189	2,348	2,475	2,547	2,596	2,681	2,747	2,776	2,823	2,896	2,984	3,004	2,883	2,557	1,875	1,372	1,080	0,987	0,895	0,780	0,702	0,651	0,601	0,543	0,485	0,445	0,405	0,379	0,352	0,325	0,297	
-15,000	0,281	0,273	0,265	0,261	0,257	0,264	0,270	0,329	0,388	0,524	0,660	0,926	1,361	1,860	2,212	2,417	2,539	2,633	2,679	2,720	2,779	2,898	3,028	3,097	3,120	3,208	3,103	2,756	2,091	1,627	1,422	1,324	1,193	1,045	0,926	0,858	0,789	0,690	0,591	0,518	0,445	0,411	0,376	0,344	0,311	
-17,500	0,202	0,203	0,203	0,208	0,212	0,225	0,238	0,300	0,362	0,524	0,687	1,134	1,573	1,928	2,276	2,541	2,668	2,705	2,752	2,856	2,989	3,049	3,069	3,098	3,194	3,317	3,301	2,893	2,358	2,016	1,811	1,642	1,451	1,271	1,021	0,918	0,816	0,717	0,618	0,542	0,467	0,421	0,375	0,343	0,311	
-20,000	0,123	0,133	0,142	0,155	0,167	0,187	0,206	0,271	0,336	0,525	0,713	1,058	1,489	1,950	2,306	2,527	2,696	2,793	2,914	2,971	2,951	3,022	3,156	3,219	3,361	3,638	3,660	3,217	2,676	2,268	1,946	1,729	1,502	1,319	1,116	0,979	0,842	0,743	0,644	0,567	0,489	0,431	0,374	0,342	0,311	
-22,500	0,104	0,120	0,136	0,147	0,157	0,175	0,194	0,253	0,311	0,488	0,664	0,993	1,433	1,831	2,180	2,535	2,796	2,893	2,885	2,911	3,007	3,148	3,304	3,521	3,738	3,909	3,810	3,266	2,722	2,398	2,056	1,750	1,424	1,218	1,069	0,922	0,774	0,682	0,591	0,525	0,460	0,413	0,366	0,338	0,310	
-25,000	0,086	0,108	0,131	0,138	0,146	0,164	0,182	0,234	0,287	0,451	0,615	0,884	1,214	1,660	2,183	2,713	2,864	2,812	2,873	2,987	3,094	3,271	3,543	3,765	3,900	3,992	3,724	3,166	2,727	2,359	1,987	1,679	1,426	1,195	1,023	0,864	0,705	0,621	0,537	0,484	0,431	0,395	0,359	0,333	0,308	
-27,500	0,080	0,098	0,115	0,128	0,141	0,162	0,182	0,242	0,301	0,473	0,644	0,826	1,169	1,543	2,060	2,516	2,670	2,757	2,806	2,962	3,197	3,444	3,631	3,843	4,038	4,088	3,761	3,076	2,512	2,124	1,803	1,507	1,317	1,127	0,935	0,815	0,696	0,615	0,534	0,479	0,424	0,386	0,348	0,317	0,286	
-30,000	0,075	0,087	0,099	0,118	0,136	0,160	0,183	0,250	0,316	0,495	0,674	0,871	1,068	1,301	1,535	1,854	2,173	2,304	2,435	2,710	2,985	3,135	3,286	3,472	3,658	3,417	3,175	2,739	2,303	1,963	1,623	1,345	1,066	0,957	0,847	0,767	0,687	0,609	0,531	0,474	0,417	0,377	0,337	0,300	0,264	
-32,500	0,070	0,081	0,091	0,114	0,136	0,172	0,207	0,264	0,321	0,316	0,495	0,588	0,681	0,846	1,011	1,179	1,346	1,503	1,660	1,768	1,877	2,024	2,172	2,219	2,266	2,214	2,162	1,864	1,567	1,329	1,092	0,923	0,754	0,689	0,624	0,618	0,538	0,481	0,424	0,379	0,335	0,304	0,274	0,249	0,225	
-35,000	0,066	0,074	0,083	0,110	0,136	0,184	0,232	0,279	0,326	0,321	0,316	0,305	0,294	0,391	0,488	0,504	0,520	0,703	0,886	0,827	0,769	0,913	1,057	0,965	0,873	1,011	1,149	0,990	0,830	0,695	0,560	0,501	0,441	0,421	0,400	0,395	0,389	0,353	0,317	0,285	0,253	0,231	0,210	0,198	0,186	
-37,500	0,058	0,067	0,076	0,093	0,110	0,143	0,175	0,174	0,221	0,225	0,229	0,229	0,228	0,279	0,329	0,339	0,349	0,445	0,540	0,517	0,494	0,569	0,645	0,597	0,550	0,615	0,680	0,591	0,502	0,429	0,355	0,319	0,282	0,268	0,254	0,249	0,244	0,232	0,196	0,180	0,164	0,152	0,140	0,132	0,124	
-40,000	0,051	0,060	0,068	0,076	0,085	0,101	0,118	0,117	0,117	0,130	0,143	0,153	0,163	0,166	0,170	0,173	0,177	0,186	0,195	0,207	0,218	0,225	0,233	0,230	0,226	0,219	0,212	0,193	0,174	0,162	0,150	0,137	0,124	0,115	0,107	0,103	0,099	0,087	0,074	0,075	0,075	0,072	0,069	0,066	0,063	
-42,500	0,046	0,053	0,059	0,067	0,075	0,087	0,103	0,108	0,113	0,121	0,129	0,138	0,147	0,152	0,157	0,160	0,164	0,164	0,164	0,170	0,176	0,180	0,184	0,178	0,172	0,168	0,163	0,150	0,137	0,129	0,120	0,114	0,109	0,099	0,088	0,086	0,083	0,076	0,069	0,064	0,064	0,062	0,060	0,055	0,051	
-45,000	0,040	0,046	0,051	0,058	0,064	0,076	0,089	0,099	0,109	0,113	0,116	0,124	0,131	0,138	0,144	0,147	0,151	0,141	0,132	0,133	0,134	0,135	0,136	0,127	0,117	0,116	0,115	0,108	0,100	0,095	0,089	0,092	0,095	0,082	0,070	0,068	0,067	0,065	0,063	0,058	0,053	0,051	0,050	0,044	0,038	
-47,500	0,037	0,043	0,048	0,050	0,057	0,067	0,077	0,092	0,107	0,111	0,115	0,123	0,131	0,132	0,133	0,127	0,121	0,112	0,103	0,101	0,099	0,104	0,109	0,103	0,098	0,097	0,096	0,090	0,084	0,080	0,077	0,078	0,079	0,071	0,064	0,063	0,062	0,058	0,054	0,051	0,049	0,047	0,046	0,042	0,038	
-50,000	0,034	0,040	0,045	0,047	0,049	0,057	0,065	0,085	0,106	0,109	0,113	0,121	0,130	0,126	0,121	0,106	0,091	0,083	0,074	0,069	0,064	0,072	0,081	0,080	0,079	0,077	0,076	0,072	0,067	0,066	0,065	0,064	0,063	0,060	0,058	0,057	0,056	0,051	0,045	0,045	0,045	0,043	0,042	0,040	0,037	
-52,500	0,039	0,037	0,042	0,045	0,047	0,052	0,057	0,074	0,092	0,095	0,098	0,101	0,104	0,096	0,088	0,082	0,076	0,069	0,062	0,060	0,058	0,063	0,068	0,069	0,069	0,066	0,062	0,060	0,058	0,059	0,060	0,060	0,061	0,054	0,048	0,048	0,048	0,044	0,040	0,041	0,041	0,036	0,030	0,036	0,034	
-55,000	0,044	0,042	0,039	0,043	0,046	0,048	0,050	0,064	0,078	0,080	0,082	0,080	0,079	0,067	0,055	0,058	0,061	0,055	0,049	0,050	0,052	0,054	0,055	0,057	0,060	0,054	0,048	0,048	0,048	0,051	0,054	0,056	0,058	0,048	0,038	0,039	0,040	0,037	0,034	0,036	0,038	0,028	0,019	0,024	0,030	
