# Supplementary material for: 4D dose simulation in volumetric arc therapy: Accuracy and affecting parameters
Source: PLoS One. 2017 Feb 23;12(2):e0172810. doi: 10.1371/journal.pone.0172810 (PMC5322962; doi:10.1371/journal.pone.0172810)
Supplement: S1 File — The zip-file contains the simulated 4D VMAT dose distributions and the the dose measurements (serving as ground truth data) that are underlying the figures and numbers presented in the manuscript. For further details see the Readme.md file contained in the zip-file. (ZIP) [file pone.0172810.s001.zip › 2016_PLOS_Sothmann___SupportingInformation/Measurement_Day2/Case1a.dat]

PTW-Image File Format
VERSION		1.0
PIXELSPERLINE	45
LINESPERIMAGE	45
XRESOLUTION	2,500
YRESOLUTION	2,500
XCOORDINATE	-55,000
YCOORDINATE	46,000
UNIT		unknown
SOFTWARE	StandardMatrix
NORMALIZATION	4,030
0;-55,000	-52,500	-50,000	-47,500	-45,000	-42,500	-40,000	-37,500	-35,000	-32,500	-30,000	-27,500	-25,000	-22,500	-20,000	-17,500	-15,000	-12,500	-10,000	-7,500	-5,000	-2,500	0,000	2,500	5,000	7,500	10,000	12,500	15,000	17,500	20,000	22,500	25,000	27,500	30,000	32,500	35,000	37,500	40,000	42,500	45,000	47,500	50,000	52,500	55,000	
46,000	0,039	0,046	0,053	0,060	0,067	0,069	0,072	0,077	0,082	0,088	0,094	0,087	0,081	0,105	0,129	0,139	0,149	0,147	0,146	0,150	0,153	0,163	0,172	0,179	0,187	0,168	0,150	0,140	0,131	0,119	0,108	0,089	0,071	0,070	0,069	0,072	0,074	0,058	0,041	0,044	0,047	0,049	0,052	0,044	0,036	
43,500	0,056	0,067	0,074	0,079	0,083	0,088	0,093	0,100	0,106	0,125	0,144	0,174	0,205	0,236	0,267	0,270	0,273	0,304	0,336	0,306	0,277	0,288	0,299	0,300	0,301	0,258	0,214	0,189	0,163	0,150	0,136	0,117	0,098	0,088	0,079	0,079	0,079	0,064	0,049	0,051	0,053	0,047	0,042	0,050	0,043	
41,000	0,074	0,085	0,096	0,098	0,099	0,107	0,115	0,123	0,131	0,163	0,194	0,261	0,328	0,367	0,405	0,402	0,398	0,461	0,525	0,463	0,401	0,414	0,427	0,421	0,415	0,347	0,279	0,237	0,195	0,180	0,165	0,144	0,124	0,106	0,088	0,086	0,084	0,071	0,058	0,058	0,058	0,045	0,032	0,040	0,049	
38,500	0,094	0,111	0,128	0,144	0,146	0,162	0,177	0,193	0,210	0,263	0,316	0,435	0,553	0,726	0,900	0,944	0,989	1,016	1,044	0,950	0,856	0,829	0,803	0,767	0,730	0,625	0,520	0,426	0,332	0,280	0,228	0,187	0,146	0,123	0,101	0,091	0,082	0,074	0,066	0,066	0,066	0,063	0,050	0,053	0,056	
36,000	0,113	0,136	0,160	0,176	0,192	0,216	0,239	0,264	0,289	0,363	0,438	0,608	0,778	1,086	1,395	1,487	1,579	1,571	1,563	1,437	1,311	1,245	1,179	1,112	1,046	0,903	0,761	0,615	0,469	0,381	0,292	0,230	0,168	0,141	0,114	0,096	0,079	0,076	0,073	0,074	0,075	0,071	0,068	0,065	0,063	
33,500	0,131	0,162	0,193	0,214	0,235	0,275	0,299	0,345	0,392	0,482	0,573	0,791	1,008	1,400	1,791	1,881	1,971	1,965	1,958	1,800	1,641	1,548	1,455	1,389	1,323	1,194	1,065	0,884	0,702	0,567	0,432	0,339	0,245	0,199	0,152	0,131	0,110	0,104	0,097	0,088	0,089	0,085	0,081	0,080	0,080	
31,000	0,148	0,188	0,227	0,252	0,277	0,318	0,358	0,427	0,495	0,601	0,708	0,973	1,239	1,714	2,188	2,276	2,363	2,358	2,353	2,163	1,972	1,852	1,732	1,666	1,600	1,485	1,370	1,152	0,934	0,753	0,572	0,447	0,323	0,257	0,191	0,167	0,142	0,131	0,121	0,112	0,103	0,099	0,094	0,095	0,096	
28,500	0,186	0,228	0,270	0,299	0,327	0,375	0,424	0,519	0,587	0,710	0,833	1,142	1,452	1,964	2,476	2,580	2,685	2,687	2,688	2,511	2,334	2,201	2,068	1,982	1,896	1,774	1,653	1,402	1,151	0,932	0,714	0,564	0,414	0,327	0,241	0,205	0,168	0,147	0,137	0,125	0,114	0,104	0,094	0,094	0,094	
26,000	0,223	0,268	0,313	0,345	0,377	0,433	0,489	0,584	0,679	0,818	0,958	1,311	1,665	2,214	2,764	2,885	3,006	3,015	3,024	2,860	2,696	2,550	2,403	2,298	2,192	2,064	1,935	1,651	1,367	1,112	0,856	0,680	0,504	0,397	0,291	0,243	0,195	0,174	0,153	0,139	0,124	0,109	0,094	0,093	0,091	
23,500	0,262	0,309	0,357	0,394	0,432	0,491	0,550	0,651	0,753	0,926	1,065	1,466	1,868	2,469	3,070	3,240	3,410	3,415	3,420	3,266	3,112	2,945	2,778	2,660	2,543	2,431	2,319	1,971	1,622	1,319	1,016	0,823	0,629	0,500	0,370	0,281	0,233	0,202	0,170	0,152	0,134	0,119	0,103	0,098	0,094	
21,000	0,301	0,351	0,400	0,443	0,487	0,549	0,611	0,719	0,826	0,999	1,172	1,621	2,070	2,724	3,377	3,596	3,814	3,816	3,817	3,672	3,527	3,339	3,152	3,023	2,894	2,799	2,703	2,290	1,877	1,527	1,177	0,965	0,754	0,602	0,450	0,361	0,272	0,229	0,187	0,166	0,144	0,128	0,112	0,104	0,096	
18,500	0,316	0,363	0,411	0,457	0,503	0,560	0,616	0,731	0,846	1,036	1,225	1,640	2,146	2,836	3,563	3,960	4,030	4,028	3,971	3,905	3,803	3,626	3,427	3,324	3,229	3,172	2,960	2,561	2,054	1,629	1,289	1,035	0,817	0,639	0,493	0,402	0,311	0,254	0,196	0,170	0,145	0,126	0,106	0,099	0,092	
16,000	0,330	0,376	0,422	0,471	0,519	0,570	0,621	0,744	0,866	1,072	1,278	1,654	2,204	2,948	3,636	4,002	4,017	3,984	3,952	3,906	3,794	3,656	3,580	3,517	3,415	3,318	3,103	2,652	2,092	1,681	1,377	1,089	0,867	0,669	0,536	0,444	0,351	0,278	0,204	0,175	0,145	0,123	0,101	0,094	0,087	
13,500	0,330	0,371	0,411	0,454	0,496	0,554	0,612	0,735	0,859	1,072	1,284	1,658	2,216	2,943	3,572	3,871	3,909	3,859	3,816	3,785	3,686	3,612	3,555	3,503	3,455	3,342	3,083	2,595	2,041	1,685	1,398	1,147	0,919	0,732	0,563	0,463	0,364	0,285	0,205	0,173	0,140	0,124	0,107	0,096	0,084	
11,000	0,330	0,365	0,401	0,437	0,473	0,538	0,602	0,727	0,852	1,071	1,290	1,641	2,153	2,913	3,496	3,721	3,723	3,649	3,625	3,636	3,570	3,490	3,464	3,423	3,390	3,304	3,064	2,598	2,103	1,751	1,449	1,183	0,934	0,736	0,589	0,483	0,377	0,292	0,206	0,171	0,135	0,124	0,114	0,097	0,081	
8,500	0,329	0,368	0,406	0,442	0,477	0,554	0,631	0,754	0,877	1,082	1,286	1,624	2,124	2,824	3,401	3,581	3,554	3,537	3,505	3,500	3,446	3,432	3,407	3,348	3,365	3,366	3,140	2,616	2,121	1,774	1,491	1,185	0,911	0,731	0,567	0,464	0,362	0,290	0,218	0,185	0,152	0,137	0,121	0,106	0,091	
6,000	0,328	0,370	0,412	0,447	0,481	0,570	0,659	0,781	0,902	1,093	1,283	1,593	2,047	2,684	3,262	3,449	3,465	3,452	3,455	3,439	3,424	3,404	3,394	3,385	3,417	3,431	3,177	2,623	2,110	1,747	1,456	1,152	0,892	0,685	0,544	0,445	0,347	0,288	0,229	0,199	0,169	0,149	0,129	0,115	0,100	
3,500	0,328	0,378	0,428	0,463	0,499	0,586	0,672	0,790	0,908	1,083	1,258	1,545	1,958	2,537	3,091	3,291	3,334	3,333	3,330	3,316	3,366	3,367	3,331	3,303	3,327	3,310	3,035	2,514	2,009	1,650	1,399	1,100	0,856	0,661	0,541	0,451	0,361	0,307	0,254	0,226	0,198	0,171	0,145	0,129	0,113	
1,000	0,329	0,386	0,443	0,480	0,517	0,601	0,685	0,799	0,913	1,074	1,234	1,501	1,887	2,417	2,909	3,101	3,147	3,161	3,175	3,229	3,188	3,189	3,178	3,183	3,189	3,150	2,888	2,381	1,911	1,630	1,369	1,095	0,847	0,678	0,537	0,456	0,374	0,327	0,279	0,253	0,227	0,194	0,161	0,143	0,126	
-1,500	0,342	0,395	0,447	0,482	0,517	0,593	0,669	0,767	0,866	1,026	1,187	1,500	1,884	2,373	2,730	2,903	2,924	2,977	3,021	3,041	3,027	2,975	2,998	3,008	3,021	2,980	2,759	2,322	1,857	1,554	1,321	1,069	0,869	0,725	0,606	0,503	0,399	0,353	0,307	0,281	0,255	0,225	0,194	0,171	0,147	
-4,000	0,356	0,403	0,451	0,483	0,516	0,584	0,653	0,736	0,818	0,979	1,140	1,433	1,771	2,197	2,545	2,698	2,787	2,841	2,846	2,843	2,832	2,849	2,893	2,894	2,846	2,842	2,666	2,256	1,815	1,514	1,300	1,120	0,942	0,799	0,674	0,549	0,424	0,379	0,334	0,309	0,284	0,256	0,227	0,198	0,168	
-6,500	0,364	0,403	0,443	0,470	0,498	0,556	0,613	0,692	0,771	0,922	1,072	1,321	1,647	2,111	2,425	2,614	2,682	2,729	2,752	2,764	2,768	2,805	2,879	2,903	2,849	2,831	2,721	2,363	1,909	1,612	1,389	1,214	1,035	0,900	0,721	0,585	0,448	0,390	0,331	0,305	0,279	0,250	0,222	0,197	0,171	
-9,000	0,372	0,404	0,435	0,457	0,480	0,527	0,574	0,649	0,723	0,864	1,005	1,242	1,585	2,005	2,379	2,575	2,677	2,719	2,767	2,764	2,761	2,819	2,897	2,926	2,903	2,928	2,808	2,466	2,034	1,718	1,487	1,298	1,095	0,922	0,768	0,620	0,473	0,400	0,327	0,300	0,273	0,245	0,217	0,196	0,175	
-11,500	0,341	0,371	0,401	0,423	0,445	0,485	0,525	0,589	0,653	0,790	0,926	1,206	1,552	1,976	2,376	2,613	2,695	2,695	2,761	2,792	2,810	2,880	2,908	2,929	2,974	3,056	2,983	2,627	2,165	1,810	1,560	1,319	1,105	0,912	0,734	0,614	0,494	0,424	0,354	0,327	0,300	0,268	0,236	0,214	0,191	
-14,000	0,310	0,339	0,368	0,389	0,411	0,444	0,476	0,529	0,582	0,715	0,848	1,119	1,465	1,914	2,315	2,571	2,663	2,670	2,720	2,799	2,829	2,867	2,935	3,017	3,116	3,215	3,144	2,750	2,268	1,908	1,549	1,295	1,054	0,866	0,701	0,608	0,514	0,448	0,381	0,354	0,328	0,292	0,256	0,231	0,207	
-16,500	0,267	0,288	0,308	0,319	0,330	0,354	0,377	0,425	0,472	0,604	0,737	1,021	1,381	1,843	2,266	2,560	2,651	2,708	2,736	2,791	2,856	2,942	3,058	3,170	3,271	3,380	3,278	2,798	2,293	1,892	1,526	1,256	1,038	0,840	0,720	0,631	0,542	0,477	0,411	0,378	0,345	0,315	0,285	0,258	0,231	
-19,000	0,225	0,237	0,249	0,249	0,249	0,263	0,277	0,320	0,362	0,494	0,625	0,924	1,314	1,827	2,267	2,568	2,674	2,743	2,778	2,872	3,008	3,139	3,250	3,341	3,440	3,515	3,387	2,887	2,307	1,875	1,500	1,238	1,036	0,880	0,740	0,655	0,570	0,506	0,442	0,402	0,363	0,338	0,314	0,284	0,255	
-21,500	0,171	0,183	0,195	0,199	0,202	0,217	0,232	0,276	0,320	0,460	0,600	0,884	1,268	1,707	2,130	2,441	2,594	2,665	2,758	2,906	3,044	3,171	3,268	3,352	3,451	3,522	3,396	2,892	2,307	1,818	1,439	1,212	1,048	0,932	0,785	0,700	0,615	0,553	0,490	0,440	0,389	0,356	0,322	0,290	0,258	
-24,000	0,117	0,129	0,140	0,148	0,156	0,171	0,186	0,232	0,278	0,427	0,576	0,857	1,183	1,553	1,914	2,258	2,412	2,508	2,666	2,823	2,887	3,009	3,122	3,207	3,280	3,404	3,348	2,821	2,236	1,775	1,442	1,251	1,087	0,964	0,831	0,746	0,660	0,599	0,538	0,477	0,416	0,373	0,331	0,295	0,260	
-26,500	0,101	0,114	0,128	0,135	0,143	0,162	0,181	0,234	0,288	0,417	0,547	0,785	1,036	1,336	1,677	1,974	2,149	2,264	2,416	2,464	2,488	2,605	2,748	2,815	2,913	3,027	2,949	2,462	1,987	1,634	1,368	1,222	1,075	0,952	0,801	0,712	0,623	0,561	0,500	0,443	0,386	0,349	0,313	0,277	0,241	
-29,000	0,084	0,100	0,115	0,123	0,131	0,154	0,176	0,237	0,297	0,407	0,518	0,681	0,875	1,135	1,439	1,693	1,874	2,001	2,109	2,161	2,150	2,213	2,322	2,437	2,568	2,651	2,560	2,120	1,760	1,485	1,293	1,130	0,987	0,871	0,770	0,677	0,585	0,523	0,462	0,410	0,357	0,326	0,294	0,258	0,223	
-31,500	0,079	0,089	0,099	0,113	0,127	0,151	0,175	0,234	0,293	0,388	0,484	0,596	0,730	0,919	1,199	1,440	1,627	1,730	1,792	1,849	1,860	1,897	2,052	2,153	2,274	2,345	2,187	1,832	1,552	1,346	1,156	0,987	0,868	0,763	0,682	0,605	0,527	0,468	0,409	0,366	0,322	0,294	0,266	0,241	0,216	
-34,000	0,073	0,078	0,084	0,103	0,123	0,148	0,173	0,231	0,290	0,370	0,450	0,529	0,602	0,759	0,950	1,241	1,406	1,476	1,495	1,525	1,585	1,704	1,793	1,909	1,968	1,992	1,771	1,484	1,293	1,163	1,010	0,867	0,743	0,661	0,594	0,532	0,470	0,413	0,356	0,322	0,288	0,263	0,238	0,223	0,209	
-36,500	0,064	0,073	0,081	0,098	0,114	0,142	0,170	0,225	0,280	0,337	0,394	0,467	0,523	0,600	0,753	0,955	1,126	1,217	1,287	1,340	1,409	1,494	1,575	1,640	1,645	1,632	1,446	1,233	1,120	0,963	0,865	0,733	0,630	0,566	0,495	0,451	0,407	0,365	0,323	0,292	0,261	0,236	0,210	0,195	0,180	
-39,000	0,055	0,067	0,079	0,092	0,106	0,136	0,167	0,218	0,269	0,304	0,339	0,367	0,394	0,476	0,557	0,695	0,834	0,921	1,009	1,059	1,109	1,176	1,244	1,278	1,313	1,201	1,088	0,975	0,863	0,784	0,704	0,593	0,482	0,439	0,395	0,369	0,343	0,317	0,290	0,262	0,234	0,208	0,183	0,167	0,152	
-41,500	0,053	0,061	0,069	0,086	0,103	0,132	0,160	0,190	0,220	0,221	0,256	0,272	0,289	0,339	0,390	0,474	0,558	0,623	0,688	0,710	0,733	0,790	0,847	0,854	0,860	0,807	0,753	0,680	0,607	0,553	0,499	0,420	0,341	0,317	0,292	0,289	0,263	0,246	0,229	0,206	0,183	0,159	0,135	0,129	0,122	
-44,000	0,050	0,055	0,059	0,080	0,100	0,127	0,154	0,162	0,170	0,171	0,172	0,178	0,183	0,203	0,223	0,252	0,282	0,324	0,366	0,361	0,357	0,404	0,451	0,429	0,407	0,413	0,419	0,385	0,351	0,322	0,294	0,246	0,199	0,194	0,190	0,187	0,184	0,175	0,167	0,149	0,131	0,110	0,088	0,091	0,093	
-46,500	0,043	0,049	0,054	0,068	0,081	0,096	0,111	0,126	0,134	0,137	0,140	0,144	0,147	0,154	0,161	0,181	0,200	0,224	0,248	0,245	0,241	0,262	0,283	0,274	0,264	0,264	0,263	0,243	0,222	0,206	0,189	0,164	0,138	0,133	0,128	0,128	0,129	0,129	0,121	0,109	0,097	0,085	0,074	0,068	0,063	
-49,000	0,036	0,043	0,049	0,056	0,062	0,065	0,069	0,083	0,098	0,102	0,107	0,109	0,111	0,105	0,099	0,109	0,119	0,124	0,129	0,128	0,126	0,121	0,116	0,119	0,121	0,114	0,107	0,101	0,094	0,090	0,085	0,081	0,077	0,071	0,066	0,070	0,074	0,075	0,075	0,069	0,063	0,061	0,059	0,046	0,034	
-51,500	0,031	0,037	0,043	0,046	0,050	0,062	0,066	0,076	0,086	0,090	0,095	0,094	0,094	0,093	0,093	0,095	0,097	0,105	0,113	0,105	0,097	0,096	0,094	0,091	0,088	0,089	0,089	0,085	0,081	0,075	0,069	0,068	0,067	0,065	0,062	0,062	0,063	0,061	0,060	0,062	0,056	0,054	0,051	0,045	0,040	
-54,000	0,026	0,031	0,036	0,037	0,037	0,050	0,063	0,068	0,073	0,078	0,082	0,079	0,076	0,082	0,088	0,081	0,074	0,085	0,096	0,082	0,067	0,070	0,073	0,064	0,055	0,063	0,071	0,070	0,069	0,061	0,054	0,056	0,058	0,058	0,058	0,055	0,052	0,048	0,045	0,047	0,049	0,046	0,043	0,044	0,045	
-56,500	0,026	0,032	0,037	0,034	0,035	0,045	0,054	0,059	0,064	0,070	0,076	0,072	0,068	0,072	0,076	0,065	0,053	0,063	0,072	0,062	0,053	0,064	0,075	0,063	0,051	0,051	0,051	0,055	0,059	0,056	0,053	0,051	0,050	0,049	0,049	0,046	0,044	0,042	0,041	0,040	0,040	0,041	0,038	0,037	0,035	
-59,000	0,026	0,032	0,039	0,036	0,033	0,039	0,046	0,050	0,054	0,063	0,071	0,066	0,061	0,062	0,064	0,048	0,033	0,040	0,048	0,043	0,038	0,057	0,077	0,062	0,048	0,039	0,031	0,040	0,050	0,051	0,052	0,047	0,042	0,041	0,040	0,038	0,036	0,037	0,037	0,034	0,030	0,031	0,032	0,029	0,026	
-61,500	0,027	0,026	0,032	0,030	0,028	0,032	0,037	0,044	0,050	0,052	0,054	0,052	0,050	0,051	0,053	0,043	0,032	0,036	0,041	0,039	0,038	0,041	0,045	0,040	0,036	0,037	0,038	0,045	0,051	0,047	0,042	0,038	0,033	0,035	0,037	0,036	0,035	0,035	0,035	0,034	0,034	0,033	0,032	0,025	0,021	
-64,000	0,027	0,027	0,026	0,024	0,023	0,026	0,029	0,037	0,046	0,042	0,037	0,038	0,039	0,041	0,043	0,037	0,032	0,033	0,033	0,035	0,037	0,025	0,013	0,019	0,025	0,035	0,045	0,049	0,053	0,043	0,032	0,028	0,025	0,030	0,035	0,035	0,035	0,034	0,033	0,035	0,038	0,035	0,032	0,025	0,017	
