# Supplementary material for: 4D dose simulation in volumetric arc therapy: Accuracy and affecting parameters
Source: PLoS One. 2017 Feb 23;12(2):e0172810. doi: 10.1371/journal.pone.0172810 (PMC5322962; doi:10.1371/journal.pone.0172810)
Supplement: S1 File — The zip-file contains the simulated 4D VMAT dose distributions and the the dose measurements (serving as ground truth data) that are underlying the figures and numbers presented in the manuscript. For further details see the Readme.md file contained in the zip-file. (ZIP) [file pone.0172810.s001.zip › 2016_PLOS_Sothmann___SupportingInformation/Measurement_Day2/Case1b.dat]

PTW-Image File Format
VERSION		1.0
PIXELSPERLINE	45
LINESPERIMAGE	45
XRESOLUTION	2,500
YRESOLUTION	2,500
XCOORDINATE	-55,000
YCOORDINATE	46,000
UNIT		unknown
SOFTWARE	StandardMatrix
NORMALIZATION	4,155
0;-55,000	-52,500	-50,000	-47,500	-45,000	-42,500	-40,000	-37,500	-35,000	-32,500	-30,000	-27,500	-25,000	-22,500	-20,000	-17,500	-15,000	-12,500	-10,000	-7,500	-5,000	-2,500	0,000	2,500	5,000	7,500	10,000	12,500	15,000	17,500	20,000	22,500	25,000	27,500	30,000	32,500	35,000	37,500	40,000	42,500	45,000	47,500	50,000	52,500	55,000	
46,000	0,041	0,048	0,055	0,061	0,067	0,071	0,074	0,079	0,084	0,090	0,096	0,091	0,086	0,107	0,128	0,138	0,147	0,148	0,149	0,154	0,158	0,169	0,180	0,183	0,185	0,168	0,151	0,141	0,132	0,120	0,108	0,093	0,078	0,072	0,066	0,067	0,068	0,056	0,044	0,050	0,056	0,058	0,060	0,052	0,043	
43,500	0,069	0,074	0,081	0,084	0,087	0,093	0,098	0,106	0,113	0,135	0,157	0,185	0,213	0,240	0,267	0,270	0,273	0,304	0,336	0,307	0,277	0,296	0,315	0,305	0,294	0,255	0,215	0,188	0,160	0,143	0,126	0,112	0,098	0,087	0,076	0,074	0,073	0,062	0,051	0,056	0,060	0,055	0,051	0,057	0,049	
41,000	0,097	0,102	0,108	0,107	0,106	0,114	0,123	0,133	0,143	0,181	0,219	0,280	0,340	0,373	0,405	0,402	0,399	0,460	0,522	0,459	0,396	0,423	0,450	0,426	0,402	0,341	0,280	0,234	0,187	0,166	0,144	0,131	0,119	0,102	0,085	0,081	0,077	0,068	0,059	0,061	0,063	0,053	0,042	0,048	0,054	
38,500	0,123	0,140	0,156	0,176	0,175	0,193	0,212	0,230	0,248	0,307	0,366	0,479	0,591	0,754	0,916	0,952	0,989	1,005	1,022	0,939	0,856	0,836	0,817	0,766	0,714	0,607	0,500	0,405	0,309	0,252	0,195	0,165	0,134	0,117	0,100	0,092	0,083	0,079	0,075	0,078	0,081	0,077	0,067	0,067	0,068	
36,000	0,149	0,177	0,205	0,224	0,244	0,272	0,301	0,327	0,354	0,434	0,514	0,678	0,843	1,135	1,427	1,503	1,579	1,550	1,522	1,419	1,316	1,249	1,183	1,105	1,027	0,873	0,719	0,575	0,431	0,339	0,246	0,198	0,150	0,132	0,115	0,102	0,089	0,090	0,092	0,095	0,098	0,095	0,092	0,086	0,081	
33,500	0,177	0,215	0,252	0,275	0,297	0,331	0,360	0,395	0,430	0,533	0,635	0,850	1,065	1,444	1,823	1,901	1,980	1,958	1,936	1,792	1,648	1,551	1,455	1,359	1,262	1,139	1,015	0,846	0,677	0,553	0,428	0,345	0,262	0,222	0,182	0,162	0,142	0,133	0,125	0,106	0,109	0,102	0,094	0,090	0,085	
31,000	0,205	0,252	0,299	0,325	0,351	0,385	0,418	0,462	0,506	0,631	0,756	1,022	1,288	1,754	2,219	2,300	2,381	2,365	2,349	2,164	1,980	1,853	1,727	1,613	1,498	1,405	1,311	1,117	0,923	0,767	0,611	0,493	0,375	0,312	0,248	0,221	0,194	0,176	0,158	0,139	0,120	0,109	0,097	0,093	0,090	
28,500	0,249	0,296	0,342	0,372	0,401	0,439	0,476	0,564	0,608	0,746	0,885	1,197	1,509	2,020	2,531	2,620	2,709	2,689	2,668	2,497	2,327	2,181	2,036	1,926	1,815	1,727	1,638	1,394	1,151	0,944	0,738	0,607	0,477	0,391	0,306	0,261	0,217	0,183	0,164	0,143	0,122	0,107	0,092	0,088	0,084	
26,000	0,293	0,339	0,385	0,418	0,451	0,492	0,533	0,621	0,709	0,861	1,014	1,372	1,730	2,286	2,843	2,940	3,038	3,013	2,988	2,831	2,674	2,509	2,345	2,238	2,132	2,049	1,966	1,672	1,379	1,122	0,866	0,722	0,578	0,470	0,363	0,301	0,239	0,205	0,171	0,147	0,123	0,105	0,086	0,083	0,079	
23,500	0,306	0,353	0,401	0,443	0,485	0,540	0,594	0,690	0,786	0,973	1,125	1,531	1,937	2,556	3,176	3,335	3,495	3,480	3,465	3,276	3,086	2,910	2,734	2,632	2,529	2,442	2,354	1,982	1,609	1,303	0,997	0,834	0,671	0,548	0,424	0,330	0,268	0,222	0,176	0,147	0,118	0,101	0,083	0,080	0,076	
21,000	0,318	0,368	0,417	0,468	0,519	0,587	0,655	0,759	0,863	1,050	1,237	1,690	2,143	2,826	3,508	3,730	3,952	3,948	3,943	3,721	3,499	3,312	3,124	3,025	2,926	2,834	2,743	2,291	1,839	1,484	1,129	0,946	0,763	0,625	0,486	0,392	0,297	0,239	0,181	0,147	0,113	0,097	0,081	0,077	0,073	
18,500	0,310	0,359	0,409	0,466	0,523	0,583	0,643	0,748	0,853	1,057	1,261	1,675	2,178	2,881	3,667	4,058	4,141	4,155	4,046	3,904	3,732	3,542	3,396	3,327	3,237	3,173	2,957	2,526	2,047	1,701	1,338	1,083	0,901	0,716	0,542	0,434	0,326	0,253	0,180	0,148	0,116	0,099	0,082	0,078	0,075	
16,000	0,301	0,351	0,401	0,464	0,528	0,579	0,630	0,737	0,843	1,064	1,286	1,653	2,198	2,986	3,773	4,098	4,094	4,038	3,949	3,853	3,711	3,558	3,516	3,506	3,430	3,331	3,102	2,649	2,155	1,807	1,493	1,198	0,971	0,768	0,598	0,476	0,354	0,267	0,179	0,149	0,118	0,100	0,083	0,080	0,077	
13,500	0,298	0,349	0,399	0,456	0,513	0,566	0,618	0,730	0,841	1,066	1,292	1,630	2,184	2,962	3,696	3,959	3,957	3,883	3,779	3,710	3,638	3,583	3,576	3,556	3,519	3,391	3,076	2,586	2,112	1,808	1,501	1,226	0,976	0,787	0,596	0,479	0,363	0,277	0,192	0,159	0,126	0,112	0,097	0,088	0,079	
11,000	0,295	0,347	0,398	0,448	0,499	0,552	0,606	0,722	0,839	1,068	1,298	1,605	2,129	2,916	3,546	3,753	3,761	3,710	3,634	3,586	3,552	3,539	3,539	3,494	3,427	3,301	2,991	2,530	2,122	1,805	1,472	1,207	0,945	0,739	0,594	0,483	0,371	0,288	0,205	0,170	0,134	0,123	0,111	0,095	0,080	
8,500	0,329	0,384	0,440	0,487	0,534	0,593	0,652	0,770	0,888	1,106	1,324	1,620	2,134	2,835	3,438	3,617	3,618	3,609	3,514	3,458	3,416	3,455	3,458	3,402	3,351	3,290	3,059	2,569	2,154	1,790	1,459	1,181	0,914	0,708	0,565	0,465	0,365	0,295	0,224	0,185	0,147	0,132	0,117	0,104	0,091	
6,000	0,362	0,422	0,483	0,526	0,570	0,634	0,699	0,818	0,936	1,144	1,351	1,635	2,100	2,731	3,300	3,486	3,477	3,409	3,352	3,316	3,310	3,357	3,425	3,434	3,394	3,353	3,121	2,626	2,188	1,806	1,446	1,168	0,912	0,678	0,535	0,447	0,359	0,301	0,243	0,201	0,159	0,141	0,123	0,113	0,102	
3,500	0,387	0,448	0,510	0,551	0,592	0,651	0,709	0,821	0,932	1,125	1,317	1,618	2,031	2,577	3,102	3,277	3,244	3,171	3,146	3,127	3,194	3,259	3,319	3,345	3,329	3,300	3,068	2,583	2,124	1,740	1,411	1,135	0,896	0,671	0,529	0,435	0,341	0,283	0,224	0,193	0,161	0,144	0,128	0,124	0,119	
1,000	0,411	0,474	0,537	0,576	0,614	0,667	0,720	0,824	0,928	1,106	1,284	1,521	1,894	2,388	2,860	3,039	3,030	2,989	3,000	3,041	3,042	3,116	3,168	3,217	3,243	3,216	2,960	2,471	2,021	1,696	1,360	1,090	0,866	0,675	0,523	0,423	0,324	0,265	0,206	0,184	0,162	0,148	0,133	0,134	0,136	
-1,500	0,420	0,478	0,537	0,573	0,609	0,659	0,709	0,796	0,883	1,048	1,212	1,476	1,845	2,319	2,667	2,807	2,785	2,780	2,828	2,889	2,964	3,000	3,047	3,047	3,108	3,118	2,875	2,393	1,900	1,524	1,263	1,051	0,867	0,704	0,604	0,494	0,383	0,321	0,259	0,235	0,211	0,196	0,181	0,174	0,167	
-4,000	0,428	0,483	0,537	0,571	0,604	0,652	0,699	0,769	0,838	0,989	1,139	1,389	1,746	2,182	2,522	2,614	2,626	2,619	2,622	2,733	2,828	2,887	2,907	2,903	2,953	2,994	2,766	2,287	1,804	1,472	1,262	1,130	0,961	0,809	0,686	0,564	0,443	0,378	0,312	0,286	0,261	0,245	0,229	0,214	0,198	
-6,500	0,420	0,468	0,517	0,546	0,575	0,612	0,649	0,710	0,771	0,912	1,054	1,267	1,617	2,130	2,437	2,550	2,537	2,532	2,589	2,718	2,783	2,794	2,815	2,877	2,957	2,994	2,798	2,371	1,922	1,605	1,381	1,258	1,078	0,914	0,757	0,633	0,509	0,431	0,352	0,319	0,286	0,266	0,246	0,229	0,212	
-9,000	0,411	0,454	0,496	0,521	0,545	0,572	0,599	0,652	0,704	0,836	0,968	1,209	1,612	2,079	2,401	2,486	2,537	2,610	2,697	2,759	2,763	2,792	2,867	2,954	3,048	3,117	2,948	2,523	2,104	1,777	1,514	1,361	1,174	0,981	0,828	0,701	0,575	0,483	0,392	0,352	0,311	0,288	0,264	0,245	0,226	
-11,500	0,350	0,392	0,433	0,460	0,486	0,507	0,528	0,578	0,629	0,778	0,926	1,208	1,577	2,020	2,338	2,480	2,582	2,681	2,781	2,798	2,788	2,866	2,950	3,036	3,124	3,246	3,145	2,723	2,249	1,866	1,588	1,399	1,217	1,021	0,792	0,681	0,570	0,485	0,400	0,364	0,329	0,306	0,283	0,268	0,254	
-14,000	0,290	0,329	0,369	0,398	0,427	0,442	0,456	0,505	0,554	0,719	0,884	1,167	1,502	1,909	2,226	2,426	2,581	2,679	2,736	2,810	2,851	2,909	3,010	3,139	3,254	3,352	3,276	2,867	2,336	1,921	1,580	1,367	1,146	0,949	0,757	0,661	0,564	0,487	0,409	0,377	0,346	0,324	0,302	0,292	0,282	
-16,500	0,232	0,263	0,294	0,307	0,320	0,332	0,345	0,405	0,465	0,627	0,789	1,078	1,412	1,801	2,155	2,427	2,550	2,645	2,724	2,825	2,896	2,998	3,125	3,253	3,357	3,465	3,363	2,858	2,317	1,872	1,521	1,286	1,066	0,873	0,748	0,661	0,575	0,506	0,437	0,401	0,366	0,345	0,324	0,309	0,294	
-19,000	0,175	0,197	0,218	0,215	0,212	0,223	0,234	0,305	0,376	0,535	0,693	0,956	1,319	1,794	2,198	2,497	2,638	2,721	2,801	2,929	3,039	3,161	3,298	3,419	3,513	3,591	3,459	2,897	2,230	1,783	1,464	1,231	1,024	0,865	0,738	0,662	0,586	0,525	0,465	0,426	0,386	0,366	0,346	0,326	0,306	
-21,500	0,138	0,156	0,174	0,177	0,180	0,194	0,208	0,276	0,343	0,496	0,649	0,887	1,247	1,681	2,121	2,501	2,689	2,709	2,779	2,934	3,066	3,222	3,373	3,478	3,530	3,564	3,357	2,792	2,154	1,701	1,382	1,168	1,006	0,902	0,774	0,700	0,625	0,560	0,495	0,441	0,386	0,365	0,344	0,325	0,307	
-24,000	0,102	0,116	0,130	0,139	0,149	0,166	0,183	0,246	0,309	0,457	0,605	0,833	1,135	1,526	1,902	2,302	2,502	2,515	2,622	2,808	2,943	3,146	3,261	3,291	3,275	3,343	3,213	2,660	2,070	1,652	1,400	1,229	1,058	0,928	0,810	0,737	0,664	0,595	0,525	0,456	0,386	0,364	0,343	0,325	0,308	
-26,500	0,092	0,107	0,121	0,130	0,139	0,156	0,174	0,226	0,278	0,410	0,542	0,723	0,953	1,291	1,665	2,002	2,184	2,238	2,381	2,499	2,602	2,751	2,816	2,779	2,799	2,926	2,850	2,348	1,870	1,553	1,349	1,214	1,053	0,913	0,781	0,699	0,618	0,553	0,488	0,425	0,363	0,342	0,320	0,303	0,285	
-29,000	0,083	0,097	0,112	0,120	0,129	0,147	0,166	0,207	0,247	0,363	0,478	0,616	0,798	1,093	1,433	1,728	1,899	1,973	2,089	2,210	2,275	2,336	2,367	2,378	2,448	2,539	2,427	1,988	1,655	1,406	1,258	1,121	0,988	0,862	0,752	0,661	0,571	0,510	0,450	0,395	0,340	0,319	0,298	0,280	0,262	
-31,500	0,077	0,087	0,097	0,110	0,123	0,141	0,159	0,196	0,233	0,338	0,442	0,544	0,672	0,877	1,166	1,429	1,617	1,728	1,817	1,917	1,957	1,994	2,098	2,115	2,164	2,216	2,058	1,717	1,471	1,299	1,135	0,981	0,877	0,776	0,676	0,594	0,513	0,452	0,391	0,346	0,302	0,286	0,269	0,256	0,243	
-34,000	0,071	0,077	0,082	0,099	0,116	0,134	0,152	0,186	0,219	0,312	0,405	0,489	0,563	0,725	0,911	1,194	1,366	1,477	1,551	1,608	1,653	1,759	1,815	1,867	1,871	1,886	1,702	1,445	1,279	1,143	0,998	0,864	0,752	0,668	0,600	0,527	0,455	0,393	0,331	0,298	0,265	0,252	0,240	0,231	0,223	
-36,500	0,063	0,071	0,079	0,095	0,110	0,134	0,158	0,196	0,234	0,303	0,373	0,453	0,509	0,585	0,726	0,911	1,096	1,229	1,319	1,379	1,423	1,475	1,526	1,552	1,552	1,554	1,428	1,223	1,102	0,942	0,841	0,734	0,630	0,562	0,489	0,442	0,395	0,349	0,302	0,270	0,238	0,228	0,217	0,206	0,196	
-39,000	0,055	0,065	0,076	0,090	0,103	0,134	0,164	0,206	0,249	0,294	0,340	0,369	0,399	0,468	0,538	0,667	0,797	0,905	1,013	1,036	1,060	1,091	1,122	1,158	1,194	1,133	1,072	0,961	0,849	0,763	0,677	0,583	0,489	0,434	0,379	0,357	0,335	0,304	0,273	0,242	0,212	0,203	0,194	0,181	0,168	
-41,500	0,052	0,060	0,068	0,085	0,102	0,135	0,168	0,190	0,211	0,212	0,258	0,280	0,301	0,339	0,376	0,454	0,531	0,607	0,683	0,682	0,682	0,704	0,726	0,751	0,776	0,755	0,734	0,667	0,601	0,546	0,492	0,425	0,359	0,315	0,270	0,257	0,235	0,225	0,214	0,197	0,179	0,164	0,150	0,141	0,132	
-44,000	0,049	0,054	0,059	0,080	0,101	0,137	0,172	0,173	0,173	0,175	0,176	0,190	0,203	0,209	0,214	0,240	0,266	0,310	0,354	0,328	0,303	0,317	0,331	0,345	0,359	0,377	0,395	0,374	0,353	0,330	0,306	0,268	0,229	0,195	0,162	0,149	0,136	0,146	0,156	0,151	0,146	0,126	0,106	0,100	0,095	
-46,500	0,042	0,048	0,054	0,068	0,081	0,101	0,121	0,134	0,134	0,138	0,142	0,149	0,157	0,157	0,157	0,174	0,192	0,216	0,240	0,226	0,212	0,217	0,222	0,230	0,239	0,244	0,250	0,237	0,223	0,209	0,195	0,173	0,152	0,132	0,113	0,108	0,103	0,104	0,114	0,109	0,103	0,092	0,080	0,072	0,063	
-49,000	0,035	0,042	0,049	0,055	0,061	0,065	0,069	0,082	0,096	0,102	0,108	0,109	0,111	0,105	0,100	0,109	0,118	0,122	0,127	0,124	0,121	0,117	0,112	0,116	0,119	0,112	0,105	0,100	0,094	0,089	0,083	0,079	0,074	0,069	0,064	0,067	0,071	0,072	0,072	0,067	0,061	0,058	0,055	0,043	0,031	
-51,500	0,032	0,037	0,042	0,046	0,050	0,061	0,065	0,075	0,085	0,089	0,094	0,094	0,094	0,093	0,093	0,094	0,096	0,103	0,110	0,102	0,094	0,093	0,092	0,090	0,088	0,088	0,088	0,084	0,081	0,075	0,069	0,067	0,066	0,063	0,060	0,061	0,061	0,060	0,058	0,060	0,055	0,052	0,048	0,043	0,037	
-54,000	0,028	0,032	0,036	0,037	0,038	0,050	0,061	0,067	0,073	0,077	0,081	0,079	0,077	0,081	0,086	0,080	0,074	0,084	0,093	0,080	0,067	0,069	0,072	0,064	0,056	0,063	0,071	0,069	0,068	0,061	0,054	0,055	0,057	0,057	0,056	0,054	0,051	0,048	0,044	0,046	0,048	0,045	0,042	0,042	0,043	
-56,500	0,027	0,032	0,036	0,034	0,035	0,044	0,053	0,058	0,064	0,069	0,075	0,072	0,069	0,071	0,074	0,064	0,055	0,062	0,070	0,061	0,052	0,062	0,072	0,062	0,052	0,052	0,052	0,055	0,058	0,055	0,052	0,051	0,050	0,049	0,048	0,045	0,043	0,042	0,040	0,039	0,038	0,040	0,037	0,036	0,034	
-59,000	0,026	0,031	0,036	0,034	0,032	0,038	0,044	0,049	0,054	0,062	0,069	0,065	0,061	0,061	0,062	0,048	0,035	0,041	0,047	0,043	0,038	0,055	0,073	0,060	0,048	0,040	0,033	0,041	0,048	0,049	0,050	0,046	0,042	0,041	0,039	0,037	0,035	0,036	0,036	0,033	0,029	0,031	0,033	0,029	0,026	
-61,500	0,025	0,025	0,030	0,029	0,027	0,031	0,036	0,043	0,049	0,051	0,054	0,052	0,050	0,051	0,052	0,043	0,034	0,037	0,041	0,039	0,037	0,041	0,044	0,040	0,036	0,038	0,039	0,044	0,050	0,046	0,042	0,038	0,034	0,035	0,036	0,036	0,035	0,035	0,035	0,034	0,033	0,033	0,032	0,025	0,022	
-64,000	0,025	0,024	0,024	0,023	0,022	0,025	0,028	0,036	0,045	0,041	0,038	0,038	0,038	0,040	0,042	0,037	0,032	0,034	0,035	0,036	0,037	0,026	0,016	0,021	0,025	0,035	0,044	0,047	0,051	0,042	0,033	0,030	0,026	0,030	0,033	0,034	0,034	0,034	0,033	0,035	0,036	0,034	0,032	0,025	0,018	
