# Supplementary material for: 4D dose simulation in volumetric arc therapy: Accuracy and affecting parameters
Source: PLoS One. 2017 Feb 23;12(2):e0172810. doi: 10.1371/journal.pone.0172810 (PMC5322962; doi:10.1371/journal.pone.0172810)
Supplement: S1 File — The zip-file contains the simulated 4D VMAT dose distributions and the the dose measurements (serving as ground truth data) that are underlying the figures and numbers presented in the manuscript. For further details see the Readme.md file contained in the zip-file. (ZIP) [file pone.0172810.s001.zip › 2016_PLOS_Sothmann___SupportingInformation/Measurement_Day2/Case1c.dat]

PTW-Image File Format
VERSION		1.0
PIXELSPERLINE	45
LINESPERIMAGE	45
XRESOLUTION	2,500
YRESOLUTION	2,500
XCOORDINATE	-55,000
YCOORDINATE	46,000
UNIT		unknown
SOFTWARE	StandardMatrix
NORMALIZATION	4,030
0;-55,000	-52,500	-50,000	-47,500	-45,000	-42,500	-40,000	-37,500	-35,000	-32,500	-30,000	-27,500	-25,000	-22,500	-20,000	-17,500	-15,000	-12,500	-10,000	-7,500	-5,000	-2,500	0,000	2,500	5,000	7,500	10,000	12,500	15,000	17,500	20,000	22,500	25,000	27,500	30,000	32,500	35,000	37,500	40,000	42,500	45,000	47,500	50,000	52,500	55,000	
46,000	0,038	0,044	0,050	0,055	0,059	0,062	0,065	0,069	0,074	0,080	0,086	0,081	0,076	0,096	0,115	0,122	0,130	0,133	0,135	0,141	0,148	0,156	0,163	0,168	0,174	0,157	0,140	0,131	0,122	0,112	0,102	0,085	0,068	0,069	0,069	0,070	0,071	0,057	0,043	0,048	0,053	0,052	0,052	0,043	0,034	
43,500	0,048	0,053	0,059	0,064	0,070	0,076	0,082	0,088	0,093	0,105	0,118	0,132	0,147	0,172	0,198	0,197	0,197	0,223	0,250	0,238	0,227	0,233	0,240	0,243	0,246	0,214	0,183	0,161	0,140	0,131	0,123	0,105	0,087	0,082	0,077	0,077	0,077	0,066	0,054	0,057	0,059	0,051	0,044	0,049	0,040	
41,000	0,058	0,063	0,068	0,074	0,080	0,090	0,100	0,106	0,112	0,130	0,149	0,183	0,218	0,249	0,280	0,272	0,264	0,314	0,364	0,335	0,307	0,311	0,316	0,317	0,317	0,272	0,227	0,192	0,158	0,150	0,143	0,124	0,105	0,095	0,085	0,085	0,084	0,075	0,066	0,066	0,065	0,050	0,036	0,041	0,046	
38,500	0,067	0,073	0,078	0,093	0,100	0,122	0,144	0,171	0,199	0,249	0,299	0,383	0,467	0,590	0,713	0,759	0,805	0,832	0,858	0,780	0,703	0,701	0,700	0,677	0,655	0,536	0,418	0,345	0,272	0,236	0,199	0,170	0,140	0,125	0,111	0,101	0,092	0,085	0,077	0,076	0,075	0,069	0,055	0,054	0,054	
36,000	0,075	0,082	0,089	0,104	0,119	0,154	0,188	0,237	0,286	0,368	0,449	0,583	0,716	0,931	1,146	1,246	1,346	1,349	1,352	1,225	1,099	1,091	1,083	1,037	0,992	0,800	0,608	0,498	0,387	0,321	0,256	0,215	0,174	0,155	0,136	0,118	0,100	0,094	0,088	0,087	0,085	0,079	0,074	0,068	0,062	
33,500	0,092	0,104	0,115	0,134	0,152	0,215	0,250	0,315	0,380	0,470	0,559	0,738	0,917	1,269	1,620	1,710	1,800	1,800	1,800	1,646	1,491	1,444	1,397	1,343	1,289	1,121	0,954	0,802	0,650	0,537	0,424	0,344	0,265	0,225	0,184	0,161	0,137	0,126	0,114	0,100	0,099	0,091	0,084	0,079	0,075	
31,000	0,108	0,125	0,142	0,163	0,185	0,248	0,312	0,393	0,475	0,572	0,669	0,894	1,118	1,606	2,095	2,174	2,254	2,252	2,249	2,067	1,884	1,797	1,710	1,648	1,586	1,442	1,299	1,106	0,914	0,753	0,592	0,474	0,356	0,294	0,233	0,204	0,175	0,157	0,140	0,126	0,112	0,103	0,094	0,090	0,087	
28,500	0,142	0,168	0,194	0,232	0,269	0,334	0,398	0,482	0,564	0,663	0,763	1,050	1,338	1,853	2,368	2,466	2,564	2,544	2,523	2,349	2,176	2,084	1,992	1,937	1,883	1,745	1,606	1,369	1,132	0,923	0,715	0,567	0,419	0,344	0,269	0,226	0,183	0,155	0,138	0,124	0,109	0,098	0,087	0,085	0,082	
26,000	0,176	0,211	0,246	0,300	0,354	0,419	0,484	0,569	0,653	0,755	0,856	1,207	1,558	2,100	2,642	2,758	2,874	2,836	2,797	2,632	2,467	2,370	2,273	2,227	2,181	2,047	1,914	1,632	1,351	1,094	0,838	0,660	0,482	0,394	0,305	0,248	0,191	0,163	0,136	0,121	0,107	0,094	0,081	0,080	0,078	
23,500	0,237	0,279	0,321	0,375	0,429	0,491	0,554	0,637	0,721	0,866	0,968	1,368	1,768	2,362	2,957	3,106	3,256	3,253	3,250	3,081	2,913	2,801	2,689	2,587	2,484	2,352	2,220	1,892	1,563	1,268	0,972	0,776	0,580	0,479	0,378	0,275	0,218	0,177	0,137	0,120	0,104	0,092	0,081	0,078	0,076	
21,000	0,299	0,347	0,395	0,449	0,503	0,564	0,624	0,706	0,788	0,934	1,079	1,528	1,978	2,625	3,273	3,455	3,637	3,670	3,703	3,531	3,358	3,232	3,105	2,946	2,787	2,657	2,527	2,151	1,776	1,441	1,107	0,892	0,677	0,564	0,451	0,348	0,244	0,191	0,138	0,119	0,100	0,090	0,080	0,077	0,074	
18,500	0,325	0,368	0,410	0,465	0,519	0,581	0,643	0,736	0,828	0,989	1,150	1,583	2,096	2,765	3,434	3,790	3,938	3,987	3,949	3,892	3,807	3,647	3,385	3,166	3,010	2,933	2,789	2,447	1,962	1,616	1,259	0,945	0,715	0,560	0,429	0,332	0,235	0,184	0,133	0,117	0,100	0,089	0,077	0,076	0,074	
16,000	0,351	0,388	0,426	0,481	0,536	0,599	0,662	0,765	0,868	1,045	1,222	1,574	2,100	2,812	3,548	3,959	4,030	4,017	3,986	3,978	3,879	3,657	3,479	3,339	3,218	3,170	3,016	2,608	2,081	1,701	1,317	0,951	0,725	0,545	0,407	0,316	0,225	0,177	0,129	0,114	0,100	0,087	0,075	0,074	0,073	
13,500	0,360	0,393	0,427	0,479	0,531	0,602	0,673	0,777	0,881	1,055	1,230	1,558	2,116	2,825	3,529	3,909	3,960	3,940	3,906	3,858	3,729	3,583	3,479	3,389	3,355	3,301	3,071	2,564	2,021	1,666	1,334	1,021	0,780	0,604	0,442	0,340	0,237	0,185	0,134	0,117	0,100	0,092	0,084	0,079	0,074	
11,000	0,368	0,399	0,429	0,478	0,527	0,606	0,685	0,790	0,895	1,066	1,237	1,513	2,018	2,765	3,411	3,725	3,790	3,783	3,759	3,691	3,561	3,423	3,351	3,324	3,335	3,255	2,987	2,473	2,010	1,688	1,365	1,080	0,819	0,617	0,478	0,363	0,249	0,194	0,138	0,119	0,100	0,096	0,093	0,084	0,074	
8,500	0,364	0,398	0,432	0,478	0,523	0,614	0,704	0,822	0,939	1,091	1,243	1,483	1,978	2,701	3,384	3,650	3,679	3,687	3,635	3,548	3,362	3,281	3,248	3,216	3,232	3,202	2,989	2,478	2,002	1,671	1,393	1,130	0,854	0,636	0,479	0,378	0,278	0,216	0,154	0,132	0,111	0,103	0,096	0,088	0,080	
6,000	0,360	0,397	0,435	0,477	0,520	0,622	0,724	0,854	0,984	1,116	1,249	1,502	1,943	2,617	3,309	3,573	3,606	3,565	3,495	3,395	3,275	3,200	3,177	3,182	3,182	3,170	2,944	2,420	1,972	1,662	1,383	1,140	0,898	0,640	0,481	0,394	0,307	0,238	0,169	0,145	0,122	0,110	0,098	0,092	0,087	
3,500	0,337	0,382	0,426	0,470	0,513	0,615	0,716	0,842	0,967	1,091	1,214	1,473	1,894	2,494	3,149	3,401	3,414	3,373	3,316	3,232	3,158	3,071	3,032	3,020	3,022	3,026	2,803	2,315	1,895	1,583	1,317	1,077	0,833	0,600	0,455	0,373	0,291	0,237	0,183	0,163	0,144	0,132	0,120	0,118	0,117	
1,000	0,314	0,366	0,418	0,462	0,507	0,607	0,708	0,829	0,951	1,065	1,179	1,389	1,767	2,325	2,926	3,206	3,255	3,229	3,164	3,099	2,992	2,959	2,957	2,967	2,946	2,930	2,707	2,199	1,803	1,530	1,227	0,986	0,777	0,586	0,428	0,351	0,275	0,236	0,197	0,182	0,166	0,154	0,142	0,144	0,147	
-1,500	0,296	0,343	0,389	0,433	0,477	0,565	0,652	0,761	0,870	0,977	1,084	1,282	1,674	2,260	2,792	3,047	3,053	3,050	3,036	2,974	2,933	2,938	2,997	2,968	2,927	2,888	2,652	2,159	1,721	1,430	1,180	0,966	0,782	0,603	0,486	0,406	0,325	0,294	0,263	0,253	0,244	0,238	0,231	0,226	0,222	
-4,000	0,278	0,319	0,361	0,404	0,447	0,522	0,597	0,694	0,790	0,889	0,989	1,235	1,671	2,195	2,647	2,845	2,884	2,878	2,860	2,866	2,894	2,956	2,959	2,899	2,842	2,823	2,602	2,115	1,640	1,383	1,204	1,057	0,864	0,679	0,544	0,460	0,376	0,352	0,328	0,325	0,322	0,321	0,321	0,308	0,296	
-6,500	0,299	0,337	0,375	0,414	0,452	0,516	0,579	0,674	0,770	0,878	0,987	1,202	1,610	2,124	2,492	2,704	2,729	2,715	2,738	2,824	2,896	2,914	2,914	2,919	2,870	2,851	2,705	2,313	1,831	1,553	1,352	1,195	0,989	0,808	0,637	0,538	0,439	0,394	0,349	0,333	0,316	0,309	0,301	0,289	0,278	
-9,000	0,321	0,355	0,389	0,423	0,457	0,509	0,561	0,655	0,749	0,867	0,986	1,207	1,598	2,048	2,402	2,539	2,565	2,603	2,709	2,837	2,908	2,946	2,986	3,001	2,997	3,039	2,948	2,566	2,043	1,719	1,505	1,343	1,108	0,885	0,729	0,615	0,502	0,436	0,371	0,341	0,311	0,296	0,281	0,270	0,260	
-11,500	0,327	0,355	0,384	0,417	0,451	0,500	0,550	0,639	0,728	0,852	0,976	1,216	1,581	1,993	2,306	2,490	2,585	2,625	2,743	2,895	2,985	3,055	3,090	3,086	3,104	3,217	3,169	2,781	2,248	1,894	1,654	1,416	1,166	0,924	0,721	0,614	0,507	0,438	0,368	0,347	0,325	0,314	0,304	0,297	0,291	
-14,000	0,333	0,356	0,379	0,412	0,445	0,492	0,539	0,623	0,708	0,837	0,967	1,172	1,504	1,923	2,248	2,503	2,675	2,753	2,822	2,932	3,029	3,114	3,136	3,167	3,256	3,402	3,346	2,953	2,394	2,001	1,679	1,407	1,121	0,880	0,713	0,613	0,512	0,439	0,366	0,353	0,339	0,333	0,327	0,324	0,322	
-16,500	0,314	0,333	0,352	0,373	0,394	0,427	0,461	0,536	0,611	0,734	0,857	1,115	1,472	1,902	2,292	2,603	2,740	2,822	2,907	2,999	3,007	3,043	3,104	3,227	3,358	3,480	3,374	2,908	2,394	1,974	1,607	1,334	1,101	0,885	0,726	0,645	0,563	0,497	0,432	0,407	0,383	0,371	0,359	0,345	0,331	
-19,000	0,295	0,310	0,325	0,334	0,344	0,363	0,383	0,449	0,515	0,631	0,748	1,008	1,402	1,902	2,310	2,644	2,798	2,902	2,957	3,016	3,048	3,090	3,179	3,302	3,432	3,507	3,384	2,910	2,391	2,003	1,621	1,339	1,093	0,885	0,739	0,676	0,613	0,555	0,497	0,462	0,427	0,409	0,391	0,366	0,340	
-21,500	0,246	0,252	0,259	0,261	0,263	0,279	0,294	0,363	0,431	0,566	0,700	0,895	1,296	1,807	2,221	2,539	2,755	2,845	2,898	2,988	3,046	3,126	3,226	3,338	3,443	3,485	3,336	2,895	2,397	1,978	1,544	1,270	1,083	0,944	0,813	0,733	0,652	0,580	0,508	0,473	0,438	0,416	0,395	0,366	0,337	
-24,000	0,197	0,195	0,193	0,188	0,183	0,194	0,205	0,277	0,348	0,500	0,653	0,876	1,192	1,631	2,032	2,407	2,636	2,729	2,812	2,907	2,963	3,052	3,150	3,279	3,386	3,425	3,267	2,824	2,330	1,916	1,529	1,305	1,134	1,006	0,887	0,789	0,691	0,604	0,518	0,483	0,448	0,424	0,399	0,366	0,334	
-26,500	0,144	0,151	0,157	0,159	0,160	0,177	0,195	0,267	0,340	0,481	0,622	0,834	1,065	1,444	1,857	2,210	2,403	2,479	2,598	2,615	2,635	2,724	2,862	2,935	3,006	3,093	2,989	2,543	2,090	1,745	1,440	1,267	1,122	1,002	0,850	0,752	0,654	0,572	0,491	0,456	0,421	0,398	0,374	0,341	0,309	
-29,000	0,092	0,107	0,121	0,129	0,137	0,160	0,184	0,258	0,332	0,461	0,590	0,728	0,917	1,248	1,684	1,989	2,119	2,171	2,248	2,308	2,326	2,369	2,404	2,499	2,651	2,740	2,622	2,186	1,799	1,533	1,334	1,172	1,028	0,904	0,812	0,715	0,617	0,540	0,464	0,429	0,394	0,371	0,348	0,316	0,284	
-31,500	0,084	0,095	0,106	0,118	0,130	0,154	0,177	0,248	0,318	0,430	0,542	0,637	0,774	1,032	1,403	1,663	1,795	1,873	1,945	1,992	1,967	1,943	2,081	2,209	2,372	2,466	2,295	1,913	1,593	1,378	1,172	1,023	0,909	0,793	0,725	0,632	0,540	0,475	0,410	0,378	0,346	0,325	0,303	0,277	0,251	
-34,000	0,076	0,083	0,090	0,107	0,124	0,148	0,171	0,238	0,304	0,399	0,495	0,563	0,635	0,828	1,067	1,368	1,531	1,585	1,594	1,601	1,618	1,717	1,849	2,026	2,115	2,153	1,984	1,639	1,384	1,235	1,059	0,915	0,794	0,699	0,637	0,550	0,463	0,410	0,357	0,327	0,298	0,278	0,258	0,237	0,217	
-36,500	0,068	0,078	0,088	0,105	0,123	0,151	0,179	0,237	0,295	0,376	0,457	0,514	0,558	0,639	0,811	1,033	1,188	1,250	1,290	1,366	1,454	1,584	1,734	1,809	1,805	1,810	1,690	1,442	1,271	1,077	0,933	0,802	0,693	0,616	0,542	0,471	0,400	0,361	0,323	0,300	0,276	0,255	0,233	0,206	0,180	
-39,000	0,059	0,072	0,086	0,103	0,121	0,154	0,186	0,236	0,286	0,353	0,419	0,436	0,452	0,513	0,574	0,693	0,812	0,926	1,039	1,159	1,279	1,368	1,457	1,464	1,471	1,403	1,334	1,166	0,997	0,878	0,760	0,644	0,529	0,488	0,447	0,392	0,337	0,313	0,288	0,272	0,255	0,231	0,208	0,176	0,144	
-41,500	0,061	0,076	0,091	0,112	0,133	0,155	0,177	0,205	0,232	0,244	0,311	0,314	0,318	0,359	0,401	0,486	0,572	0,668	0,763	0,833	0,903	0,979	1,055	1,033	1,011	0,981	0,950	0,817	0,684	0,615	0,546	0,461	0,376	0,350	0,324	0,310	0,255	0,245	0,235	0,224	0,213	0,187	0,160	0,137	0,114	
-44,000	0,063	0,080	0,096	0,120	0,144	0,156	0,169	0,173	0,177	0,190	0,202	0,193	0,184	0,206	0,228	0,280	0,332	0,409	0,487	0,507	0,526	0,589	0,653	0,602	0,552	0,559	0,566	0,469	0,371	0,352	0,333	0,278	0,222	0,211	0,200	0,187	0,174	0,177	0,181	0,176	0,170	0,142	0,113	0,098	0,084	
-46,500	0,052	0,064	0,075	0,090	0,104	0,113	0,121	0,135	0,139	0,149	0,158	0,155	0,152	0,161	0,171	0,203	0,236	0,277	0,318	0,327	0,337	0,366	0,395	0,370	0,346	0,345	0,344	0,291	0,238	0,225	0,213	0,182	0,152	0,144	0,136	0,131	0,126	0,126	0,130	0,123	0,117	0,101	0,085	0,072	0,059	
-49,000	0,042	0,048	0,054	0,060	0,065	0,069	0,073	0,087	0,101	0,107	0,113	0,116	0,120	0,117	0,114	0,127	0,140	0,144	0,148	0,148	0,147	0,142	0,137	0,138	0,140	0,131	0,123	0,114	0,104	0,098	0,092	0,087	0,082	0,077	0,072	0,075	0,079	0,078	0,078	0,071	0,064	0,060	0,057	0,045	0,034	
-51,500	0,035	0,040	0,046	0,049	0,053	0,065	0,069	0,080	0,091	0,096	0,102	0,103	0,103	0,104	0,105	0,108	0,111	0,118	0,125	0,118	0,112	0,111	0,109	0,106	0,103	0,101	0,100	0,094	0,089	0,082	0,075	0,073	0,071	0,068	0,065	0,066	0,066	0,064	0,062	0,064	0,057	0,053	0,050	0,045	0,039	
-54,000	0,028	0,033	0,037	0,039	0,040	0,053	0,065	0,072	0,080	0,085	0,091	0,089	0,087	0,091	0,095	0,088	0,082	0,091	0,101	0,089	0,077	0,079	0,081	0,073	0,066	0,072	0,078	0,075	0,073	0,066	0,058	0,059	0,061	0,060	0,059	0,056	0,053	0,050	0,046	0,048	0,049	0,046	0,044	0,044	0,044	
-56,500	0,029	0,034	0,039	0,038	0,039	0,049	0,058	0,065	0,071	0,077	0,083	0,080	0,076	0,079	0,082	0,072	0,062	0,070	0,078	0,069	0,061	0,070	0,078	0,069	0,059	0,058	0,058	0,060	0,062	0,059	0,055	0,054	0,053	0,052	0,050	0,048	0,046	0,044	0,042	0,041	0,040	0,041	0,039	0,037	0,036	
-59,000	0,030	0,035	0,041	0,040	0,038	0,045	0,052	0,057	0,062	0,069	0,076	0,071	0,066	0,068	0,069	0,056	0,042	0,048	0,054	0,049	0,044	0,060	0,076	0,064	0,052	0,045	0,038	0,045	0,052	0,052	0,052	0,049	0,045	0,044	0,042	0,040	0,038	0,038	0,038	0,034	0,031	0,032	0,033	0,031	0,028	
-61,500	0,032	0,031	0,037	0,035	0,034	0,038	0,042	0,049	0,055	0,058	0,060	0,058	0,055	0,056	0,058	0,048	0,039	0,042	0,045	0,043	0,042	0,045	0,048	0,044	0,041	0,041	0,042	0,047	0,052	0,048	0,044	0,040	0,036	0,037	0,039	0,038	0,037	0,036	0,036	0,035	0,034	0,034	0,033	0,026	0,023	
-64,000	0,034	0,034	0,033	0,031	0,029	0,031	0,032	0,041	0,049	0,047	0,044	0,044	0,044	0,045	0,046	0,041	0,036	0,036	0,036	0,038	0,039	0,030	0,020	0,025	0,030	0,038	0,046	0,049	0,052	0,044	0,036	0,032	0,028	0,031	0,035	0,035	0,036	0,035	0,034	0,036	0,037	0,035	0,032	0,026	0,019	
