# Supplementary material for: 4D dose simulation in volumetric arc therapy: Accuracy and affecting parameters
Source: PLoS One. 2017 Feb 23;12(2):e0172810. doi: 10.1371/journal.pone.0172810 (PMC5322962; doi:10.1371/journal.pone.0172810)
Supplement: S1 File — The zip-file contains the simulated 4D VMAT dose distributions and the the dose measurements (serving as ground truth data) that are underlying the figures and numbers presented in the manuscript. For further details see the Readme.md file contained in the zip-file. (ZIP) [file pone.0172810.s001.zip › 2016_PLOS_Sothmann___SupportingInformation/Measurement_Day2/Case1d.dat]

PTW-Image File Format
VERSION		1.0
PIXELSPERLINE	45
LINESPERIMAGE	45
XRESOLUTION	2,500
YRESOLUTION	2,500
XCOORDINATE	-55,000
YCOORDINATE	46,000
UNIT		unknown
SOFTWARE	StandardMatrix
NORMALIZATION	4,253
0;-55,000	-52,500	-50,000	-47,500	-45,000	-42,500	-40,000	-37,500	-35,000	-32,500	-30,000	-27,500	-25,000	-22,500	-20,000	-17,500	-15,000	-12,500	-10,000	-7,500	-5,000	-2,500	0,000	2,500	5,000	7,500	10,000	12,500	15,000	17,500	20,000	22,500	25,000	27,500	30,000	32,500	35,000	37,500	40,000	42,500	45,000	47,500	50,000	52,500	55,000	
46,000	0,041	0,048	0,055	0,061	0,067	0,071	0,076	0,080	0,084	0,090	0,095	0,089	0,083	0,105	0,127	0,137	0,146	0,147	0,147	0,152	0,157	0,169	0,181	0,185	0,189	0,170	0,152	0,142	0,131	0,122	0,113	0,093	0,073	0,070	0,068	0,071	0,073	0,061	0,049	0,053	0,057	0,056	0,056	0,047	0,037	
43,500	0,065	0,065	0,072	0,080	0,088	0,098	0,109	0,121	0,134	0,149	0,164	0,161	0,158	0,222	0,286	0,276	0,266	0,316	0,367	0,332	0,298	0,300	0,303	0,298	0,292	0,261	0,230	0,202	0,175	0,160	0,144	0,120	0,096	0,087	0,077	0,077	0,078	0,066	0,055	0,058	0,062	0,054	0,047	0,053	0,044	
41,000	0,089	0,089	0,088	0,098	0,108	0,125	0,142	0,163	0,183	0,208	0,233	0,233	0,233	0,339	0,445	0,415	0,385	0,486	0,587	0,513	0,438	0,431	0,425	0,411	0,396	0,352	0,308	0,263	0,218	0,197	0,175	0,147	0,120	0,103	0,086	0,084	0,082	0,072	0,062	0,064	0,067	0,052	0,037	0,044	0,050	
38,500	0,138	0,141	0,145	0,158	0,168	0,190	0,211	0,240	0,269	0,319	0,369	0,418	0,466	0,672	0,877	0,920	0,963	1,033	1,102	1,004	0,905	0,837	0,768	0,733	0,697	0,623	0,548	0,464	0,380	0,318	0,257	0,205	0,153	0,127	0,102	0,092	0,083	0,076	0,069	0,071	0,074	0,073	0,058	0,062	0,065	
36,000	0,188	0,194	0,201	0,215	0,228	0,254	0,280	0,318	0,355	0,430	0,505	0,603	0,700	1,005	1,310	1,425	1,541	1,579	1,617	1,495	1,372	1,242	1,112	1,055	0,998	0,894	0,789	0,665	0,541	0,440	0,339	0,262	0,185	0,152	0,118	0,101	0,083	0,080	0,076	0,078	0,081	0,080	0,079	0,080	0,081	
33,500	0,218	0,233	0,249	0,262	0,275	0,306	0,332	0,376	0,421	0,509	0,598	0,748	0,897	1,287	1,677	1,809	1,942	1,965	1,989	1,847	1,705	1,566	1,427	1,346	1,266	1,167	1,068	0,917	0,766	0,630	0,495	0,394	0,293	0,237	0,182	0,159	0,137	0,129	0,122	0,108	0,111	0,105	0,100	0,098	0,096	
31,000	0,248	0,272	0,297	0,309	0,321	0,352	0,383	0,435	0,486	0,589	0,692	0,893	1,094	1,570	2,045	2,194	2,342	2,351	2,360	2,200	2,039	1,890	1,742	1,637	1,533	1,440	1,347	1,169	0,991	0,820	0,650	0,526	0,401	0,323	0,245	0,218	0,190	0,179	0,167	0,154	0,141	0,131	0,122	0,117	0,111	
28,500	0,274	0,298	0,322	0,340	0,357	0,398	0,438	0,533	0,584	0,696	0,807	1,065	1,323	1,877	2,431	2,565	2,700	2,693	2,686	2,518	2,351	2,192	2,032	1,940	1,848	1,753	1,658	1,424	1,190	0,977	0,764	0,625	0,487	0,404	0,322	0,270	0,219	0,183	0,172	0,153	0,135	0,122	0,108	0,104	0,100	
26,000	0,301	0,324	0,347	0,370	0,393	0,443	0,493	0,587	0,682	0,802	0,923	1,238	1,552	2,185	2,817	2,937	3,058	3,034	3,011	2,837	2,663	2,493	2,323	2,243	2,164	2,067	1,969	1,679	1,389	1,133	0,878	0,725	0,573	0,485	0,398	0,322	0,247	0,211	0,176	0,153	0,130	0,112	0,094	0,092	0,089	
23,500	0,305	0,329	0,352	0,378	0,404	0,471	0,539	0,650	0,760	0,904	1,025	1,405	1,786	2,518	3,250	3,392	3,534	3,509	3,484	3,272	3,061	2,890	2,720	2,644	2,568	2,457	2,346	1,964	1,581	1,290	0,999	0,824	0,650	0,547	0,444	0,344	0,268	0,222	0,176	0,148	0,120	0,104	0,088	0,085	0,082	
21,000	0,310	0,334	0,357	0,386	0,414	0,500	0,585	0,712	0,839	0,983	1,127	1,573	2,020	2,852	3,684	3,847	4,011	3,983	3,956	3,707	3,459	3,288	3,117	3,044	2,972	2,847	2,722	2,248	1,774	1,447	1,119	0,923	0,727	0,608	0,489	0,389	0,290	0,233	0,176	0,143	0,110	0,096	0,082	0,078	0,075	
18,500	0,298	0,322	0,346	0,381	0,415	0,501	0,586	0,712	0,838	0,996	1,154	1,536	2,109	2,996	3,877	4,221	4,253	4,225	4,098	3,951	3,741	3,547	3,395	3,348	3,275	3,215	2,964	2,518	2,025	1,635	1,332	1,045	0,788	0,619	0,503	0,399	0,295	0,238	0,180	0,151	0,123	0,104	0,084	0,080	0,076	
16,000	0,286	0,310	0,335	0,376	0,417	0,501	0,586	0,711	0,836	1,008	1,181	1,556	2,193	3,159	3,978	4,234	4,191	4,111	4,012	3,914	3,762	3,612	3,561	3,534	3,461	3,361	3,117	2,639	2,103	1,728	1,439	1,129	0,880	0,668	0,516	0,408	0,300	0,242	0,184	0,160	0,136	0,111	0,087	0,082	0,078	
13,500	0,271	0,301	0,330	0,382	0,434	0,518	0,603	0,727	0,852	1,041	1,229	1,630	2,239	3,134	3,873	4,061	4,045	3,974	3,859	3,773	3,668	3,594	3,570	3,541	3,499	3,383	3,085	2,583	2,059	1,730	1,445	1,177	0,939	0,730	0,522	0,411	0,300	0,239	0,178	0,155	0,132	0,117	0,101	0,090	0,079	
11,000	0,256	0,291	0,326	0,389	0,452	0,535	0,619	0,743	0,868	1,073	1,277	1,642	2,226	3,096	3,680	3,831	3,827	3,774	3,685	3,610	3,531	3,484	3,501	3,468	3,388	3,271	3,016	2,570	2,103	1,757	1,463	1,187	0,944	0,713	0,529	0,414	0,300	0,236	0,172	0,151	0,129	0,122	0,115	0,098	0,080	
8,500	0,286	0,327	0,368	0,426	0,484	0,570	0,656	0,773	0,890	1,097	1,304	1,663	2,272	3,048	3,534	3,664	3,666	3,646	3,522	3,440	3,389	3,429	3,447	3,385	3,312	3,251	3,078	2,644	2,186	1,785	1,490	1,178	0,883	0,680	0,500	0,400	0,299	0,238	0,177	0,157	0,136	0,127	0,118	0,103	0,088	
6,000	0,316	0,363	0,410	0,463	0,516	0,605	0,693	0,803	0,912	1,121	1,330	1,664	2,194	2,921	3,389	3,525	3,533	3,450	3,370	3,334	3,332	3,362	3,406	3,395	3,348	3,330	3,170	2,744	2,266	1,813	1,470	1,165	0,877	0,637	0,472	0,385	0,298	0,240	0,182	0,163	0,144	0,132	0,120	0,109	0,097	
3,500	0,328	0,376	0,424	0,476	0,528	0,616	0,704	0,806	0,908	1,095	1,283	1,611	2,126	2,757	3,183	3,332	3,318	3,200	3,159	3,158	3,214	3,255	3,299	3,328	3,332	3,316	3,123	2,688	2,190	1,749	1,438	1,135	0,832	0,605	0,447	0,362	0,277	0,231	0,185	0,167	0,149	0,133	0,118	0,109	0,100	
1,000	0,339	0,388	0,438	0,489	0,541	0,628	0,715	0,810	0,904	1,070	1,236	1,537	1,978	2,567	2,975	3,102	3,088	2,990	2,944	3,013	3,062	3,154	3,198	3,233	3,260	3,233	3,013	2,557	2,096	1,725	1,369	1,089	0,797	0,595	0,421	0,338	0,256	0,221	0,187	0,171	0,155	0,135	0,115	0,109	0,104	
-1,500	0,353	0,395	0,437	0,486	0,535	0,610	0,684	0,759	0,833	0,995	1,157	1,466	1,916	2,448	2,759	2,869	2,830	2,803	2,804	2,863	3,005	3,045	3,071	3,053	3,130	3,140	2,933	2,479	1,979	1,564	1,269	1,033	0,791	0,613	0,511	0,413	0,316	0,281	0,247	0,227	0,207	0,185	0,163	0,153	0,143	
-4,000	0,367	0,401	0,436	0,483	0,530	0,592	0,654	0,708	0,762	0,920	1,078	1,387	1,822	2,292	2,569	2,643	2,656	2,668	2,661	2,741	2,840	2,884	2,891	2,909	2,990	3,043	2,830	2,366	1,875	1,497	1,236	1,095	0,913	0,744	0,601	0,488	0,375	0,341	0,308	0,283	0,258	0,235	0,212	0,197	0,182	
-6,500	0,345	0,374	0,402	0,445	0,488	0,539	0,591	0,645	0,699	0,860	1,021	1,273	1,722	2,254	2,479	2,555	2,551	2,565	2,600	2,701	2,771	2,800	2,846	2,912	2,980	3,019	2,849	2,423	1,933	1,602	1,379	1,245	1,040	0,863	0,682	0,565	0,447	0,402	0,356	0,322	0,289	0,264	0,239	0,220	0,202	
-9,000	0,323	0,346	0,369	0,407	0,445	0,487	0,528	0,582	0,636	0,800	0,965	1,243	1,697	2,169	2,437	2,495	2,532	2,604	2,693	2,755	2,798	2,851	2,899	2,956	3,039	3,123	2,987	2,557	2,123	1,803	1,541	1,368	1,159	0,946	0,764	0,641	0,519	0,462	0,404	0,362	0,320	0,293	0,267	0,244	0,221	
-11,500	0,272	0,299	0,325	0,364	0,402	0,435	0,468	0,526	0,585	0,752	0,920	1,219	1,637	2,093	2,366	2,495	2,592	2,692	2,813	2,847	2,833	2,882	2,949	3,023	3,122	3,260	3,190	2,754	2,240	1,870	1,599	1,374	1,156	0,946	0,742	0,644	0,545	0,492	0,440	0,404	0,368	0,336	0,304	0,281	0,259	
-14,000	0,221	0,251	0,282	0,321	0,360	0,383	0,407	0,470	0,534	0,704	0,875	1,172	1,582	1,996	2,280	2,497	2,660	2,762	2,795	2,811	2,820	2,889	3,011	3,138	3,237	3,330	3,236	2,829	2,264	1,894	1,575	1,329	1,057	0,873	0,721	0,646	0,571	0,523	0,475	0,446	0,417	0,379	0,341	0,318	0,296	
-16,500	0,181	0,209	0,237	0,266	0,295	0,310	0,325	0,387	0,449	0,629	0,809	1,093	1,492	1,918	2,275	2,572	2,659	2,709	2,720	2,764	2,808	2,922	3,075	3,202	3,285	3,368	3,252	2,812	2,263	1,822	1,502	1,268	1,036	0,860	0,763	0,689	0,615	0,555	0,495	0,454	0,414	0,380	0,347	0,320	0,294	
-19,000	0,142	0,167	0,192	0,212	0,231	0,237	0,242	0,304	0,365	0,554	0,743	1,030	1,442	1,908	2,270	2,567	2,660	2,691	2,734	2,831	2,921	3,047	3,202	3,314	3,395	3,468	3,337	2,850	2,223	1,803	1,484	1,247	1,047	0,917	0,806	0,733	0,659	0,587	0,515	0,463	0,411	0,382	0,352	0,322	0,292	
-21,500	0,121	0,142	0,163	0,179	0,196	0,214	0,232	0,293	0,354	0,541	0,727	0,993	1,365	1,769	2,105	2,425	2,620	2,641	2,693	2,820	2,929	3,112	3,306	3,407	3,451	3,472	3,252	2,744	2,193	1,796	1,468	1,233	1,065	0,945	0,827	0,755	0,683	0,599	0,514	0,457	0,401	0,373	0,345	0,315	0,286	
-24,000	0,101	0,117	0,133	0,147	0,161	0,192	0,222	0,283	0,344	0,527	0,711	0,932	1,217	1,567	1,889	2,226	2,415	2,448	2,555	2,739	2,862	3,080	3,238	3,278	3,254	3,323	3,171	2,646	2,132	1,774	1,483	1,243	1,074	0,959	0,849	0,778	0,708	0,610	0,513	0,452	0,391	0,364	0,338	0,308	0,279	
-26,500	0,092	0,108	0,124	0,136	0,148	0,176	0,203	0,253	0,303	0,453	0,603	0,817	1,069	1,366	1,694	1,960	2,104	2,189	2,350	2,461	2,565	2,729	2,801	2,786	2,824	2,935	2,841	2,372	1,961	1,666	1,408	1,208	1,051	0,938	0,784	0,707	0,631	0,544	0,456	0,406	0,355	0,332	0,308	0,280	0,252	
-29,000	0,083	0,099	0,115	0,125	0,136	0,160	0,184	0,223	0,262	0,379	0,496	0,707	0,925	1,199	1,492	1,724	1,853	1,936	2,067	2,193	2,257	2,308	2,328	2,365	2,458	2,553	2,490	2,110	1,789	1,514	1,306	1,114	0,953	0,840	0,719	0,637	0,555	0,477	0,400	0,360	0,320	0,299	0,278	0,252	0,225	
-31,500	0,077	0,088	0,099	0,113	0,127	0,148	0,168	0,202	0,236	0,337	0,438	0,607	0,778	1,001	1,258	1,455	1,600	1,697	1,788	1,900	1,945	1,970	2,082	2,114	2,189	2,272	2,173	1,874	1,589	1,365	1,136	0,954	0,829	0,729	0,630	0,551	0,472	0,407	0,342	0,313	0,284	0,267	0,250	0,231	0,212	
-34,000	0,072	0,077	0,082	0,100	0,117	0,135	0,153	0,182	0,210	0,295	0,380	0,520	0,635	0,832	1,028	1,250	1,380	1,462	1,533	1,597	1,640	1,750	1,817	1,891	1,932	1,989	1,862	1,586	1,335	1,146	0,963	0,828	0,700	0,617	0,542	0,466	0,389	0,336	0,284	0,266	0,247	0,235	0,222	0,210	0,199	
-36,500	0,063	0,071	0,079	0,093	0,107	0,125	0,143	0,177	0,210	0,276	0,341	0,443	0,553	0,685	0,876	1,015	1,125	1,210	1,283	1,349	1,409	1,483	1,547	1,587	1,646	1,697	1,587	1,336	1,131	0,917	0,793	0,676	0,580	0,519	0,450	0,395	0,340	0,297	0,254	0,238	0,222	0,208	0,193	0,175	0,157	
-39,000	0,055	0,065	0,076	0,086	0,096	0,115	0,133	0,172	0,210	0,256	0,302	0,373	0,445	0,540	0,636	0,721	0,806	0,892	0,978	1,030	1,081	1,109	1,137	1,206	1,274	1,242	1,209	1,045	0,880	0,749	0,618	0,521	0,423	0,390	0,357	0,324	0,291	0,258	0,225	0,211	0,198	0,181	0,165	0,140	0,115	
-41,500	0,052	0,060	0,068	0,080	0,092	0,111	0,129	0,164	0,199	0,200	0,246	0,279	0,311	0,369	0,427	0,481	0,536	0,607	0,679	0,684	0,690	0,720	0,751	0,785	0,819	0,828	0,838	0,730	0,622	0,530	0,437	0,363	0,290	0,271	0,252	0,262	0,229	0,206	0,184	0,174	0,163	0,141	0,118	0,102	0,086	
-44,000	0,050	0,055	0,060	0,074	0,088	0,107	0,125	0,156	0,187	0,189	0,190	0,184	0,177	0,198	0,219	0,242	0,265	0,322	0,379	0,339	0,299	0,331	0,364	0,363	0,363	0,415	0,467	0,416	0,364	0,310	0,256	0,206	0,157	0,151	0,146	0,156	0,166	0,155	0,143	0,136	0,129	0,100	0,071	0,064	0,056	
-46,500	0,043	0,049	0,055	0,065	0,075	0,086	0,096	0,111	0,142	0,146	0,150	0,147	0,145	0,151	0,158	0,175	0,191	0,222	0,253	0,232	0,211	0,225	0,239	0,240	0,241	0,264	0,287	0,257	0,227	0,197	0,168	0,141	0,114	0,109	0,104	0,111	0,118	0,118	0,107	0,100	0,093	0,077	0,062	0,052	0,042	
-49,000	0,036	0,043	0,049	0,056	0,062	0,064	0,067	0,082	0,097	0,103	0,109	0,111	0,112	0,105	0,098	0,108	0,118	0,123	0,128	0,126	0,124	0,119	0,113	0,117	0,120	0,113	0,107	0,098	0,090	0,085	0,079	0,076	0,072	0,067	0,062	0,066	0,070	0,070	0,071	0,064	0,058	0,055	0,052	0,040	0,027	
-51,500	0,032	0,038	0,043	0,047	0,050	0,063	0,065	0,075	0,085	0,090	0,095	0,095	0,094	0,093	0,092	0,094	0,095	0,103	0,111	0,103	0,095	0,094	0,093	0,090	0,088	0,088	0,088	0,083	0,078	0,072	0,066	0,065	0,064	0,061	0,059	0,059	0,060	0,059	0,057	0,059	0,053	0,049	0,046	0,041	0,035	
-54,000	0,027	0,032	0,037	0,037	0,038	0,050	0,063	0,068	0,073	0,077	0,081	0,079	0,077	0,081	0,086	0,080	0,073	0,084	0,094	0,080	0,066	0,070	0,073	0,064	0,056	0,063	0,070	0,068	0,067	0,059	0,052	0,054	0,056	0,055	0,055	0,053	0,051	0,047	0,043	0,045	0,047	0,044	0,041	0,042	0,043	
-56,500	0,027	0,032	0,037	0,035	0,035	0,045	0,054	0,059	0,064	0,070	0,075	0,072	0,069	0,072	0,074	0,063	0,052	0,061	0,071	0,062	0,052	0,063	0,073	0,063	0,052	0,051	0,051	0,054	0,057	0,054	0,051	0,050	0,049	0,048	0,047	0,045	0,043	0,041	0,040	0,039	0,038	0,039	0,036	0,035	0,034	
-59,000	0,026	0,031	0,037	0,035	0,032	0,039	0,046	0,050	0,055	0,062	0,069	0,065	0,061	0,062	0,062	0,047	0,031	0,039	0,047	0,043	0,038	0,056	0,074	0,061	0,048	0,039	0,031	0,040	0,048	0,049	0,050	0,046	0,042	0,040	0,039	0,037	0,035	0,036	0,036	0,033	0,029	0,030	0,032	0,029	0,025	
-61,500	0,025	0,025	0,031	0,029	0,027	0,032	0,037	0,044	0,051	0,052	0,053	0,051	0,049	0,051	0,052	0,042	0,031	0,036	0,040	0,039	0,037	0,041	0,044	0,040	0,036	0,037	0,038	0,044	0,050	0,046	0,041	0,037	0,033	0,035	0,036	0,035	0,035	0,034	0,034	0,034	0,033	0,032	0,032	0,024	0,021	
-64,000	0,024	0,024	0,024	0,023	0,022	0,025	0,028	0,038	0,047	0,041	0,036	0,037	0,037	0,040	0,042	0,036	0,031	0,032	0,033	0,035	0,036	0,025	0,013	0,019	0,024	0,034	0,045	0,049	0,052	0,043	0,033	0,029	0,025	0,029	0,034	0,034	0,034	0,033	0,032	0,034	0,037	0,034	0,031	0,024	0,017	
