# Supplementary material for: 4D dose simulation in volumetric arc therapy: Accuracy and affecting parameters
Source: PLoS One. 2017 Feb 23;12(2):e0172810. doi: 10.1371/journal.pone.0172810 (PMC5322962; doi:10.1371/journal.pone.0172810)
Supplement: S1 File — The zip-file contains the simulated 4D VMAT dose distributions and the the dose measurements (serving as ground truth data) that are underlying the figures and numbers presented in the manuscript. For further details see the Readme.md file contained in the zip-file. (ZIP) [file pone.0172810.s001.zip › 2016_PLOS_Sothmann___SupportingInformation/Measurement_Day2/Case1e.dat]

PTW-Image File Format
VERSION		1.0
PIXELSPERLINE	45
LINESPERIMAGE	45
XRESOLUTION	2,500
YRESOLUTION	2,500
XCOORDINATE	-55,000
YCOORDINATE	46,000
UNIT		unknown
SOFTWARE	StandardMatrix
NORMALIZATION	4,190
0;-55,000	-52,500	-50,000	-47,500	-45,000	-42,500	-40,000	-37,500	-35,000	-32,500	-30,000	-27,500	-25,000	-22,500	-20,000	-17,500	-15,000	-12,500	-10,000	-7,500	-5,000	-2,500	0,000	2,500	5,000	7,500	10,000	12,500	15,000	17,500	20,000	22,500	25,000	27,500	30,000	32,500	35,000	37,500	40,000	42,500	45,000	47,500	50,000	52,500	55,000	
46,000	0,038	0,043	0,049	0,053	0,057	0,059	0,062	0,065	0,069	0,074	0,080	0,074	0,069	0,090	0,110	0,118	0,126	0,129	0,132	0,140	0,148	0,163	0,178	0,175	0,173	0,159	0,146	0,137	0,127	0,119	0,110	0,092	0,073	0,070	0,068	0,068	0,069	0,059	0,048	0,052	0,056	0,056	0,056	0,048	0,040	
43,500	0,050	0,059	0,064	0,070	0,076	0,079	0,082	0,086	0,091	0,098	0,104	0,112	0,120	0,151	0,182	0,194	0,207	0,212	0,217	0,243	0,270	0,263	0,257	0,249	0,241	0,223	0,206	0,182	0,158	0,146	0,135	0,115	0,094	0,086	0,077	0,076	0,075	0,065	0,055	0,058	0,061	0,056	0,050	0,054	0,046	
41,000	0,062	0,070	0,079	0,087	0,094	0,098	0,102	0,107	0,113	0,121	0,129	0,150	0,170	0,212	0,254	0,270	0,287	0,295	0,302	0,347	0,391	0,364	0,336	0,323	0,309	0,287	0,265	0,227	0,188	0,174	0,159	0,137	0,116	0,101	0,086	0,083	0,080	0,071	0,062	0,064	0,066	0,055	0,044	0,048	0,051	
38,500	0,079	0,092	0,105	0,131	0,138	0,151	0,164	0,177	0,190	0,215	0,240	0,287	0,334	0,439	0,543	0,641	0,739	0,789	0,838	0,826	0,814	0,767	0,720	0,675	0,630	0,592	0,554	0,457	0,360	0,299	0,239	0,191	0,144	0,123	0,102	0,093	0,083	0,076	0,070	0,071	0,072	0,070	0,059	0,060	0,062	
36,000	0,097	0,114	0,131	0,157	0,182	0,204	0,227	0,246	0,266	0,309	0,351	0,425	0,499	0,665	0,832	1,012	1,191	1,283	1,374	1,305	1,236	1,170	1,103	1,027	0,950	0,896	0,843	0,687	0,532	0,425	0,318	0,245	0,173	0,146	0,119	0,102	0,086	0,081	0,077	0,078	0,078	0,076	0,074	0,073	0,072	
33,500	0,116	0,140	0,164	0,197	0,229	0,268	0,290	0,317	0,344	0,398	0,451	0,548	0,645	0,906	1,168	1,419	1,670	1,752	1,834	1,732	1,630	1,535	1,439	1,341	1,243	1,155	1,066	0,922	0,779	0,645	0,512	0,413	0,314	0,254	0,193	0,165	0,137	0,128	0,119	0,105	0,106	0,100	0,094	0,091	0,088	
31,000	0,135	0,166	0,198	0,237	0,277	0,315	0,354	0,388	0,422	0,487	0,552	0,671	0,791	1,147	1,503	1,826	2,149	2,221	2,293	2,159	2,024	1,899	1,775	1,656	1,537	1,413	1,290	1,158	1,026	0,866	0,706	0,581	0,456	0,361	0,267	0,227	0,188	0,174	0,160	0,147	0,134	0,125	0,115	0,109	0,103	
28,500	0,176	0,216	0,255	0,303	0,351	0,387	0,424	0,461	0,495	0,572	0,648	0,832	1,016	1,438	1,861	2,197	2,534	2,557	2,580	2,428	2,277	2,150	2,023	1,903	1,784	1,670	1,556	1,438	1,319	1,106	0,892	0,729	0,566	0,463	0,361	0,296	0,231	0,184	0,170	0,151	0,132	0,118	0,104	0,099	0,095	
26,000	0,217	0,265	0,313	0,369	0,425	0,459	0,493	0,530	0,568	0,656	0,745	0,993	1,241	1,730	2,218	2,569	2,920	2,893	2,866	2,697	2,529	2,400	2,271	2,151	2,031	1,927	1,823	1,718	1,613	1,345	1,078	0,876	0,675	0,565	0,455	0,365	0,274	0,227	0,180	0,155	0,129	0,111	0,093	0,090	0,086	
23,500	0,245	0,298	0,351	0,410	0,469	0,512	0,555	0,595	0,635	0,821	0,910	1,227	1,544	2,100	2,656	3,038	3,420	3,329	3,238	3,069	2,900	2,758	2,617	2,500	2,384	2,281	2,178	2,024	1,871	1,536	1,201	0,965	0,730	0,615	0,501	0,390	0,299	0,241	0,182	0,152	0,122	0,106	0,089	0,085	0,081	
21,000	0,272	0,331	0,389	0,451	0,513	0,565	0,617	0,659	0,702	0,888	1,075	1,461	1,848	2,471	3,094	3,507	3,920	3,765	3,610	3,440	3,271	3,117	2,963	2,850	2,737	2,634	2,532	2,330	2,128	1,726	1,325	1,054	0,784	0,665	0,546	0,435	0,324	0,254	0,185	0,150	0,115	0,100	0,085	0,080	0,076	
18,500	0,287	0,347	0,407	0,467	0,528	0,577	0,627	0,690	0,754	0,956	1,157	1,562	2,083	2,824	3,533	3,962	4,126	4,104	3,981	3,791	3,560	3,394	3,272	3,174	3,027	2,954	2,842	2,659	2,315	1,871	1,455	1,134	0,860	0,690	0,569	0,451	0,333	0,260	0,187	0,155	0,123	0,104	0,086	0,082	0,077	
16,000	0,302	0,364	0,425	0,484	0,542	0,590	0,637	0,721	0,806	1,023	1,240	1,641	2,263	3,051	3,646	4,017	4,190	4,183	4,042	3,810	3,627	3,516	3,453	3,367	3,260	3,171	3,008	2,773	2,399	1,973	1,600	1,248	0,936	0,735	0,593	0,468	0,343	0,266	0,189	0,160	0,130	0,109	0,087	0,083	0,079	
13,500	0,305	0,361	0,417	0,468	0,519	0,566	0,613	0,715	0,817	1,035	1,253	1,705	2,363	3,123	3,653	3,949	4,082	3,997	3,829	3,681	3,562	3,519	3,526	3,475	3,372	3,208	2,979	2,705	2,310	1,912	1,569	1,295	1,018	0,814	0,622	0,489	0,356	0,274	0,193	0,164	0,135	0,118	0,100	0,090	0,080	
11,000	0,308	0,358	0,408	0,452	0,496	0,542	0,589	0,708	0,828	1,047	1,266	1,733	2,386	3,064	3,511	3,792	3,855	3,745	3,623	3,546	3,507	3,485	3,488	3,432	3,310	3,110	2,844	2,540	2,176	1,850	1,565	1,325	1,051	0,828	0,651	0,510	0,370	0,283	0,196	0,168	0,139	0,127	0,114	0,098	0,082	
8,500	0,303	0,359	0,414	0,463	0,511	0,567	0,623	0,748	0,874	1,102	1,331	1,820	2,473	3,068	3,449	3,659	3,671	3,602	3,506	3,488	3,455	3,442	3,399	3,314	3,237	3,055	2,792	2,458	2,116	1,841	1,597	1,307	1,013	0,819	0,636	0,505	0,374	0,289	0,204	0,175	0,146	0,132	0,118	0,105	0,091	
6,000	0,299	0,360	0,421	0,473	0,526	0,591	0,657	0,788	0,920	1,158	1,397	1,851	2,494	3,070	3,398	3,512	3,467	3,424	3,427	3,432	3,423	3,386	3,338	3,318	3,280	3,096	2,813	2,482	2,139	1,843	1,583	1,303	1,018	0,788	0,621	0,500	0,378	0,295	0,213	0,183	0,153	0,138	0,123	0,111	0,100	
3,500	0,323	0,393	0,463	0,515	0,567	0,625	0,683	0,806	0,929	1,160	1,391	1,838	2,450	2,988	3,234	3,246	3,192	3,184	3,245	3,281	3,295	3,251	3,222	3,272	3,291	3,076	2,735	2,427	2,099	1,788	1,545	1,275	0,986	0,741	0,570	0,461	0,351	0,281	0,212	0,183	0,155	0,138	0,122	0,114	0,106	
1,000	0,348	0,427	0,506	0,556	0,607	0,658	0,709	0,824	0,939	1,162	1,386	1,801	2,356	2,808	2,953	2,941	2,932	2,985	3,092	3,149	3,084	3,108	3,140	3,201	3,215	2,975	2,610	2,314	2,041	1,778	1,517	1,251	0,946	0,708	0,519	0,421	0,324	0,267	0,211	0,184	0,157	0,139	0,121	0,116	0,111	
-1,500	0,366	0,436	0,506	0,553	0,600	0,655	0,710	0,820	0,930	1,122	1,314	1,673	2,143	2,584	2,731	2,772	2,760	2,805	2,872	2,877	2,912	2,956	3,021	3,068	3,077	2,832	2,504	2,229	1,984	1,736	1,473	1,160	0,877	0,683	0,567	0,468	0,368	0,315	0,262	0,235	0,208	0,188	0,168	0,156	0,145	
-4,000	0,384	0,445	0,506	0,550	0,593	0,653	0,712	0,816	0,921	1,081	1,242	1,553	1,984	2,385	2,583	2,615	2,563	2,571	2,626	2,671	2,715	2,801	2,895	2,974	2,925	2,659	2,350	2,133	1,932	1,711	1,411	1,142	0,920	0,769	0,616	0,515	0,413	0,363	0,314	0,286	0,259	0,237	0,214	0,197	0,179	
-6,500	0,391	0,447	0,503	0,545	0,588	0,641	0,694	0,776	0,858	0,991	1,124	1,407	1,829	2,234	2,361	2,417	2,413	2,481	2,553	2,608	2,661	2,725	2,804	2,881	2,781	2,571	2,365	2,209	2,024	1,815	1,526	1,272	1,051	0,916	0,717	0,608	0,499	0,435	0,372	0,331	0,290	0,264	0,237	0,217	0,197	
-9,000	0,398	0,449	0,500	0,541	0,582	0,629	0,676	0,736	0,796	0,901	1,007	1,304	1,715	2,052	2,237	2,347	2,437	2,510	2,583	2,648	2,682	2,747	2,794	2,813	2,774	2,664	2,503	2,370	2,193	1,952	1,659	1,410	1,171	1,003	0,818	0,702	0,585	0,508	0,430	0,376	0,322	0,291	0,260	0,237	0,215	
-11,500	0,365	0,403	0,441	0,473	0,504	0,538	0,572	0,626	0,680	0,801	0,921	1,245	1,668	2,023	2,249	2,423	2,524	2,574	2,649	2,731	2,759	2,788	2,797	2,856	2,885	2,807	2,659	2,526	2,350	2,077	1,795	1,518	1,245	1,068	0,829	0,715	0,600	0,524	0,447	0,398	0,349	0,318	0,286	0,267	0,247	
-14,000	0,331	0,357	0,383	0,404	0,426	0,448	0,469	0,517	0,564	0,700	0,836	1,162	1,601	1,966	2,198	2,410	2,552	2,648	2,735	2,791	2,757	2,771	2,858	2,961	2,995	2,958	2,845	2,724	2,471	2,161	1,810	1,499	1,198	1,014	0,839	0,727	0,615	0,540	0,464	0,420	0,376	0,344	0,313	0,296	0,279	
-16,500	0,275	0,290	0,305	0,313	0,320	0,346	0,371	0,439	0,507	0,641	0,774	1,070	1,490	1,874	2,160	2,401	2,558	2,685	2,706	2,703	2,706	2,810	2,935	3,052	3,124	3,117	2,986	2,792	2,473	2,068	1,748	1,470	1,172	0,966	0,842	0,738	0,634	0,556	0,479	0,435	0,391	0,362	0,333	0,312	0,292	
-19,000	0,219	0,224	0,228	0,221	0,214	0,244	0,273	0,362	0,450	0,582	0,713	1,023	1,436	1,821	2,133	2,420	2,575	2,669	2,709	2,770	2,819	2,932	3,110	3,239	3,301	3,271	3,117	2,868	2,461	2,057	1,714	1,423	1,173	0,994	0,844	0,748	0,652	0,572	0,493	0,450	0,407	0,380	0,353	0,328	0,304	
-21,500	0,163	0,171	0,180	0,181	0,183	0,213	0,243	0,324	0,405	0,538	0,671	0,974	1,394	1,759	2,079	2,372	2,573	2,690	2,769	2,832	2,879	3,049	3,241	3,357	3,416	3,378	3,166	2,842	2,401	1,997	1,657	1,361	1,133	0,983	0,846	0,763	0,680	0,591	0,503	0,450	0,398	0,373	0,349	0,327	0,305	
-24,000	0,107	0,119	0,131	0,141	0,151	0,182	0,213	0,286	0,360	0,495	0,629	0,932	1,344	1,745	2,071	2,332	2,495	2,639	2,688	2,744	2,880	3,100	3,244	3,357	3,439	3,395	3,072	2,685	2,287	1,965	1,669	1,359	1,125	0,974	0,847	0,778	0,708	0,610	0,512	0,450	0,389	0,367	0,345	0,325	0,305	
-26,500	0,098	0,110	0,122	0,131	0,140	0,168	0,196	0,268	0,340	0,474	0,609	0,911	1,283	1,660	1,966	2,118	2,255	2,378	2,428	2,500	2,662	2,787	2,878	3,055	3,170	3,019	2,618	2,324	2,065	1,793	1,519	1,250	1,070	0,952	0,788	0,714	0,641	0,554	0,466	0,415	0,363	0,343	0,323	0,303	0,284	
-29,000	0,089	0,101	0,113	0,121	0,129	0,154	0,180	0,250	0,321	0,454	0,588	0,864	1,196	1,500	1,744	1,886	2,005	2,116	2,181	2,280	2,348	2,384	2,477	2,650	2,715	2,474	2,181	1,950	1,731	1,518	1,339	1,119	0,965	0,845	0,728	0,651	0,575	0,497	0,420	0,379	0,338	0,319	0,301	0,282	0,263	
-31,500	0,085	0,093	0,100	0,112	0,124	0,147	0,171	0,243	0,315	0,434	0,553	0,777	1,023	1,262	1,521	1,675	1,786	1,863	1,922	2,026	2,076	2,097	2,267	2,372	2,316	2,072	1,830	1,665	1,487	1,306	1,125	0,941	0,828	0,728	0,638	0,569	0,500	0,431	0,363	0,332	0,301	0,286	0,271	0,256	0,242	
-34,000	0,080	0,084	0,087	0,103	0,119	0,141	0,162	0,236	0,310	0,414	0,519	0,671	0,832	1,089	1,304	1,483	1,561	1,629	1,701	1,780	1,831	1,927	2,005	2,056	1,946	1,738	1,569	1,426	1,251	1,105	0,953	0,813	0,694	0,613	0,548	0,487	0,426	0,366	0,306	0,285	0,263	0,252	0,241	0,231	0,221	
-36,500	0,072	0,079	0,086	0,102	0,117	0,146	0,175	0,247	0,320	0,397	0,474	0,578	0,691	0,926	1,127	1,220	1,327	1,438	1,533	1,592	1,606	1,675	1,754	1,734	1,617	1,482	1,336	1,201	1,066	0,905	0,797	0,686	0,598	0,536	0,467	0,420	0,373	0,323	0,274	0,256	0,239	0,229	0,218	0,203	0,188	
-39,000	0,063	0,074	0,086	0,100	0,114	0,151	0,188	0,259	0,329	0,379	0,429	0,479	0,529	0,710	0,890	0,983	1,075	1,149	1,222	1,228	1,235	1,311	1,387	1,338	1,290	1,163	1,036	0,929	0,822	0,719	0,616	0,539	0,462	0,423	0,385	0,353	0,321	0,281	0,241	0,228	0,214	0,205	0,196	0,175	0,155	
-41,500	0,059	0,071	0,083	0,109	0,135	0,160	0,186	0,222	0,259	0,284	0,333	0,371	0,409	0,510	0,612	0,691	0,769	0,794	0,819	0,827	0,835	0,883	0,931	0,917	0,903	0,832	0,760	0,686	0,611	0,540	0,468	0,404	0,339	0,311	0,283	0,285	0,253	0,227	0,202	0,193	0,185	0,169	0,154	0,139	0,125	
-44,000	0,055	0,068	0,080	0,117	0,155	0,169	0,184	0,186	0,189	0,213	0,238	0,263	0,288	0,311	0,334	0,399	0,463	0,439	0,416	0,426	0,435	0,455	0,475	0,496	0,516	0,500	0,485	0,442	0,400	0,360	0,321	0,268	0,216	0,198	0,181	0,183	0,185	0,173	0,162	0,159	0,156	0,134	0,112	0,104	0,095	
-46,500	0,048	0,059	0,069	0,092	0,114	0,122	0,130	0,143	0,145	0,162	0,179	0,194	0,209	0,219	0,229	0,264	0,299	0,289	0,279	0,283	0,286	0,295	0,304	0,314	0,324	0,313	0,303	0,278	0,253	0,229	0,204	0,176	0,147	0,136	0,125	0,129	0,132	0,133	0,121	0,116	0,111	0,098	0,084	0,074	0,064	
-49,000	0,041	0,049	0,058	0,066	0,074	0,075	0,076	0,089	0,101	0,110	0,119	0,124	0,129	0,127	0,124	0,129	0,135	0,139	0,143	0,140	0,137	0,135	0,133	0,132	0,131	0,126	0,121	0,113	0,106	0,097	0,088	0,083	0,078	0,074	0,069	0,074	0,079	0,080	0,081	0,073	0,066	0,062	0,057	0,045	0,033	
-51,500	0,035	0,042	0,049	0,055	0,061	0,073	0,074	0,081	0,089	0,096	0,103	0,105	0,107	0,108	0,109	0,108	0,107	0,113	0,120	0,112	0,105	0,105	0,105	0,101	0,097	0,097	0,097	0,092	0,087	0,080	0,072	0,070	0,069	0,066	0,063	0,064	0,066	0,064	0,063	0,064	0,057	0,053	0,049	0,044	0,038	
-54,000	0,030	0,035	0,041	0,044	0,048	0,060	0,071	0,074	0,076	0,082	0,087	0,086	0,085	0,089	0,093	0,086	0,080	0,088	0,097	0,085	0,073	0,075	0,077	0,070	0,063	0,067	0,072	0,071	0,069	0,063	0,057	0,058	0,059	0,058	0,057	0,055	0,052	0,049	0,045	0,047	0,048	0,045	0,042	0,043	0,043	
-56,500	0,029	0,034	0,040	0,039	0,043	0,053	0,063	0,066	0,069	0,075	0,081	0,077	0,074	0,076	0,078	0,069	0,059	0,066	0,074	0,066	0,058	0,067	0,076	0,066	0,057	0,056	0,054	0,057	0,060	0,057	0,054	0,052	0,051	0,050	0,049	0,047	0,045	0,043	0,041	0,040	0,039	0,041	0,038	0,036	0,035	
-59,000	0,028	0,033	0,039	0,038	0,037	0,046	0,055	0,058	0,061	0,068	0,074	0,069	0,063	0,063	0,063	0,051	0,039	0,045	0,050	0,047	0,043	0,059	0,075	0,063	0,051	0,044	0,036	0,043	0,050	0,051	0,051	0,047	0,044	0,042	0,041	0,039	0,037	0,037	0,037	0,034	0,030	0,032	0,033	0,030	0,027	
-61,500	0,027	0,027	0,033	0,032	0,032	0,039	0,046	0,052	0,058	0,057	0,057	0,054	0,051	0,052	0,053	0,045	0,037	0,040	0,043	0,042	0,041	0,044	0,047	0,044	0,040	0,041	0,041	0,046	0,051	0,047	0,042	0,039	0,035	0,037	0,038	0,037	0,035	0,035	0,036	0,034	0,033	0,033	0,032	0,026	0,023	
-64,000	0,026	0,026	0,027	0,027	0,026	0,031	0,037	0,046	0,055	0,047	0,040	0,039	0,038	0,041	0,043	0,039	0,035	0,036	0,037	0,038	0,039	0,029	0,019	0,024	0,029	0,037	0,045	0,049	0,052	0,043	0,034	0,031	0,027	0,031	0,035	0,035	0,034	0,034	0,034	0,035	0,037	0,034	0,031	0,025	0,019	
