# Supplementary material for: 4D dose simulation in volumetric arc therapy: Accuracy and affecting parameters
Source: PLoS One. 2017 Feb 23;12(2):e0172810. doi: 10.1371/journal.pone.0172810 (PMC5322962; doi:10.1371/journal.pone.0172810)
Supplement: S1 File — The zip-file contains the simulated 4D VMAT dose distributions and the the dose measurements (serving as ground truth data) that are underlying the figures and numbers presented in the manuscript. For further details see the Readme.md file contained in the zip-file. (ZIP) [file pone.0172810.s001.zip › 2016_PLOS_Sothmann___SupportingInformation/Measurement_Day2/Case2a.dat]

PTW-Image File Format
VERSION		1.0
PIXELSPERLINE	45
LINESPERIMAGE	45
XRESOLUTION	2,500
YRESOLUTION	2,500
XCOORDINATE	-55,000
YCOORDINATE	51,250
UNIT		unknown
SOFTWARE	StandardMatrix
NORMALIZATION	4,182
0;-55,000	-52,500	-50,000	-47,500	-45,000	-42,500	-40,000	-37,500	-35,000	-32,500	-30,000	-27,500	-25,000	-22,500	-20,000	-17,500	-15,000	-12,500	-10,000	-7,500	-5,000	-2,500	0,000	2,500	5,000	7,500	10,000	12,500	15,000	17,500	20,000	22,500	25,000	27,500	30,000	32,500	35,000	37,500	40,000	42,500	45,000	47,500	50,000	52,500	55,000	
51,250	0,035	0,037	0,039	0,038	0,038	0,041	0,044	0,044	0,045	0,051	0,056	0,060	0,063	0,066	0,069	0,074	0,080	0,094	0,107	0,110	0,112	0,139	0,165	0,170	0,175	0,145	0,115	0,111	0,107	0,096	0,085	0,079	0,073	0,064	0,054	0,055	0,057	0,055	0,053	0,050	0,047	0,044	0,041	0,035	0,029	
48,750	0,038	0,036	0,038	0,039	0,041	0,047	0,053	0,055	0,056	0,061	0,067	0,074	0,082	0,088	0,094	0,104	0,113	0,127	0,140	0,143	0,145	0,166	0,186	0,198	0,209	0,176	0,143	0,134	0,125	0,111	0,097	0,088	0,080	0,074	0,068	0,067	0,065	0,060	0,054	0,052	0,050	0,042	0,035	0,042	0,036	
46,250	0,041	0,039	0,037	0,040	0,044	0,053	0,062	0,065	0,067	0,072	0,077	0,089	0,100	0,110	0,120	0,133	0,147	0,160	0,173	0,175	0,178	0,192	0,207	0,225	0,243	0,208	0,172	0,157	0,143	0,125	0,108	0,097	0,087	0,085	0,082	0,078	0,073	0,065	0,056	0,055	0,054	0,041	0,029	0,036	0,043	
43,750	0,045	0,047	0,048	0,051	0,055	0,066	0,077	0,081	0,085	0,095	0,104	0,116	0,128	0,160	0,191	0,213	0,235	0,271	0,307	0,279	0,250	0,258	0,266	0,259	0,252	0,217	0,183	0,167	0,151	0,134	0,118	0,104	0,091	0,090	0,089	0,080	0,070	0,065	0,061	0,059	0,057	0,060	0,047	0,044	0,041	
41,250	0,048	0,054	0,060	0,063	0,066	0,079	0,092	0,097	0,103	0,117	0,131	0,144	0,157	0,209	0,262	0,293	0,324	0,383	0,442	0,382	0,322	0,323	0,325	0,293	0,261	0,227	0,194	0,176	0,159	0,143	0,127	0,112	0,096	0,096	0,096	0,081	0,067	0,066	0,065	0,062	0,059	0,062	0,065	0,052	0,038	
38,750	0,059	0,066	0,074	0,084	0,095	0,135	0,149	0,158	0,168	0,174	0,181	0,226	0,271	0,380	0,489	0,562	0,635	0,718	0,802	0,705	0,608	0,569	0,530	0,474	0,418	0,389	0,360	0,314	0,268	0,224	0,180	0,158	0,135	0,128	0,122	0,106	0,091	0,082	0,073	0,067	0,064	0,061	0,057	0,049	0,041	
36,250	0,069	0,078	0,088	0,106	0,124	0,165	0,205	0,219	0,234	0,232	0,231	0,308	0,385	0,551	0,716	0,831	0,945	1,053	1,161	1,027	0,893	0,814	0,735	0,656	0,576	0,551	0,525	0,451	0,377	0,305	0,233	0,204	0,175	0,161	0,147	0,131	0,116	0,099	0,081	0,075	0,069	0,059	0,049	0,046	0,043	
33,750	0,098	0,110	0,122	0,150	0,179	0,223	0,268	0,297	0,312	0,326	0,340	0,454	0,568	0,857	1,145	1,324	1,503	1,611	1,719	1,567	1,415	1,299	1,183	1,098	1,012	0,940	0,868	0,761	0,655	0,532	0,410	0,348	0,286	0,245	0,204	0,175	0,145	0,123	0,106	0,098	0,090	0,078	0,066	0,064	0,063	
31,250	0,127	0,141	0,156	0,195	0,233	0,282	0,331	0,360	0,389	0,419	0,449	0,600	0,752	1,163	1,574	1,817	2,061	2,169	2,277	2,106	1,936	1,784	1,631	1,540	1,448	1,329	1,210	1,071	0,932	0,760	0,587	0,492	0,397	0,329	0,262	0,218	0,174	0,152	0,131	0,120	0,110	0,096	0,083	0,082	0,082	
28,750	0,186	0,209	0,231	0,276	0,322	0,367	0,413	0,456	0,500	0,621	0,651	0,834	1,016	1,599	2,182	2,501	2,821	2,887	2,953	2,767	2,581	2,404	2,228	2,118	2,007	1,853	1,698	1,498	1,297	1,067	0,838	0,699	0,561	0,461	0,361	0,285	0,241	0,204	0,167	0,150	0,133	0,121	0,109	0,107	0,104	
26,250	0,246	0,276	0,306	0,358	0,411	0,452	0,494	0,552	0,610	0,732	0,853	1,067	1,281	2,035	2,789	3,185	3,582	3,606	3,630	3,428	3,225	3,025	2,825	2,696	2,566	2,376	2,186	1,924	1,662	1,375	1,089	0,907	0,726	0,593	0,460	0,384	0,307	0,255	0,204	0,180	0,156	0,146	0,135	0,131	0,127	
23,750	0,285	0,332	0,379	0,425	0,471	0,505	0,540	0,593	0,646	0,790	0,935	1,186	1,539	2,176	3,175	3,881	4,055	4,033	3,924	3,804	3,662	3,465	3,241	3,052	2,873	2,748	2,527	2,268	1,939	1,605	1,324	1,079	0,861	0,683	0,529	0,432	0,336	0,269	0,203	0,181	0,160	0,148	0,135	0,125	0,115	
21,250	0,323	0,388	0,452	0,491	0,531	0,558	0,586	0,634	0,682	0,849	1,017	1,281	1,689	2,463	3,517	4,117	4,175	4,122	4,001	3,910	3,738	3,578	3,389	3,209	3,086	3,054	2,852	2,464	2,080	1,768	1,462	1,189	0,948	0,755	0,598	0,481	0,364	0,283	0,201	0,183	0,165	0,150	0,135	0,120	0,104	
18,750	0,333	0,398	0,464	0,499	0,535	0,565	0,596	0,653	0,709	0,892	1,075	1,390	1,825	2,623	3,638	4,146	4,182	4,110	3,984	3,871	3,744	3,598	3,464	3,363	3,331	3,350	3,126	2,647	2,162	1,834	1,527	1,244	1,008	0,812	0,596	0,478	0,360	0,287	0,215	0,186	0,157	0,143	0,128	0,114	0,101	
16,250	0,342	0,409	0,476	0,507	0,538	0,572	0,606	0,672	0,737	0,935	1,133	1,410	1,865	2,697	3,681	4,090	4,117	4,016	3,913	3,799	3,717	3,592	3,494	3,453	3,449	3,492	3,240	2,674	2,176	1,810	1,543	1,265	1,001	0,762	0,593	0,475	0,356	0,292	0,228	0,189	0,150	0,136	0,121	0,109	0,097	
13,750	0,345	0,409	0,473	0,506	0,539	0,578	0,617	0,693	0,769	0,974	1,178	1,493	1,981	2,776	3,672	4,025	4,072	3,965	3,831	3,737	3,642	3,532	3,518	3,523	3,545	3,519	3,279	2,726	2,174	1,798	1,504	1,193	0,902	0,703	0,601	0,500	0,399	0,323	0,247	0,205	0,163	0,155	0,147	0,135	0,123	
11,250	0,348	0,409	0,470	0,505	0,540	0,584	0,629	0,715	0,801	1,012	1,223	1,520	2,002	2,803	3,612	3,925	3,932	3,843	3,711	3,590	3,529	3,533	3,573	3,564	3,543	3,541	3,323	2,757	2,154	1,710	1,384	1,113	0,868	0,723	0,609	0,525	0,441	0,353	0,265	0,221	0,176	0,174	0,172	0,160	0,148	
8,750	0,338	0,397	0,456	0,492	0,528	0,574	0,620	0,707	0,794	0,990	1,187	1,480	1,972	2,718	3,435	3,668	3,627	3,524	3,446	3,397	3,424	3,457	3,472	3,457	3,425	3,410	3,151	2,579	2,001	1,589	1,301	1,108	0,928	0,826	0,662	0,550	0,438	0,360	0,281	0,240	0,200	0,183	0,167	0,149	0,131	
6,250	0,327	0,385	0,442	0,479	0,516	0,564	0,612	0,699	0,786	0,969	1,151	1,408	1,853	2,546	3,147	3,351	3,306	3,252	3,263	3,291	3,296	3,315	3,315	3,279	3,244	3,225	2,928	2,359	1,847	1,516	1,323	1,196	1,011	0,870	0,715	0,575	0,436	0,366	0,296	0,260	0,223	0,193	0,163	0,138	0,113	
3,750	0,322	0,378	0,434	0,474	0,513	0,554	0,596	0,675	0,753	0,915	1,076	1,297	1,737	2,366	2,924	3,078	3,076	3,110	3,110	3,125	3,150	3,143	3,107	3,081	3,047	2,982	2,718	2,211	1,783	1,521	1,384	1,250	1,072	0,913	0,720	0,558	0,396	0,324	0,252	0,218	0,184	0,166	0,147	0,129	0,111	
1,250	0,317	0,372	0,427	0,468	0,510	0,545	0,580	0,650	0,720	0,860	1,000	1,248	1,672	2,261	2,737	2,826	2,868	2,908	2,932	2,929	2,982	2,956	2,927	2,916	2,912	2,849	2,642	2,204	1,805	1,565	1,430	1,318	1,122	0,932	0,725	0,541	0,357	0,282	0,207	0,176	0,145	0,138	0,132	0,120	0,108	
-1,250	0,320	0,376	0,431	0,470	0,508	0,540	0,571	0,635	0,699	0,835	0,971	1,179	1,540	2,036	2,497	2,680	2,770	2,792	2,809	2,853	2,851	2,855	2,873	2,931	2,903	2,851	2,664	2,292	1,950	1,715	1,537	1,370	1,105	0,846	0,620	0,472	0,323	0,272	0,220	0,193	0,166	0,164	0,162	0,150	0,138	
-3,750	0,323	0,379	0,436	0,472	0,507	0,535	0,563	0,621	0,678	0,810	0,943	1,146	1,444	1,872	2,325	2,635	2,778	2,799	2,777	2,801	2,822	2,875	2,931	2,947	2,884	2,858	2,751	2,399	2,068	1,779	1,510	1,299	1,019	0,745	0,516	0,403	0,290	0,261	0,233	0,210	0,188	0,190	0,192	0,181	0,169	
-6,250	0,337	0,382	0,427	0,447	0,467	0,490	0,513	0,569	0,625	0,767	0,909	1,122	1,387	1,810	2,282	2,612	2,747	2,753	2,732	2,745	2,780	2,842	2,872	2,873	2,879	2,896	2,822	2,507	2,106	1,704	1,368	1,163	0,915	0,670	0,497	0,411	0,325	0,299	0,272	0,260	0,248	0,251	0,253	0,251	0,248	
-8,750	0,351	0,385	0,418	0,422	0,426	0,445	0,464	0,518	0,571	0,723	0,875	1,055	1,299	1,703	2,172	2,539	2,725	2,782	2,703	2,668	2,665	2,741	2,772	2,846	2,858	2,895	2,836	2,508	2,004	1,580	1,251	1,032	0,819	0,616	0,478	0,419	0,361	0,336	0,311	0,310	0,309	0,311	0,314	0,321	0,328	
-11,250	0,324	0,347	0,370	0,374	0,379	0,395	0,411	0,462	0,513	0,653	0,793	0,974	1,223	1,654	2,143	2,562	2,730	2,741	2,636	2,581	2,612	2,707	2,751	2,815	2,821	2,861	2,820	2,530	1,967	1,529	1,212	0,991	0,818	0,670	0,600	0,545	0,489	0,446	0,403	0,386	0,369	0,363	0,358	0,351	0,345	
-13,750	0,297	0,310	0,323	0,327	0,331	0,345	0,359	0,407	0,455	0,584	0,712	0,924	1,243	1,741	2,214	2,546	2,682	2,691	2,659	2,641	2,686	2,776	2,810	2,815	2,869	3,018	2,956	2,610	2,065	1,649	1,301	1,092	0,952	0,839	0,722	0,670	0,617	0,556	0,494	0,462	0,429	0,416	0,402	0,382	0,362	
-16,250	0,264	0,278	0,293	0,297	0,301	0,307	0,314	0,348	0,382	0,518	0,654	0,861	1,182	1,651	2,049	2,360	2,575	2,690	2,745	2,794	2,799	2,851	2,891	2,948	3,077	3,253	3,162	2,717	2,204	1,734	1,466	1,319	1,185	1,047	0,900	0,818	0,736	0,642	0,549	0,498	0,446	0,426	0,405	0,385	0,364	
-18,750	0,231	0,247	0,262	0,266	0,270	0,269	0,268	0,288	0,308	0,452	0,597	0,827	1,160	1,626	1,974	2,321	2,530	2,727	2,863	2,997	3,053	3,055	3,131	3,177	3,308	3,472	3,315	2,806	2,287	1,900	1,697	1,569	1,399	1,236	1,078	0,966	0,855	0,729	0,603	0,533	0,463	0,436	0,409	0,387	0,366	
-21,250	0,183	0,190	0,197	0,202	0,207	0,215	0,223	0,258	0,293	0,453	0,612	0,907	1,264	1,623	1,965	2,316	2,609	2,788	2,958	3,084	3,121	3,128	3,187	3,322	3,436	3,528	3,325	2,867	2,378	2,069	1,890	1,721	1,522	1,319	1,097	0,971	0,845	0,733	0,620	0,548	0,475	0,440	0,405	0,379	0,353	
-23,750	0,135	0,133	0,131	0,138	0,144	0,161	0,178	0,228	0,278	0,453	0,627	0,930	1,257	1,572	1,917	2,311	2,622	2,806	2,883	2,926	2,942	2,998	3,163	3,342	3,471	3,536	3,309	2,887	2,454	2,200	1,973	1,753	1,524	1,315	1,117	0,976	0,835	0,736	0,637	0,562	0,487	0,444	0,401	0,371	0,341	
-26,250	0,104	0,110	0,116	0,129	0,142	0,168	0,194	0,241	0,289	0,441	0,592	0,879	1,177	1,452	1,793	2,204	2,426	2,565	2,605	2,646	2,787	2,911	3,080	3,283	3,355	3,400	3,170	2,747	2,346	2,119	1,914	1,644	1,386	1,178	1,011	0,889	0,766	0,675	0,584	0,522	0,460	0,422	0,384	0,353	0,322	
-28,750	0,073	0,087	0,100	0,120	0,140	0,175	0,210	0,255	0,300	0,428	0,557	0,773	1,002	1,265	1,568	1,880	2,045	2,213	2,284	2,354	2,499	2,677	2,828	2,978	2,998	3,015	2,775	2,383	2,101	1,918	1,699	1,454	1,223	1,049	0,905	0,801	0,698	0,614	0,531	0,481	0,432	0,400	0,367	0,335	0,303	
-31,250	0,067	0,078	0,089	0,109	0,129	0,160	0,191	0,237	0,283	0,391	0,500	0,661	0,829	1,041	1,254	1,517	1,709	1,856	1,897	1,974	2,133	2,328	2,455	2,514	2,512	2,560	2,410	2,073	1,819	1,641	1,431	1,205	1,010	0,882	0,769	0,692	0,615	0,542	0,470	0,419	0,367	0,338	0,309	0,279	0,249	
-33,750	0,061	0,070	0,079	0,099	0,118	0,145	0,172	0,219	0,265	0,355	0,444	0,551	0,657	0,794	0,931	1,045	1,159	1,254	1,348	1,483	1,618	1,762	1,906	1,900	1,894	1,904	1,914	1,668	1,421	1,253	1,086	0,921	0,756	0,695	0,634	0,583	0,532	0,471	0,409	0,356	0,303	0,276	0,250	0,223	0,196	
-36,250	0,056	0,064	0,073	0,092	0,110	0,139	0,168	0,214	0,260	0,269	0,358	0,410	0,462	0,530	0,599	0,664	0,729	0,818	0,906	0,983	1,060	1,154	1,248	1,231	1,214	1,238	1,263	1,112	0,961	0,844	0,728	0,617	0,507	0,471	0,436	0,423	0,372	0,334	0,296	0,261	0,226	0,207	0,188	0,167	0,146	
-38,750	0,050	0,058	0,066	0,085	0,103	0,134	0,164	0,209	0,254	0,264	0,273	0,270	0,266	0,267	0,267	0,283	0,298	0,381	0,464	0,483	0,502	0,546	0,589	0,562	0,534	0,573	0,612	0,556	0,501	0,435	0,370	0,314	0,257	0,247	0,238	0,225	0,212	0,197	0,183	0,166	0,150	0,138	0,125	0,111	0,096	
-41,250	0,050	0,056	0,062	0,075	0,088	0,107	0,127	0,141	0,186	0,193	0,200	0,198	0,197	0,199	0,201	0,211	0,221	0,266	0,311	0,323	0,335	0,359	0,383	0,366	0,349	0,359	0,369	0,343	0,318	0,279	0,239	0,210	0,180	0,171	0,162	0,155	0,147	0,145	0,130	0,118	0,106	0,099	0,091	0,084	0,077	
-43,750	0,050	0,054	0,057	0,065	0,073	0,081	0,089	0,103	0,118	0,123	0,127	0,127	0,128	0,131	0,135	0,139	0,143	0,150	0,158	0,163	0,167	0,172	0,176	0,170	0,164	0,145	0,126	0,130	0,135	0,122	0,109	0,106	0,103	0,095	0,087	0,084	0,082	0,080	0,078	0,070	0,061	0,059	0,057	0,058	0,058	
-46,250	0,042	0,046	0,051	0,056	0,062	0,071	0,079	0,092	0,106	0,112	0,117	0,118	0,119	0,123	0,127	0,128	0,130	0,131	0,132	0,136	0,140	0,139	0,139	0,133	0,127	0,116	0,104	0,105	0,106	0,097	0,088	0,088	0,089	0,082	0,076	0,073	0,070	0,066	0,062	0,064	0,055	0,052	0,049	0,047	0,045	
-48,750	0,034	0,039	0,044	0,047	0,051	0,060	0,068	0,081	0,095	0,100	0,106	0,108	0,110	0,114	0,118	0,117	0,117	0,112	0,107	0,110	0,112	0,107	0,101	0,096	0,090	0,087	0,083	0,080	0,078	0,073	0,068	0,071	0,075	0,070	0,066	0,062	0,058	0,052	0,046	0,048	0,049	0,045	0,040	0,036	0,032	
-51,250	0,033	0,036	0,039	0,044	0,048	0,055	0,062	0,074	0,086	0,092	0,098	0,099	0,100	0,097	0,095	0,093	0,091	0,086	0,080	0,085	0,090	0,085	0,080	0,078	0,076	0,068	0,061	0,062	0,062	0,061	0,059	0,060	0,062	0,059	0,057	0,050	0,043	0,044	0,044	0,047	0,050	0,046	0,042	0,034	0,027	
-53,750	0,032	0,034	0,035	0,040	0,044	0,050	0,056	0,067	0,077	0,084	0,091	0,090	0,090	0,081	0,072	0,069	0,066	0,060	0,053	0,060	0,068	0,063	0,058	0,060	0,062	0,050	0,038	0,043	0,047	0,048	0,050	0,049	0,049	0,048	0,048	0,038	0,028	0,035	0,042	0,047	0,051	0,047	0,043	0,033	0,023	
-56,250	0,031	0,031	0,032	0,036	0,039	0,043	0,047	0,056	0,065	0,070	0,075	0,075	0,075	0,067	0,058	0,059	0,060	0,052	0,045	0,052	0,058	0,055	0,052	0,053	0,053	0,047	0,040	0,042	0,044	0,047	0,050	0,048	0,045	0,045	0,044	0,037	0,029	0,034	0,040	0,040	0,040	0,040	0,040	0,032	0,022	
-58,750	0,029	0,029	0,029	0,032	0,034	0,036	0,038	0,045	0,053	0,056	0,060	0,060	0,060	0,052	0,045	0,049	0,053	0,045	0,037	0,043	0,049	0,048	0,047	0,045	0,044	0,043	0,043	0,042	0,041	0,046	0,051	0,046	0,042	0,041	0,041	0,035	0,030	0,033	0,037	0,033	0,029	0,033	0,038	0,029	0,021	
