# Supplementary material for: 4D dose simulation in volumetric arc therapy: Accuracy and affecting parameters
Source: PLoS One. 2017 Feb 23;12(2):e0172810. doi: 10.1371/journal.pone.0172810 (PMC5322962; doi:10.1371/journal.pone.0172810)
Supplement: S1 File — The zip-file contains the simulated 4D VMAT dose distributions and the the dose measurements (serving as ground truth data) that are underlying the figures and numbers presented in the manuscript. For further details see the Readme.md file contained in the zip-file. (ZIP) [file pone.0172810.s001.zip › 2016_PLOS_Sothmann___SupportingInformation/Measurement_Day2/Case2b.dat]

PTW-Image File Format
VERSION		1.0
PIXELSPERLINE	45
LINESPERIMAGE	45
XRESOLUTION	2,500
YRESOLUTION	2,500
XCOORDINATE	-55,000
YCOORDINATE	55,000
UNIT		unknown
SOFTWARE	StandardMatrix
NORMALIZATION	4,019
0;-55,000	-52,500	-50,000	-47,500	-45,000	-42,500	-40,000	-37,500	-35,000	-32,500	-30,000	-27,500	-25,000	-22,500	-20,000	-17,500	-15,000	-12,500	-10,000	-7,500	-5,000	-2,500	0,000	2,500	5,000	7,500	10,000	12,500	15,000	17,500	20,000	22,500	25,000	27,500	30,000	32,500	35,000	37,500	40,000	42,500	45,000	47,500	50,000	52,500	55,000	
55,000	0,031	0,032	0,033	0,032	0,032	0,034	0,036	0,036	0,036	0,041	0,045	0,048	0,050	0,050	0,050	0,054	0,057	0,065	0,073	0,073	0,074	0,092	0,111	0,110	0,110	0,098	0,086	0,088	0,090	0,083	0,076	0,073	0,071	0,063	0,054	0,052	0,051	0,049	0,047	0,043	0,038	0,039	0,041	0,038	0,034	
52,500	0,032	0,031	0,032	0,033	0,034	0,038	0,042	0,043	0,044	0,049	0,053	0,057	0,061	0,064	0,066	0,071	0,076	0,084	0,091	0,096	0,100	0,120	0,140	0,145	0,150	0,136	0,123	0,120	0,117	0,104	0,091	0,087	0,082	0,075	0,069	0,066	0,064	0,060	0,056	0,057	0,058	0,058	0,058	0,061	0,058	
50,000	0,034	0,033	0,032	0,034	0,036	0,043	0,049	0,050	0,052	0,057	0,062	0,067	0,072	0,077	0,082	0,089	0,096	0,102	0,109	0,118	0,127	0,148	0,169	0,179	0,189	0,175	0,160	0,152	0,144	0,125	0,107	0,100	0,093	0,088	0,083	0,080	0,077	0,071	0,064	0,071	0,078	0,076	0,075	0,078	0,082	
47,500	0,036	0,038	0,039	0,040	0,043	0,049	0,055	0,059	0,063	0,069	0,076	0,079	0,082	0,092	0,101	0,112	0,123	0,135	0,146	0,165	0,183	0,208	0,233	0,251	0,268	0,240	0,212	0,204	0,197	0,191	0,184	0,170	0,155	0,144	0,134	0,128	0,123	0,120	0,117	0,115	0,113	0,100	0,099	0,087	0,075	
45,000	0,038	0,043	0,047	0,048	0,049	0,055	0,062	0,068	0,074	0,082	0,090	0,091	0,093	0,106	0,120	0,135	0,151	0,167	0,184	0,212	0,240	0,268	0,296	0,322	0,348	0,306	0,264	0,257	0,250	0,256	0,262	0,240	0,218	0,201	0,184	0,176	0,169	0,169	0,169	0,159	0,148	0,135	0,122	0,095	0,068	
42,500	0,041	0,045	0,050	0,053	0,057	0,068	0,075	0,083	0,092	0,098	0,103	0,114	0,124	0,149	0,174	0,207	0,240	0,285	0,330	0,354	0,378	0,409	0,439	0,459	0,478	0,452	0,426	0,416	0,405	0,392	0,379	0,351	0,323	0,297	0,271	0,242	0,212	0,194	0,176	0,150	0,139	0,121	0,103	0,083	0,063	
40,000	0,044	0,048	0,052	0,059	0,065	0,076	0,088	0,099	0,110	0,113	0,117	0,136	0,156	0,191	0,227	0,278	0,330	0,403	0,477	0,497	0,517	0,549	0,582	0,595	0,609	0,598	0,588	0,574	0,560	0,528	0,497	0,463	0,429	0,394	0,359	0,307	0,255	0,219	0,182	0,157	0,131	0,107	0,084	0,071	0,058	
37,500	0,053	0,059	0,064	0,073	0,081	0,098	0,114	0,123	0,133	0,139	0,145	0,174	0,202	0,294	0,386	0,469	0,552	0,663	0,775	0,779	0,783	0,794	0,805	0,785	0,764	0,755	0,746	0,710	0,675	0,626	0,577	0,533	0,488	0,438	0,387	0,334	0,280	0,242	0,206	0,173	0,140	0,113	0,086	0,075	0,065	
35,000	0,063	0,070	0,076	0,087	0,098	0,119	0,141	0,149	0,157	0,166	0,174	0,212	0,249	0,397	0,545	0,659	0,774	0,923	1,072	1,060	1,048	1,039	1,029	0,974	0,920	0,912	0,903	0,847	0,790	0,724	0,657	0,603	0,548	0,482	0,416	0,360	0,304	0,267	0,229	0,190	0,150	0,119	0,088	0,080	0,072	
32,500	0,079	0,092	0,105	0,126	0,148	0,169	0,190	0,206	0,223	0,255	0,263	0,342	0,420	0,686	0,951	1,126	1,301	1,480	1,659	1,582	1,506	1,443	1,380	1,324	1,267	1,210	1,153	1,051	0,948	0,845	0,743	0,673	0,603	0,525	0,447	0,390	0,334	0,292	0,251	0,206	0,160	0,125	0,091	0,082	0,074	
30,000	0,096	0,115	0,135	0,166	0,197	0,218	0,239	0,264	0,288	0,320	0,353	0,472	0,591	0,975	1,358	1,593	1,828	2,037	2,245	2,104	1,964	1,848	1,732	1,673	1,614	1,509	1,403	1,254	1,106	0,967	0,829	0,743	0,657	0,568	0,479	0,421	0,364	0,318	0,272	0,221	0,170	0,132	0,093	0,085	0,077	
27,500	0,150	0,180	0,210	0,234	0,259	0,281	0,303	0,346	0,388	0,471	0,555	0,690	0,939	1,417	1,970	2,288	2,647	2,932	2,941	2,712	2,534	2,386	2,230	2,193	2,166	1,988	1,716	1,485	1,261	1,076	0,918	0,788	0,668	0,564	0,452	0,400	0,348	0,313	0,277	0,232	0,188	0,158	0,129	0,114	0,098	
25,000	0,204	0,245	0,285	0,303	0,321	0,344	0,368	0,428	0,488	0,623	0,757	1,011	1,369	1,981	2,786	3,297	3,555	3,637	3,530	3,371	3,138	2,945	2,841	2,840	2,749	2,430	2,043	1,712	1,421	1,200	1,000	0,811	0,651	0,526	0,426	0,380	0,333	0,307	0,281	0,244	0,206	0,185	0,164	0,142	0,120	
22,500	0,236	0,284	0,332	0,363	0,393	0,423	0,452	0,513	0,575	0,723	0,871	1,193	1,681	2,468	3,365	3,837	3,952	3,920	3,805	3,672	3,484	3,340	3,334	3,255	3,052	2,769	2,404	1,987	1,606	1,356	1,098	0,864	0,661	0,526	0,489	0,448	0,407	0,372	0,337	0,297	0,257	0,235	0,213	0,191	0,170	
20,000	0,269	0,324	0,379	0,422	0,466	0,501	0,537	0,599	0,661	0,823	0,985	1,292	1,792	2,632	3,507	3,885	3,963	3,914	3,832	3,684	3,589	3,521	3,476	3,363	3,135	2,942	2,648	2,216	1,828	1,526	1,248	1,008	0,791	0,638	0,552	0,516	0,481	0,437	0,393	0,351	0,308	0,285	0,262	0,241	0,220	
17,500	0,293	0,352	0,411	0,456	0,501	0,543	0,585	0,651	0,717	0,891	1,065	1,412	1,992	2,841	3,617	3,913	3,977	3,922	3,842	3,775	3,720	3,674	3,622	3,467	3,291	3,144	2,990	2,575	2,077	1,723	1,451	1,232	1,009	0,835	0,696	0,632	0,568	0,494	0,419	0,369	0,318	0,289	0,260	0,233	0,206	
15,000	0,318	0,380	0,443	0,490	0,536	0,584	0,633	0,703	0,773	0,959	1,145	1,486	2,116	3,032	3,719	3,963	4,012	3,973	3,924	3,895	3,878	3,856	3,763	3,602	3,496	3,479	3,360	2,887	2,279	1,854	1,566	1,352	1,140	0,972	0,841	0,748	0,654	0,550	0,446	0,387	0,329	0,294	0,259	0,225	0,192	
12,500	0,334	0,391	0,449	0,491	0,533	0,585	0,638	0,720	0,802	0,988	1,174	1,518	2,094	2,975	3,697	3,932	4,019	3,991	3,958	3,938	3,916	3,853	3,781	3,680	3,620	3,644	3,506	3,008	2,383	1,933	1,605	1,385	1,159	0,997	0,840	0,716	0,593	0,490	0,387	0,335	0,283	0,252	0,221	0,196	0,172	
10,000	0,350	0,402	0,454	0,492	0,529	0,586	0,643	0,738	0,832	1,017	1,203	1,523	2,063	2,870	3,546	3,778	3,842	3,884	3,888	3,873	3,815	3,751	3,692	3,626	3,630	3,717	3,557	3,078	2,455	1,987	1,644	1,383	1,152	0,987	0,839	0,685	0,532	0,430	0,328	0,282	0,237	0,210	0,184	0,168	0,152	
7,500	0,336	0,381	0,426	0,460	0,494	0,549	0,604	0,697	0,791	0,969	1,148	1,441	1,939	2,646	3,340	3,562	3,595	3,611	3,585	3,584	3,574	3,534	3,497	3,490	3,567	3,662	3,464	2,961	2,383	1,932	1,599	1,338	1,090	0,896	0,762	0,598	0,434	0,360	0,287	0,258	0,228	0,214	0,199	0,188	0,176	
5,000	0,321	0,360	0,399	0,429	0,460	0,512	0,565	0,657	0,749	0,921	1,092	1,374	1,829	2,493	3,121	3,256	3,216	3,179	3,206	3,239	3,279	3,227	3,229	3,274	3,372	3,423	3,187	2,654	2,116	1,727	1,420	1,228	1,053	0,891	0,684	0,510	0,336	0,291	0,246	0,233	0,220	0,218	0,215	0,207	0,200	
2,500	0,284	0,326	0,369	0,405	0,441	0,491	0,542	0,632	0,721	0,873	1,025	1,270	1,669	2,226	2,734	2,841	2,815	2,839	2,936	2,997	2,972	2,980	3,019	3,094	3,134	3,169	2,906	2,386	1,929	1,689	1,481	1,320	1,115	0,916	0,702	0,543	0,385	0,340	0,295	0,284	0,273	0,266	0,259	0,249	0,239	
0,000	0,246	0,293	0,340	0,381	0,422	0,471	0,519	0,606	0,694	0,825	0,957	1,143	1,472	1,955	2,305	2,445	2,538	2,640	2,689	2,757	2,789	2,806	2,855	2,929	2,937	2,923	2,704	2,294	2,010	1,815	1,574	1,369	1,130	0,922	0,719	0,576	0,433	0,389	0,344	0,335	0,325	0,314	0,303	0,291	0,279	
-2,500	0,234	0,280	0,327	0,371	0,414	0,466	0,517	0,600	0,682	0,810	0,938	1,078	1,350	1,769	2,089	2,266	2,379	2,493	2,582	2,642	2,670	2,710	2,781	2,862	2,861	2,846	2,747	2,420	2,106	1,854	1,598	1,374	1,114	0,907	0,734	0,629	0,524	0,486	0,448	0,428	0,407	0,375	0,343	0,328	0,313	
-5,000	0,222	0,268	0,314	0,360	0,406	0,461	0,516	0,593	0,671	0,795	0,918	1,085	1,312	1,646	1,943	2,128	2,279	2,427	2,525	2,589	2,595	2,670	2,733	2,830	2,854	2,858	2,719	2,371	2,033	1,787	1,507	1,259	1,025	0,862	0,749	0,682	0,615	0,583	0,551	0,520	0,490	0,436	0,383	0,364	0,346	
-7,500	0,259	0,300	0,342	0,384	0,426	0,473	0,521	0,598	0,675	0,797	0,918	1,086	1,324	1,620	1,858	2,056	2,198	2,361	2,473	2,537	2,576	2,691	2,791	2,874	2,831	2,771	2,621	2,324	1,931	1,658	1,382	1,136	0,950	0,844	0,829	0,764	0,698	0,652	0,605	0,562	0,520	0,465	0,411	0,388	0,364	
-10,000	0,296	0,333	0,370	0,408	0,446	0,486	0,526	0,603	0,679	0,799	0,918	1,075	1,324	1,629	1,846	2,003	2,154	2,319	2,464	2,579	2,700	2,850	2,938	2,906	2,798	2,743	2,612	2,316	1,909	1,593	1,275	1,100	0,987	0,937	0,909	0,845	0,781	0,720	0,659	0,604	0,550	0,494	0,438	0,411	0,383	
-12,500	0,288	0,322	0,356	0,390	0,423	0,463	0,503	0,564	0,625	0,724	0,824	0,993	1,284	1,621	1,832	2,001	2,185	2,397	2,581	2,712	2,795	2,880	2,879	2,796	2,735	2,712	2,634	2,326	1,878	1,549	1,326	1,189	1,112	1,064	1,000	0,927	0,854	0,784	0,714	0,648	0,583	0,524	0,465	0,438	0,411	
-15,000	0,281	0,311	0,342	0,371	0,400	0,440	0,480	0,525	0,570	0,650	0,729	0,909	1,256	1,650	1,867	2,129	2,360	2,559	2,669	2,758	2,801	2,782	2,746	2,678	2,706	2,768	2,672	2,384	1,971	1,692	1,528	1,406	1,261	1,167	1,091	1,009	0,927	0,847	0,768	0,692	0,617	0,554	0,491	0,465	0,440	
-17,500	0,269	0,298	0,326	0,350	0,374	0,404	0,435	0,465	0,495	0,575	0,655	0,868	1,204	1,560	1,863	2,123	2,346	2,478	2,592	2,679	2,688	2,661	2,664	2,715	2,783	2,941	2,914	2,667	2,258	1,976	1,743	1,545	1,380	1,265	1,105	1,010	0,915	0,828	0,742	0,661	0,580	0,520	0,460	0,435	0,410	
-20,000	0,258	0,284	0,310	0,329	0,348	0,369	0,389	0,405	0,420	0,501	0,582	0,763	1,063	1,429	1,778	2,080	2,311	2,453	2,580	2,684	2,688	2,689	2,783	2,915	3,099	3,329	3,283	2,961	2,569	2,218	1,920	1,651	1,428	1,253	1,118	1,011	0,903	0,809	0,716	0,630	0,543	0,487	0,430	0,405	0,380	
-22,500	0,213	0,227	0,241	0,254	0,267	0,286	0,306	0,327	0,347	0,439	0,530	0,689	1,005	1,355	1,747	2,129	2,372	2,507	2,666	2,774	2,814	2,839	2,966	3,180	3,322	3,475	3,414	3,047	2,607	2,239	1,905	1,590	1,355	1,180	0,996	0,896	0,796	0,713	0,631	0,557	0,483	0,433	0,383	0,359	0,335	
-25,000	0,168	0,171	0,173	0,179	0,185	0,204	0,223	0,249	0,275	0,377	0,478	0,705	0,977	1,311	1,724	2,111	2,368	2,549	2,674	2,766	2,824	2,892	3,017	3,186	3,297	3,428	3,303	2,962	2,517	2,126	1,786	1,482	1,238	1,038	0,874	0,782	0,689	0,617	0,545	0,484	0,423	0,379	0,336	0,313	0,290	
-27,500	0,120	0,128	0,135	0,148	0,161	0,183	0,206	0,240	0,273	0,366	0,458	0,722	0,962	1,247	1,622	2,030	2,245	2,414	2,486	2,560	2,676	2,793	2,920	3,066	3,186	3,315	3,148	2,782	2,393	1,991	1,594	1,299	1,059	0,894	0,748	0,667	0,586	0,523	0,461	0,406	0,352	0,323	0,295	0,279	0,263	
-30,000	0,072	0,085	0,097	0,117	0,136	0,163	0,189	0,230	0,272	0,355	0,438	0,637	0,836	1,117	1,397	1,664	1,932	2,034	2,136	2,246	2,357	2,497	2,637	2,769	2,902	2,907	2,912	2,485	2,059	1,673	1,286	1,063	0,839	0,730	0,621	0,552	0,482	0,429	0,376	0,329	0,282	0,268	0,254	0,244	0,235	
-32,500	0,063	0,074	0,085	0,104	0,123	0,145	0,167	0,204	0,240	0,292	0,375	0,544	0,714	0,933	1,152	1,345	1,539	1,617	1,695	1,803	1,911	2,050	2,189	2,255	2,322	2,324	2,326	1,953	1,580	1,274	0,967	0,798	0,629	0,550	0,472	0,445	0,376	0,340	0,305	0,274	0,243	0,233	0,223	0,215	0,206	
-35,000	0,054	0,063	0,072	0,091	0,109	0,127	0,145	0,177	0,209	0,260	0,311	0,451	0,591	0,749	0,907	1,027	1,147	1,200	1,254	1,360	1,465	1,603	1,742	1,742	1,741	1,741	1,740	1,420	1,101	0,875	0,649	0,534	0,419	0,371	0,323	0,296	0,269	0,251	0,234	0,219	0,205	0,199	0,193	0,185	0,177	
-37,500	0,053	0,059	0,066	0,081	0,096	0,111	0,127	0,151	0,183	0,232	0,280	0,366	0,453	0,526	0,599	0,673	0,747	0,782	0,817	0,889	0,961	1,034	1,107	1,085	1,063	1,085	1,108	0,908	0,707	0,569	0,431	0,363	0,295	0,262	0,230	0,212	0,195	0,189	0,172	0,162	0,153	0,151	0,148	0,144	0,140	
-40,000	0,052	0,056	0,059	0,071	0,082	0,096	0,109	0,134	0,158	0,203	0,248	0,281	0,314	0,302	0,291	0,319	0,348	0,363	0,379	0,418	0,457	0,464	0,472	0,429	0,385	0,430	0,476	0,395	0,314	0,264	0,213	0,192	0,171	0,154	0,137	0,129	0,121	0,115	0,109	0,105	0,101	0,102	0,103	0,104	0,104	
-42,500	0,044	0,049	0,054	0,062	0,071	0,084	0,097	0,115	0,133	0,158	0,183	0,202	0,221	0,219	0,216	0,232	0,249	0,256	0,264	0,286	0,308	0,310	0,311	0,287	0,262	0,281	0,299	0,255	0,210	0,181	0,151	0,141	0,130	0,119	0,107	0,100	0,094	0,088	0,083	0,083	0,079	0,077	0,075	0,073	0,072	
-45,000	0,036	0,042	0,048	0,054	0,059	0,072	0,085	0,097	0,108	0,113	0,118	0,124	0,129	0,135	0,141	0,145	0,150	0,149	0,149	0,154	0,159	0,155	0,150	0,145	0,139	0,131	0,123	0,115	0,106	0,098	0,090	0,090	0,090	0,084	0,078	0,072	0,067	0,062	0,056	0,057	0,057	0,052	0,048	0,043	0,039	
-47,500	0,035	0,039	0,043	0,047	0,053	0,063	0,074	0,086	0,097	0,103	0,108	0,111	0,115	0,116	0,118	0,121	0,124	0,121	0,119	0,124	0,129	0,123	0,117	0,115	0,113	0,103	0,094	0,089	0,085	0,081	0,077	0,076	0,075	0,071	0,066	0,059	0,052	0,052	0,052	0,053	0,055	0,051	0,046	0,040	0,033	
-50,000	0,034	0,036	0,038	0,042	0,046	0,055	0,063	0,075	0,087	0,092	0,098	0,099	0,101	0,098	0,095	0,096	0,098	0,093	0,089	0,094	0,099	0,091	0,084	0,085	0,087	0,075	0,064	0,064	0,064	0,065	0,065	0,063	0,060	0,057	0,055	0,046	0,037	0,042	0,047	0,050	0,053	0,049	0,044	0,036	0,028	
-52,500	0,033	0,032	0,034	0,037	0,040	0,046	0,052	0,066	0,079	0,086	0,093	0,095	0,096	0,090	0,084	0,085	0,086	0,078	0,071	0,076	0,081	0,077	0,073	0,073	0,072	0,066	0,059	0,058	0,057	0,059	0,061	0,058	0,054	0,052	0,050	0,043	0,036	0,040	0,043	0,043	0,042	0,042	0,042	0,035	0,026	
-55,000	0,032	0,031	0,030	0,032	0,034	0,038	0,042	0,056	0,071	0,080	0,089	0,090	0,090	0,082	0,073	0,073	0,073	0,063	0,053	0,058	0,064	0,063	0,062	0,060	0,058	0,056	0,054	0,053	0,051	0,054	0,057	0,053	0,048	0,047	0,046	0,041	0,036	0,038	0,040	0,036	0,032	0,035	0,039	0,032	0,025	
