# Supplementary material for: 4D dose simulation in volumetric arc therapy: Accuracy and affecting parameters
Source: PLoS One. 2017 Feb 23;12(2):e0172810. doi: 10.1371/journal.pone.0172810 (PMC5322962; doi:10.1371/journal.pone.0172810)
Supplement: S1 File — The zip-file contains the simulated 4D VMAT dose distributions and the the dose measurements (serving as ground truth data) that are underlying the figures and numbers presented in the manuscript. For further details see the Readme.md file contained in the zip-file. (ZIP) [file pone.0172810.s001.zip › 2016_PLOS_Sothmann___SupportingInformation/Measurement_Day2/Static.dat]

PTW-Image File Format
VERSION		1.0
PIXELSPERLINE	45
LINESPERIMAGE	45
XRESOLUTION	2,500
YRESOLUTION	2,500
XCOORDINATE	-55,000
YCOORDINATE	55,000
UNIT		unknown
SOFTWARE	StandardMatrix
NORMALIZATION	4,474
0;-55,000	-52,500	-50,000	-47,500	-45,000	-42,500	-40,000	-37,500	-35,000	-32,500	-30,000	-27,500	-25,000	-22,500	-20,000	-17,500	-15,000	-12,500	-10,000	-7,500	-5,000	-2,500	0,000	2,500	5,000	7,500	10,000	12,500	15,000	17,500	20,000	22,500	25,000	27,500	30,000	32,500	35,000	37,500	40,000	42,500	45,000	47,500	50,000	52,500	55,000	
55,000	0,025	0,031	0,037	0,040	0,044	0,042	0,040	0,041	0,042	0,042	0,042	0,027	0,013	0,030	0,048	0,049	0,050	0,046	0,043	0,050	0,057	0,065	0,073	0,077	0,080	0,079	0,079	0,079	0,079	0,074	0,070	0,057	0,043	0,046	0,048	0,052	0,056	0,042	0,028	0,035	0,042	0,045	0,048	0,040	0,031	
52,500	0,035	0,035	0,041	0,043	0,045	0,046	0,046	0,046	0,046	0,047	0,048	0,041	0,034	0,048	0,062	0,060	0,058	0,068	0,078	0,088	0,098	0,127	0,156	0,177	0,199	0,161	0,124	0,112	0,101	0,097	0,093	0,080	0,068	0,063	0,058	0,061	0,063	0,050	0,037	0,042	0,046	0,041	0,036	0,045	0,037	
50,000	0,044	0,044	0,044	0,046	0,047	0,049	0,051	0,051	0,050	0,052	0,055	0,055	0,055	0,066	0,076	0,071	0,066	0,090	0,114	0,127	0,140	0,189	0,239	0,278	0,317	0,243	0,169	0,146	0,123	0,119	0,115	0,104	0,093	0,081	0,069	0,069	0,069	0,057	0,046	0,048	0,050	0,037	0,024	0,033	0,042	
47,500	0,048	0,048	0,048	0,049	0,051	0,055	0,060	0,058	0,056	0,061	0,066	0,070	0,074	0,087	0,100	0,107	0,114	0,124	0,135	0,146	0,157	0,193	0,230	0,234	0,237	0,193	0,149	0,132	0,115	0,110	0,106	0,095	0,084	0,075	0,066	0,061	0,057	0,051	0,046	0,048	0,051	0,046	0,033	0,036	0,040	
45,000	0,052	0,051	0,051	0,053	0,054	0,062	0,069	0,065	0,062	0,069	0,076	0,084	0,092	0,108	0,124	0,142	0,161	0,158	0,155	0,165	0,174	0,197	0,220	0,189	0,158	0,144	0,130	0,118	0,106	0,101	0,096	0,085	0,074	0,069	0,063	0,054	0,045	0,045	0,046	0,048	0,051	0,047	0,042	0,039	0,037	
42,500	0,051	0,056	0,061	0,061	0,062	0,070	0,078	0,077	0,076	0,091	0,106	0,118	0,130	0,141	0,152	0,167	0,182	0,184	0,186	0,187	0,187	0,197	0,206	0,187	0,168	0,164	0,160	0,140	0,120	0,112	0,104	0,096	0,087	0,081	0,074	0,066	0,059	0,057	0,056	0,050	0,053	0,049	0,046	0,046	0,046	
40,000	0,050	0,061	0,071	0,070	0,069	0,078	0,087	0,089	0,090	0,113	0,136	0,152	0,168	0,174	0,179	0,191	0,203	0,210	0,217	0,209	0,201	0,197	0,192	0,186	0,179	0,184	0,190	0,162	0,134	0,123	0,112	0,106	0,100	0,092	0,085	0,079	0,073	0,070	0,066	0,060	0,054	0,052	0,050	0,053	0,056	
37,500	0,069	0,080	0,090	0,098	0,105	0,123	0,142	0,140	0,142	0,166	0,190	0,208	0,225	0,253	0,280	0,294	0,307	0,326	0,345	0,328	0,311	0,293	0,274	0,264	0,254	0,249	0,243	0,213	0,182	0,165	0,148	0,134	0,120	0,113	0,106	0,097	0,087	0,078	0,075	0,068	0,061	0,055	0,049	0,052	0,054	
35,000	0,089	0,099	0,109	0,125	0,141	0,169	0,196	0,195	0,194	0,219	0,244	0,263	0,282	0,331	0,381	0,396	0,411	0,442	0,473	0,447	0,422	0,389	0,356	0,343	0,330	0,313	0,297	0,263	0,230	0,207	0,184	0,162	0,140	0,134	0,128	0,114	0,101	0,092	0,083	0,075	0,067	0,058	0,048	0,050	0,052	
32,500	0,153	0,168	0,183	0,208	0,232	0,278	0,324	0,362	0,401	0,477	0,503	0,606	0,709	1,045	1,381	1,486	1,591	1,678	1,765	1,556	1,346	1,222	1,098	1,034	0,970	0,869	0,767	0,666	0,565	0,479	0,393	0,329	0,266	0,233	0,199	0,159	0,146	0,125	0,104	0,090	0,076	0,067	0,057	0,058	0,059	
30,000	0,217	0,237	0,257	0,290	0,323	0,387	0,451	0,529	0,608	0,685	0,761	0,949	1,137	1,759	2,380	2,575	2,771	2,914	3,058	2,664	2,270	2,055	1,840	1,725	1,611	1,424	1,238	1,069	0,900	0,751	0,602	0,497	0,393	0,331	0,270	0,230	0,191	0,158	0,126	0,105	0,085	0,076	0,066	0,066	0,067	
27,500	0,260	0,284	0,307	0,343	0,380	0,440	0,501	0,582	0,662	0,760	0,858	1,151	1,483	2,100	3,230	3,863	4,025	4,056	3,913	3,783	3,470	2,997	2,675	2,601	2,473	2,189	1,925	1,726	1,448	1,173	0,914	0,705	0,512	0,386	0,307	0,254	0,201	0,168	0,136	0,122	0,109	0,100	0,090	0,091	0,092	
25,000	0,303	0,330	0,357	0,397	0,436	0,494	0,551	0,634	0,716	0,836	0,956	1,210	1,800	2,833	3,745	4,201	4,249	4,238	4,170	4,011	3,684	3,368	3,191	3,028	2,863	2,688	2,447	2,174	1,762	1,436	1,168	0,899	0,657	0,465	0,345	0,278	0,211	0,178	0,146	0,140	0,133	0,124	0,115	0,116	0,117	
22,500	0,324	0,356	0,388	0,434	0,480	0,538	0,595	0,693	0,791	0,947	1,103	1,492	1,982	2,835	3,820	4,270	4,332	4,300	4,148	3,939	3,730	3,527	3,367	3,268	3,130	2,938	2,734	2,371	1,909	1,623	1,334	1,089	0,840	0,617	0,449	0,352	0,254	0,205	0,156	0,144	0,132	0,125	0,119	0,113	0,106	
20,000	0,346	0,383	0,420	0,472	0,525	0,582	0,639	0,752	0,866	1,058	1,250	1,581	2,188	3,373	4,119	4,330	4,358	4,272	4,137	3,982	3,793	3,638	3,555	3,451	3,351	3,248	3,028	2,599	2,127	1,803	1,483	1,201	0,943	0,722	0,554	0,426	0,297	0,231	0,165	0,148	0,131	0,127	0,123	0,109	0,096	
17,500	0,361	0,397	0,434	0,479	0,524	0,592	0,661	0,784	0,907	1,123	1,339	1,830	2,575	3,572	4,236	4,452	4,429	4,333	4,149	4,008	3,875	3,815	3,753	3,699	3,633	3,537	3,366	2,888	2,331	1,860	1,466	1,124	0,880	0,757	0,600	0,479	0,359	0,280	0,201	0,171	0,141	0,130	0,119	0,108	0,097	
15,000	0,376	0,412	0,448	0,485	0,523	0,603	0,683	0,816	0,948	1,188	1,428	1,831	2,454	3,550	4,320	4,474	4,437	4,276	4,147	4,079	4,009	3,987	3,998	3,920	3,825	3,818	3,715	3,177	2,463	1,827	1,379	1,068	0,869	0,736	0,645	0,533	0,421	0,329	0,236	0,194	0,151	0,134	0,116	0,107	0,098	
12,500	0,327	0,372	0,417	0,462	0,506	0,585	0,665	0,790	0,916	1,156	1,397	1,831	2,655	3,564	4,210	4,380	4,271	4,104	4,033	3,993	4,027	4,002	3,926	3,839	3,891	3,962	3,765	3,120	2,290	1,708	1,355	1,059	0,839	0,687	0,542	0,447	0,353	0,282	0,211	0,181	0,150	0,131	0,111	0,103	0,094	
10,000	0,277	0,332	0,387	0,439	0,490	0,568	0,646	0,765	0,884	1,125	1,366	1,772	2,391	3,297	3,988	4,128	4,078	3,930	3,854	3,870	3,774	3,735	3,739	3,799	3,849	3,837	3,488	2,849	2,224	1,733	1,359	1,054	0,764	0,580	0,438	0,361	0,285	0,235	0,186	0,168	0,150	0,128	0,107	0,098	0,090	
7,500	0,265	0,314	0,363	0,414	0,466	0,545	0,624	0,743	0,861	1,098	1,334	1,684	2,334	3,094	3,649	3,830	3,666	3,583	3,571	3,523	3,483	3,489	3,560	3,543	3,555	3,527	3,261	2,639	1,964	1,514	1,233	0,953	0,742	0,598	0,503	0,408	0,312	0,270	0,229	0,204	0,180	0,154	0,129	0,113	0,096	
5,000	0,253	0,296	0,339	0,390	0,441	0,522	0,602	0,720	0,839	1,070	1,302	1,727	2,221	2,790	3,224	3,275	3,259	3,256	3,172	3,155	3,207	3,223	3,163	3,102	3,096	3,133	2,763	2,145	1,722	1,423	1,222	1,080	0,909	0,744	0,569	0,454	0,339	0,305	0,272	0,240	0,209	0,180	0,152	0,127	0,103	
2,500	0,282	0,326	0,370	0,425	0,480	0,562	0,644	0,751	0,857	1,059	1,262	1,524	2,008	2,629	2,907	2,986	2,919	2,916	2,961	2,991	2,951	2,907	2,919	2,938	2,867	2,742	2,538	2,133	1,786	1,597	1,421	1,247	1,024	0,830	0,574	0,441	0,307	0,262	0,217	0,191	0,166	0,148	0,130	0,113	0,096	
0,000	0,310	0,355	0,400	0,460	0,519	0,603	0,686	0,781	0,876	1,049	1,221	1,439	1,821	2,335	2,662	2,663	2,709	2,796	2,817	2,813	2,831	2,846	2,835	2,744	2,667	2,672	2,555	2,245	1,981	1,766	1,570	1,372	1,105	0,848	0,580	0,427	0,275	0,219	0,162	0,142	0,122	0,115	0,108	0,099	0,089	
-2,500	0,337	0,379	0,421	0,478	0,535	0,614	0,693	0,790	0,886	1,026	1,166	1,395	1,665	2,093	2,343	2,483	2,599	2,666	2,773	2,835	2,800	2,718	2,628	2,604	2,660	2,787	2,715	2,338	2,032	1,777	1,548	1,272	0,962	0,695	0,454	0,357	0,261	0,222	0,183	0,176	0,169	0,163	0,156	0,146	0,136	
-5,000	0,364	0,403	0,442	0,496	0,551	0,625	0,699	0,798	0,897	1,004	1,110	1,268	1,522	1,886	2,124	2,326	2,587	2,741	2,738	2,697	2,576	2,543	2,635	2,771	2,852	2,849	2,706	2,341	1,944	1,693	1,400	1,101	0,716	0,474	0,328	0,287	0,247	0,226	0,204	0,210	0,216	0,210	0,204	0,193	0,182	
-7,500	0,363	0,396	0,430	0,470	0,510	0,557	0,603	0,676	0,748	0,869	0,990	1,158	1,412	1,874	2,277	2,552	2,623	2,626	2,525	2,507	2,570	2,712	2,865	2,893	2,834	2,807	2,700	2,341	1,915	1,532	1,166	0,874	0,608	0,427	0,402	0,370	0,337	0,315	0,292	0,289	0,287	0,276	0,264	0,244	0,224	
-10,000	0,361	0,389	0,418	0,444	0,470	0,488	0,507	0,553	0,599	0,735	0,870	1,170	1,672	2,195	2,409	2,517	2,497	2,451	2,498	2,630	2,770	2,858	2,871	2,854	2,873	2,896	2,840	2,484	1,839	1,342	0,991	0,799	0,652	0,545	0,476	0,452	0,427	0,404	0,380	0,369	0,358	0,341	0,325	0,295	0,265	
-12,500	0,324	0,339	0,355	0,364	0,373	0,385	0,397	0,452	0,507	0,647	0,787	1,106	1,555	2,002	2,228	2,386	2,513	2,558	2,627	2,714	2,751	2,800	2,858	2,945	3,050	3,051	2,920	2,561	1,891	1,370	1,099	0,995	0,897	0,782	0,693	0,648	0,603	0,536	0,470	0,432	0,395	0,371	0,348	0,316	0,285	
-15,000	0,287	0,290	0,292	0,284	0,276	0,281	0,286	0,350	0,414	0,559	0,705	0,980	1,434	1,914	2,237	2,451	2,588	2,650	2,696	2,769	2,827	2,968	3,090	3,150	3,184	3,259	3,153	2,784	2,108	1,632	1,447	1,330	1,182	1,033	0,910	0,844	0,778	0,669	0,560	0,496	0,431	0,401	0,371	0,338	0,304	
-17,500	0,208	0,216	0,224	0,224	0,224	0,239	0,254	0,322	0,391	0,562	0,734	1,194	1,633	1,977	2,317	2,560	2,696	2,740	2,806	2,898	3,023	3,093	3,107	3,136	3,225	3,368	3,343	2,919	2,400	2,036	1,825	1,637	1,432	1,231	1,004	0,905	0,806	0,696	0,586	0,515	0,445	0,408	0,372	0,335	0,299	
-20,000	0,130	0,143	0,156	0,164	0,172	0,196	0,221	0,294	0,367	0,565	0,763	1,121	1,573	2,008	2,375	2,601	2,756	2,853	2,959	3,015	2,986	3,044	3,165	3,251	3,437	3,697	3,734	3,262	2,723	2,294	2,015	1,750	1,515	1,307	1,099	0,967	0,835	0,723	0,611	0,535	0,458	0,415	0,372	0,333	0,294	
-22,500	0,114	0,126	0,137	0,150	0,163	0,185	0,206	0,270	0,333	0,522	0,711	1,072	1,537	1,910	2,290	2,606	2,844	2,919	2,896	2,958	3,093	3,184	3,386	3,574	3,809	3,994	3,893	3,363	2,802	2,455	2,083	1,722	1,421	1,211	1,047	0,904	0,761	0,664	0,568	0,506	0,443	0,403	0,363	0,332	0,301	
-25,000	0,099	0,109	0,119	0,137	0,155	0,173	0,192	0,245	0,298	0,479	0,659	0,946	1,304	1,802	2,274	2,773	2,897	2,853	2,916	3,036	3,150	3,374	3,617	3,850	3,990	4,091	3,789	3,249	2,783	2,412	2,033	1,721	1,410	1,190	0,995	0,840	0,686	0,606	0,525	0,477	0,428	0,392	0,355	0,331	0,307	
-27,500	0,086	0,100	0,114	0,129	0,145	0,165	0,185	0,245	0,305	0,487	0,669	0,864	1,222	1,666	2,178	2,568	2,734	2,805	2,872	3,033	3,284	3,525	3,736	3,939	4,140	4,200	3,844	3,136	2,567	2,125	1,808	1,535	1,313	1,151	0,922	0,799	0,676	0,600	0,523	0,470	0,416	0,377	0,338	0,308	0,279	
-30,000	0,074	0,091	0,108	0,122	0,136	0,157	0,178	0,245	0,312	0,495	0,679	0,896	1,114	1,380	1,647	1,944	2,240	2,386	2,533	2,807	3,081	3,247	3,412	3,597	3,781	3,517	3,254	2,789	2,324	1,954	1,584	1,326	1,069	0,959	0,850	0,758	0,667	0,594	0,521	0,463	0,404	0,363	0,321	0,286	0,250	
-32,500	0,071	0,084	0,097	0,118	0,139	0,173	0,207	0,268	0,328	0,327	0,510	0,607	0,704	0,887	1,070	1,233	1,396	1,569	1,742	1,843	1,943	2,102	2,261	2,306	2,352	2,291	2,230	1,911	1,593	1,341	1,089	0,922	0,754	0,694	0,633	0,616	0,525	0,471	0,417	0,376	0,335	0,295	0,255	0,232	0,210	
-35,000	0,067	0,076	0,085	0,114	0,143	0,190	0,236	0,291	0,345	0,343	0,341	0,317	0,294	0,394	0,493	0,523	0,553	0,752	0,952	0,879	0,805	0,958	1,110	1,016	0,922	1,064	1,206	1,034	0,863	0,729	0,594	0,517	0,440	0,429	0,417	0,400	0,383	0,348	0,313	0,290	0,266	0,227	0,188	0,179	0,169	
-37,500	0,058	0,067	0,077	0,097	0,117	0,144	0,170	0,180	0,235	0,240	0,244	0,236	0,227	0,276	0,325	0,350	0,374	0,482	0,589	0,554	0,519	0,592	0,666	0,620	0,574	0,637	0,700	0,606	0,512	0,439	0,366	0,323	0,280	0,270	0,260	0,252	0,245	0,243	0,208	0,192	0,176	0,154	0,132	0,120	0,107	
-40,000	0,049	0,059	0,068	0,079	0,091	0,098	0,105	0,115	0,125	0,136	0,148	0,154	0,160	0,158	0,156	0,176	0,196	0,211	0,226	0,229	0,232	0,227	0,222	0,224	0,226	0,210	0,195	0,178	0,160	0,149	0,138	0,129	0,120	0,112	0,103	0,105	0,106	0,105	0,103	0,094	0,086	0,081	0,076	0,061	0,045	
-42,500	0,042	0,050	0,058	0,066	0,074	0,095	0,102	0,110	0,117	0,125	0,133	0,137	0,141	0,145	0,149	0,158	0,167	0,181	0,194	0,186	0,177	0,175	0,172	0,168	0,163	0,158	0,154	0,143	0,132	0,121	0,110	0,105	0,101	0,096	0,091	0,090	0,088	0,085	0,081	0,083	0,074	0,070	0,065	0,058	0,050	
-45,000	0,035	0,042	0,049	0,053	0,057	0,079	0,100	0,105	0,109	0,113	0,118	0,120	0,122	0,132	0,141	0,140	0,139	0,150	0,161	0,142	0,123	0,123	0,123	0,112	0,100	0,107	0,113	0,108	0,103	0,092	0,081	0,082	0,082	0,081	0,079	0,075	0,070	0,065	0,059	0,061	0,062	0,058	0,054	0,055	0,055	
-47,500	0,034	0,042	0,050	0,050	0,054	0,071	0,089	0,097	0,104	0,111	0,117	0,120	0,122	0,124	0,126	0,115	0,104	0,112	0,119	0,106	0,093	0,104	0,114	0,100	0,087	0,085	0,083	0,085	0,087	0,081	0,076	0,073	0,070	0,068	0,066	0,062	0,059	0,056	0,053	0,051	0,050	0,051	0,047	0,045	0,044	
-50,000	0,033	0,042	0,051	0,051	0,051	0,064	0,077	0,089	0,100	0,108	0,116	0,119	0,122	0,117	0,112	0,091	0,070	0,074	0,077	0,070	0,064	0,084	0,105	0,089	0,073	0,063	0,054	0,062	0,070	0,070	0,070	0,064	0,058	0,056	0,053	0,050	0,047	0,047	0,047	0,042	0,037	0,039	0,041	0,036	0,032	
-52,500	0,035	0,036	0,045	0,045	0,045	0,054	0,062	0,077	0,092	0,093	0,095	0,096	0,096	0,092	0,087	0,073	0,058	0,060	0,062	0,060	0,058	0,062	0,065	0,061	0,056	0,057	0,058	0,064	0,070	0,064	0,058	0,052	0,046	0,047	0,048	0,047	0,046	0,045	0,044	0,043	0,041	0,041	0,040	0,031	0,027	
-55,000	0,036	0,038	0,040	0,040	0,039	0,043	0,047	0,066	0,084	0,079	0,074	0,072	0,070	0,066	0,063	0,054	0,046	0,047	0,048	0,050	0,052	0,039	0,026	0,032	0,038	0,050	0,062	0,066	0,070	0,058	0,045	0,040	0,035	0,039	0,044	0,044	0,044	0,042	0,041	0,043	0,045	0,042	0,039	0,030	0,021	
