# Supplementary material for: 4D dose simulation in volumetric arc therapy: Accuracy and affecting parameters
Source: PLoS One. 2017 Feb 23;12(2):e0172810. doi: 10.1371/journal.pone.0172810 (PMC5322962; doi:10.1371/journal.pone.0172810)
Supplement: S1 File — The zip-file contains the simulated 4D VMAT dose distributions and the the dose measurements (serving as ground truth data) that are underlying the figures and numbers presented in the manuscript. For further details see the Readme.md file contained in the zip-file. (ZIP) [file pone.0172810.s001.zip › 2016_PLOS_Sothmann___SupportingInformation/ReadMe.md]

Supplementary materials for "4D Dose Simulation in Volumetric Arc Therapy: Accuracy and Affecting Parameters"
=============================================================================================================

Content
-------

-   Measurement\_Day1/2: Static and dynamic dose distributions for measurements
    on day 1/2.

-   Simulation\_(2.3/5/10/150)Degree: Dynamic dose distributions for simulations
    with 2.3/5/10/150 degree of discretization.

-   Simulation\_Static: Planned dose distribution.

-   Breathing\_Phase\_Variation: Dynamic dose distributions for simulations with
    2.3/150 degree of discretization and varying breathing start phase for
    selected time points.

Usage
-----

Use Verisoft v6.0 for evaluation; the data files can directly be imported. The
reference dose distribution has to be loaded into data set b (acc. to Verisoft
syntax). To obtain CTV and ITV gamma-pass rates listed in the tables of the
manuscript, use the "\_CTV.data" and "\_ITV.data" files.
