# Supplementary material for: 4D dose simulation in volumetric arc therapy: Accuracy and affecting parameters
Source: PLoS One. 2017 Feb 23;12(2):e0172810. doi: 10.1371/journal.pone.0172810 (PMC5322962; doi:10.1371/journal.pone.0172810)
Supplement: S1 File — The zip-file contains the simulated 4D VMAT dose distributions and the the dose measurements (serving as ground truth data) that are underlying the figures and numbers presented in the manuscript. For further details see the Readme.md file contained in the zip-file. (ZIP) [file pone.0172810.s001.zip › 2016_PLOS_Sothmann___SupportingInformation/Simulation_10Degree/Case1a.dat]

PTW-Image File Format
VERSION		1.0
PIXELSPERLINE	45
LINESPERIMAGE	45
XRESOLUTION	2,500
YRESOLUTION	2,500
XCOORDINATE	-56,250
YCOORDINATE	55,000
UNIT		unknown
SOFTWARE	StandardMatrix
NORMALIZATION	3,939
0;-56,250	-53,750	-51,250	-48,750	-46,250	-43,750	-41,250	-38,750	-36,250	-33,750	-31,250	-28,750	-26,250	-23,750	-21,250	-18,750	-16,250	-13,750	-11,250	-8,750	-6,250	-3,750	-1,250	1,250	3,750	6,250	8,750	11,250	13,750	16,250	18,750	21,250	23,750	26,250	28,750	31,250	33,750	36,250	38,750	41,250	43,750	46,250	48,750	51,250	53,750	
55,000	0,029	0,030	0,032	0,033	0,035	0,037	0,039	0,041	0,043	0,045	0,048	0,051	0,054	0,057	0,061	0,065	0,070	0,074	0,078	0,081	0,084	0,086	0,087	0,085	0,081	0,077	0,072	0,067	0,064	0,061	0,058	0,056	0,053	0,051	0,049	0,047	0,045	0,043	0,041	0,039	0,038	0,036	0,034	0,033	0,031	
52,500	0,032	0,033	0,035	0,037	0,039	0,041	0,043	0,046	0,049	0,052	0,056	0,060	0,064	0,069	0,074	0,080	0,085	0,090	0,094	0,098	0,100	0,102	0,103	0,101	0,097	0,091	0,084	0,078	0,073	0,070	0,066	0,063	0,060	0,057	0,054	0,052	0,050	0,047	0,045	0,043	0,041	0,039	0,038	0,036	0,034	
50,000	0,035	0,037	0,039	0,041	0,043	0,046	0,049	0,053	0,057	0,061	0,067	0,072	0,079	0,086	0,092	0,099	0,105	0,111	0,116	0,119	0,122	0,124	0,124	0,122	0,116	0,108	0,099	0,091	0,085	0,080	0,076	0,072	0,068	0,064	0,061	0,058	0,055	0,052	0,050	0,047	0,045	0,043	0,041	0,039	0,037	
47,500	0,038	0,041	0,043	0,046	0,049	0,053	0,057	0,062	0,067	0,074	0,081	0,090	0,099	0,108	0,116	0,125	0,133	0,140	0,146	0,150	0,152	0,153	0,152	0,149	0,141	0,131	0,119	0,109	0,100	0,093	0,087	0,082	0,077	0,072	0,068	0,064	0,061	0,058	0,055	0,052	0,049	0,047	0,044	0,042	0,040	
45,000	0,044	0,047	0,051	0,055	0,059	0,064	0,069	0,076	0,083	0,093	0,104	0,117	0,131	0,146	0,159	0,169	0,179	0,190	0,200	0,204	0,202	0,200	0,199	0,194	0,183	0,167	0,149	0,134	0,121	0,111	0,102	0,094	0,088	0,082	0,077	0,072	0,068	0,064	0,060	0,057	0,054	0,051	0,048	0,046	0,043	
42,500	0,053	0,059	0,064	0,071	0,079	0,087	0,094	0,102	0,111	0,125	0,147	0,184	0,221	0,248	0,270	0,286	0,301	0,331	0,347	0,342	0,313	0,305	0,312	0,309	0,285	0,246	0,208	0,180	0,157	0,139	0,124	0,112	0,102	0,094	0,087	0,080	0,075	0,070	0,066	0,062	0,059	0,055	0,052	0,049	0,047	
40,000	0,068	0,077	0,087	0,098	0,110	0,123	0,136	0,148	0,161	0,183	0,223	0,303	0,403	0,469	0,530	0,588	0,625	0,664	0,673	0,643	0,577	0,552	0,558	0,562	0,530	0,441	0,342	0,278	0,227	0,189	0,161	0,140	0,123	0,110	0,100	0,092	0,085	0,079	0,074	0,069	0,065	0,061	0,058	0,054	0,051	
37,500	0,085	0,097	0,112	0,128	0,146	0,163	0,181	0,201	0,224	0,259	0,319	0,429	0,601	0,765	0,904	1,023	1,085	1,113	1,116	1,072	0,974	0,915	0,899	0,898	0,853	0,726	0,566	0,454	0,351	0,272	0,217	0,179	0,152	0,133	0,118	0,108	0,099	0,092	0,086	0,080	0,075	0,070	0,065	0,061	0,057	
35,000	0,106	0,122	0,141	0,161	0,182	0,205	0,229	0,258	0,299	0,357	0,449	0,590	0,799	1,066	1,312	1,465	1,541	1,573	1,576	1,523	1,394	1,300	1,246	1,213	1,143	1,008	0,834	0,684	0,529	0,408	0,316	0,248	0,200	0,169	0,148	0,134	0,122	0,112	0,103	0,096	0,089	0,082	0,076	0,070	0,065	
32,500	0,130	0,149	0,171	0,196	0,222	0,251	0,285	0,328	0,387	0,469	0,584	0,751	0,980	1,320	1,673	1,865	1,938	1,978	1,979	1,911	1,752	1,625	1,542	1,480	1,394	1,260	1,095	0,932	0,748	0,597	0,465	0,358	0,277	0,224	0,191	0,169	0,153	0,139	0,126	0,115	0,106	0,096	0,088	0,080	0,073	
30,000	0,160	0,183	0,208	0,236	0,268	0,303	0,346	0,401	0,475	0,580	0,718	0,907	1,175	1,560	2,006	2,242	2,304	2,347	2,342	2,258	2,077	1,931	1,831	1,752	1,660	1,543	1,396	1,228	1,008	0,813	0,639	0,490	0,376	0,293	0,241	0,208	0,186	0,168	0,152	0,138	0,125	0,113	0,103	0,093	0,084	
27,500	0,189	0,215	0,244	0,275	0,312	0,356	0,410	0,479	0,570	0,698	0,863	1,071	1,368	1,795	2,308	2,593	2,649	2,695	2,693	2,603	2,409	2,252	2,140	2,055	1,962	1,865	1,725	1,543	1,279	1,017	0,805	0,626	0,482	0,371	0,294	0,245	0,215	0,192	0,173	0,156	0,141	0,127	0,115	0,104	0,094	
25,000	0,215	0,246	0,279	0,316	0,359	0,413	0,479	0,564	0,672	0,810	0,989	1,209	1,537	2,015	2,610	2,943	3,005	3,061	3,076	2,985	2,772	2,607	2,494	2,399	2,293	2,206	2,072	1,879	1,562	1,240	0,989	0,782	0,611	0,469	0,359	0,285	0,239	0,207	0,184	0,164	0,147	0,132	0,119	0,107	0,097	
22,500	0,244	0,277	0,315	0,359	0,408	0,468	0,543	0,635	0,752	0,900	1,092	1,333	1,700	2,232	2,909	3,296	3,377	3,460	3,490	3,396	3,170	3,012	2,886	2,765	2,639	2,564	2,433	2,230	1,862	1,487	1,188	0,934	0,729	0,557	0,419	0,321	0,257	0,216	0,188	0,165	0,146	0,130	0,117	0,105	0,095	
20,000	0,266	0,302	0,343	0,391	0,444	0,504	0,578	0,669	0,786	0,943	1,153	1,433	1,839	2,400	3,098	3,589	3,732	3,817	3,798	3,697	3,536	3,390	3,240	3,109	2,991	2,915	2,775	2,549	2,127	1,702	1,362	1,055	0,810	0,613	0,459	0,349	0,275	0,226	0,192	0,167	0,146	0,129	0,115	0,104	0,094	
17,500	0,271	0,308	0,350	0,396	0,449	0,509	0,579	0,669	0,789	0,950	1,171	1,483	1,915	2,484	3,193	3,734	3,907	3,939	3,886	3,803	3,703	3,573	3,435	3,334	3,250	3,177	3,032	2,778	2,298	1,828	1,473	1,146	0,881	0,670	0,504	0,385	0,302	0,244	0,203	0,174	0,151	0,132	0,118	0,107	0,098	
15,000	0,268	0,305	0,346	0,392	0,446	0,508	0,580	0,672	0,797	0,957	1,171	1,485	1,931	2,517	3,224	3,725	3,885	3,892	3,839	3,768	3,682	3,581	3,495	3,418	3,351	3,294	3,161	2,869	2,362	1,892	1,549	1,223	0,946	0,731	0,561	0,431	0,338	0,271	0,222	0,186	0,160	0,140	0,125	0,113	0,104	
12,500	0,268	0,305	0,346	0,392	0,444	0,503	0,575	0,667	0,792	0,954	1,161	1,471	1,919	2,495	3,194	3,651	3,789	3,791	3,733	3,671	3,603	3,532	3,471	3,410	3,355	3,305	3,189	2,899	2,387	1,940	1,600	1,275	0,987	0,767	0,601	0,468	0,368	0,296	0,243	0,203	0,174	0,152	0,134	0,120	0,108	
10,000	0,268	0,304	0,344	0,391	0,443	0,502	0,575	0,667	0,788	0,947	1,158	1,465	1,903	2,479	3,150	3,556	3,661	3,649	3,596	3,550	3,502	3,456	3,414	3,369	3,330	3,304	3,209	2,913	2,403	1,966	1,623	1,302	1,001	0,770	0,607	0,486	0,390	0,317	0,263	0,221	0,189	0,164	0,144	0,127	0,114	
7,500	0,269	0,306	0,349	0,398	0,455	0,520	0,594	0,684	0,799	0,947	1,149	1,447	1,874	2,420	3,036	3,412	3,498	3,478	3,431	3,404	3,382	3,360	3,335	3,312	3,289	3,281	3,203	2,903	2,390	1,963	1,615	1,296	0,994	0,760	0,599	0,490	0,406	0,338	0,284	0,243	0,207	0,178	0,155	0,136	0,120	
5,000	0,278	0,317	0,361	0,412	0,470	0,536	0,610	0,697	0,804	0,943	1,140	1,433	1,823	2,323	2,874	3,228	3,297	3,277	3,249	3,237	3,246	3,249	3,243	3,221	3,207	3,217	3,159	2,862	2,349	1,928	1,582	1,272	0,983	0,759	0,601	0,494	0,419	0,359	0,310	0,269	0,232	0,199	0,172	0,150	0,131	
2,500	0,284	0,324	0,370	0,423	0,481	0,546	0,618	0,701	0,803	0,935	1,125	1,402	1,772	2,230	2,705	3,016	3,082	3,077	3,074	3,088	3,116	3,126	3,117	3,100	3,101	3,125	3,069	2,787	2,286	1,879	1,548	1,264	0,990	0,772	0,613	0,503	0,429	0,375	0,330	0,291	0,256	0,224	0,195	0,170	0,148	
0,000	0,286	0,329	0,377	0,429	0,486	0,548	0,618	0,698	0,795	0,925	1,110	1,369	1,710	2,114	2,530	2,811	2,876	2,893	2,917	2,951	2,976	2,985	2,981	2,987	3,002	3,027	2,963	2,691	2,229	1,836	1,517	1,251	0,998	0,797	0,643	0,530	0,450	0,394	0,351	0,314	0,279	0,248	0,219	0,192	0,168	
-2,500	0,290	0,334	0,383	0,434	0,488	0,547	0,613	0,690	0,785	0,909	1,080	1,320	1,639	2,023	2,383	2,623	2,692	2,729	2,769	2,814	2,839	2,860	2,888	2,918	2,929	2,938	2,873	2,620	2,166	1,787	1,506	1,271	1,042	0,853	0,702	0,580	0,486	0,423	0,378	0,340	0,304	0,271	0,240	0,211	0,184	
-5,000	0,295	0,341	0,390	0,440	0,492	0,548	0,609	0,682	0,771	0,891	1,053	1,271	1,560	1,911	2,259	2,463	2,546	2,605	2,656	2,707	2,754	2,798	2,843	2,869	2,878	2,885	2,822	2,582	2,163	1,816	1,567	1,347	1,130	0,939	0,777	0,634	0,524	0,450	0,400	0,358	0,320	0,284	0,251	0,221	0,194	
-7,500	0,302	0,348	0,396	0,444	0,494	0,547	0,609	0,683	0,773	0,886	1,033	1,222	1,476	1,813	2,166	2,365	2,465	2,533	2,596	2,663	2,723	2,765	2,813	2,846	2,867	2,881	2,828	2,640	2,264	1,931	1,677	1,442	1,211	1,001	0,827	0,673	0,553	0,471	0,415	0,370	0,329	0,292	0,259	0,229	0,203	
-10,000	0,300	0,344	0,387	0,432	0,478	0,529	0,589	0,663	0,755	0,865	1,004	1,180	1,428	1,758	2,095	2,299	2,422	2,511	2,586	2,654	2,709	2,767	2,823	2,862	2,895	2,938	2,930	2,783	2,408	2,049	1,767	1,508	1,262	1,037	0,854	0,699	0,574	0,487	0,426	0,379	0,339	0,304	0,271	0,242	0,216	
-12,500	0,284	0,323	0,362	0,401	0,443	0,489	0,544	0,615	0,709	0,826	0,962	1,137	1,379	1,701	2,031	2,256	2,416	2,521	2,595	2,663	2,729	2,802	2,864	2,919	2,983	3,060	3,081	2,942	2,549	2,154	1,819	1,527	1,269	1,036	0,852	0,709	0,592	0,504	0,440	0,390	0,349	0,314	0,282	0,253	0,226	
-15,000	0,259	0,293	0,328	0,364	0,400	0,440	0,486	0,546	0,628	0,741	0,887	1,068	1,324	1,655	1,989	2,246	2,429	2,543	2,619	2,694	2,775	2,858	2,942	3,031	3,121	3,213	3,240	3,089	2,660	2,232	1,860	1,534	1,258	1,016	0,832	0,704	0,605	0,525	0,461	0,409	0,365	0,328	0,294	0,264	0,236	
-17,500	0,231	0,260	0,289	0,318	0,347	0,378	0,414	0,459	0,523	0,621	0,772	0,983	1,268	1,612	1,965	2,245	2,448	2,569	2,647	2,729	2,833	2,950	3,063	3,166	3,262	3,355	3,383	3,213	2,734	2,242	1,843	1,517	1,247	1,016	0,836	0,713	0,623	0,546	0,480	0,425	0,380	0,341	0,307	0,276	0,247	
-20,000	0,200	0,223	0,243	0,265	0,287	0,311	0,338	0,373	0,425	0,511	0,653	0,868	1,176	1,537	1,914	2,222	2,439	2,564	2,641	2,746	2,886	3,025	3,136	3,238	3,345	3,438	3,450	3,252	2,747	2,198	1,779	1,474	1,236	1,037	0,868	0,738	0,642	0,563	0,494	0,435	0,386	0,346	0,311	0,280	0,251	
-22,500	0,167	0,182	0,196	0,210	0,226	0,245	0,268	0,298	0,343	0,419	0,548	0,752	1,057	1,420	1,795	2,126	2,332	2,449	2,559	2,697	2,836	2,963	3,075	3,184	3,279	3,365	3,386	3,177	2,686	2,131	1,714	1,437	1,231	1,056	0,892	0,755	0,654	0,574	0,504	0,442	0,390	0,347	0,310	0,278	0,250	
-25,000	0,135	0,145	0,155	0,165	0,177	0,192	0,212	0,239	0,280	0,352	0,469	0,654	0,940	1,281	1,615	1,927	2,125	2,226	2,367	2,505	2,618	2,733	2,863	2,960	3,012	3,090	3,169	2,972	2,492	2,002	1,627	1,384	1,199	1,038	0,884	0,744	0,640	0,561	0,495	0,435	0,384	0,340	0,303	0,271	0,243	
-27,500	0,105	0,114	0,123	0,133	0,145	0,159	0,178	0,202	0,239	0,301	0,405	0,574	0,828	1,130	1,418	1,707	1,897	1,982	2,099	2,216	2,316	2,428	2,547	2,627	2,672	2,747	2,836	2,645	2,214	1,820	1,508	1,281	1,111	0,964	0,832	0,704	0,599	0,521	0,459	0,406	0,360	0,320	0,286	0,256	0,230	
-30,000	0,085	0,095	0,105	0,116	0,129	0,142	0,158	0,180	0,212	0,267	0,359	0,506	0,713	0,963	1,225	1,490	1,671	1,748	1,838	1,940	2,032	2,129	2,237	2,317	2,374	2,449	2,523	2,332	1,957	1,636	1,362	1,142	0,990	0,860	0,748	0,640	0,544	0,471	0,414	0,368	0,328	0,293	0,262	0,235	0,211	
-32,500	0,074	0,083	0,094	0,105	0,117	0,130	0,144	0,163	0,192	0,241	0,321	0,448	0,610	0,796	1,022	1,268	1,446	1,517	1,592	1,685	1,763	1,851	1,955	2,034	2,096	2,162	2,206	2,018	1,695	1,428	1,198	0,994	0,857	0,746	0,650	0,561	0,479	0,414	0,365	0,325	0,291	0,262	0,235	0,211	0,191	
-35,000	0,067	0,075	0,085	0,096	0,107	0,120	0,134	0,153	0,180	0,225	0,299	0,405	0,525	0,653	0,826	1,058	1,225	1,286	1,346	1,436	1,505	1,585	1,684	1,752	1,799	1,845	1,870	1,679	1,419	1,203	1,010	0,843	0,723	0,634	0,557	0,487	0,420	0,362	0,319	0,284	0,255	0,229	0,207	0,187	0,169	
-37,500	0,060	0,067	0,076	0,087	0,099	0,112	0,127	0,148	0,178	0,221	0,281	0,363	0,449	0,533	0,640	0,821	0,953	1,012	1,082	1,167	1,231	1,301	1,386	1,431	1,462	1,494	1,506	1,346	1,131	0,964	0,801	0,679	0,577	0,508	0,452	0,404	0,360	0,317	0,280	0,250	0,224	0,202	0,182	0,164	0,149	
-40,000	0,055	0,061	0,069	0,080	0,092	0,107	0,125	0,150	0,183	0,223	0,268	0,314	0,363	0,406	0,462	0,572	0,663	0,727	0,807	0,882	0,929	0,979	1,044	1,074	1,088	1,103	1,123	1,001	0,848	0,736	0,615	0,524	0,439	0,383	0,344	0,313	0,288	0,264	0,238	0,214	0,194	0,176	0,159	0,145	0,132	
-42,500	0,050	0,055	0,062	0,072	0,085	0,103	0,125	0,151	0,177	0,204	0,226	0,243	0,254	0,270	0,308	0,367	0,405	0,460	0,535	0,579	0,594	0,624	0,678	0,690	0,675	0,666	0,731	0,667	0,569	0,497	0,421	0,360	0,310	0,272	0,247	0,229	0,215	0,203	0,188	0,171	0,156	0,143	0,131	0,121	0,111	
-45,000	0,046	0,050	0,056	0,063	0,075	0,090	0,110	0,130	0,146	0,157	0,164	0,165	0,165	0,177	0,203	0,225	0,228	0,259	0,319	0,320	0,310	0,333	0,379	0,369	0,336	0,323	0,395	0,372	0,316	0,278	0,244	0,212	0,193	0,177	0,164	0,154	0,145	0,139	0,132	0,123	0,114	0,106	0,098	0,092	0,085	
-47,500	0,041	0,045	0,049	0,055	0,063	0,074	0,087	0,099	0,109	0,114	0,119	0,123	0,127	0,133	0,141	0,145	0,150	0,161	0,180	0,174	0,173	0,182	0,198	0,187	0,177	0,172	0,183	0,174	0,160	0,149	0,137	0,124	0,116	0,109	0,103	0,098	0,093	0,089	0,085	0,081	0,077	0,073	0,068	0,064	0,061	
-50,000	0,037	0,040	0,044	0,048	0,054	0,062	0,072	0,081	0,089	0,096	0,101	0,105	0,108	0,110	0,113	0,115	0,118	0,122	0,124	0,126	0,126	0,128	0,127	0,125	0,121	0,118	0,114	0,110	0,105	0,099	0,094	0,089	0,084	0,080	0,076	0,072	0,069	0,066	0,063	0,060	0,057	0,054	0,052	0,049	0,047	
-52,500	0,034	0,036	0,039	0,043	0,047	0,053	0,062	0,070	0,078	0,084	0,089	0,091	0,093	0,095	0,096	0,097	0,099	0,100	0,100	0,100	0,099	0,098	0,096	0,094	0,092	0,090	0,087	0,084	0,081	0,078	0,075	0,072	0,069	0,066	0,063	0,061	0,058	0,055	0,053	0,051	0,048	0,046	0,044	0,042	0,040	
-55,000	0,031	0,033	0,035	0,038	0,042	0,046	0,053	0,061	0,069	0,075	0,079	0,081	0,082	0,083	0,084	0,084	0,084	0,083	0,083	0,081	0,080	0,078	0,077	0,076	0,075	0,073	0,071	0,070	0,068	0,066	0,064	0,062	0,060	0,057	0,055	0,053	0,051	0,049	0,047	0,045	0,043	0,042	0,040	0,038	0,037	
