# Supplementary material for: 4D dose simulation in volumetric arc therapy: Accuracy and affecting parameters
Source: PLoS One. 2017 Feb 23;12(2):e0172810. doi: 10.1371/journal.pone.0172810 (PMC5322962; doi:10.1371/journal.pone.0172810)
Supplement: S1 File — The zip-file contains the simulated 4D VMAT dose distributions and the the dose measurements (serving as ground truth data) that are underlying the figures and numbers presented in the manuscript. For further details see the Readme.md file contained in the zip-file. (ZIP) [file pone.0172810.s001.zip › 2016_PLOS_Sothmann___SupportingInformation/Simulation_10Degree/Case1b.dat]

PTW-Image File Format
VERSION		1.0
PIXELSPERLINE	45
LINESPERIMAGE	45
XRESOLUTION	2,500
YRESOLUTION	2,500
XCOORDINATE	-56,250
YCOORDINATE	55,000
UNIT		unknown
SOFTWARE	StandardMatrix
NORMALIZATION	3,935
0;-56,250	-53,750	-51,250	-48,750	-46,250	-43,750	-41,250	-38,750	-36,250	-33,750	-31,250	-28,750	-26,250	-23,750	-21,250	-18,750	-16,250	-13,750	-11,250	-8,750	-6,250	-3,750	-1,250	1,250	3,750	6,250	8,750	11,250	13,750	16,250	18,750	21,250	23,750	26,250	28,750	31,250	33,750	36,250	38,750	41,250	43,750	46,250	48,750	51,250	53,750	
55,000	0,029	0,031	0,032	0,034	0,035	0,037	0,039	0,041	0,043	0,046	0,048	0,051	0,054	0,057	0,061	0,065	0,070	0,074	0,078	0,081	0,084	0,086	0,086	0,085	0,081	0,077	0,072	0,067	0,064	0,061	0,058	0,056	0,054	0,052	0,050	0,048	0,046	0,044	0,042	0,040	0,038	0,036	0,035	0,033	0,031	
52,500	0,032	0,033	0,035	0,037	0,039	0,041	0,044	0,046	0,049	0,052	0,056	0,060	0,064	0,069	0,074	0,080	0,085	0,090	0,094	0,097	0,100	0,102	0,102	0,100	0,096	0,090	0,084	0,078	0,074	0,070	0,066	0,063	0,060	0,058	0,055	0,053	0,050	0,048	0,046	0,044	0,042	0,040	0,038	0,036	0,034	
50,000	0,035	0,037	0,039	0,041	0,044	0,046	0,050	0,053	0,057	0,062	0,067	0,073	0,079	0,086	0,092	0,099	0,105	0,111	0,115	0,119	0,121	0,123	0,123	0,121	0,115	0,107	0,099	0,091	0,085	0,080	0,076	0,072	0,068	0,064	0,061	0,058	0,056	0,053	0,051	0,048	0,046	0,043	0,041	0,039	0,037	
47,500	0,039	0,041	0,044	0,047	0,050	0,053	0,058	0,062	0,068	0,074	0,082	0,090	0,099	0,108	0,117	0,124	0,132	0,139	0,145	0,149	0,151	0,152	0,151	0,148	0,140	0,130	0,119	0,108	0,100	0,093	0,087	0,082	0,077	0,072	0,068	0,065	0,061	0,058	0,055	0,053	0,050	0,047	0,045	0,042	0,040	
45,000	0,043	0,046	0,050	0,054	0,058	0,063	0,069	0,076	0,084	0,093	0,105	0,117	0,131	0,146	0,158	0,169	0,178	0,189	0,198	0,201	0,200	0,199	0,199	0,194	0,182	0,165	0,149	0,134	0,121	0,111	0,102	0,095	0,088	0,082	0,077	0,072	0,068	0,064	0,061	0,057	0,054	0,051	0,049	0,046	0,043	
42,500	0,050	0,054	0,059	0,065	0,072	0,082	0,093	0,103	0,113	0,127	0,149	0,184	0,222	0,248	0,267	0,286	0,302	0,327	0,338	0,328	0,307	0,306	0,319	0,314	0,285	0,242	0,207	0,181	0,159	0,141	0,126	0,113	0,103	0,094	0,087	0,081	0,075	0,071	0,067	0,063	0,059	0,056	0,053	0,050	0,047	
40,000	0,061	0,068	0,076	0,087	0,100	0,116	0,134	0,151	0,167	0,190	0,231	0,306	0,404	0,469	0,529	0,581	0,621	0,655	0,654	0,617	0,569	0,563	0,580	0,577	0,529	0,431	0,338	0,279	0,231	0,194	0,166	0,144	0,126	0,112	0,101	0,093	0,086	0,080	0,075	0,070	0,066	0,062	0,059	0,055	0,052	
37,500	0,080	0,091	0,104	0,120	0,139	0,159	0,182	0,207	0,237	0,276	0,336	0,442	0,606	0,766	0,905	1,012	1,071	1,102	1,107	1,056	0,972	0,937	0,926	0,910	0,845	0,711	0,564	0,453	0,351	0,277	0,223	0,185	0,158	0,138	0,123	0,111	0,102	0,094	0,088	0,083	0,077	0,072	0,068	0,063	0,059	
35,000	0,102	0,116	0,134	0,153	0,177	0,204	0,236	0,274	0,321	0,383	0,473	0,610	0,814	1,077	1,315	1,456	1,528	1,568	1,577	1,515	1,391	1,310	1,254	1,206	1,131	1,001	0,837	0,683	0,525	0,413	0,323	0,258	0,215	0,184	0,160	0,141	0,125	0,114	0,105	0,098	0,091	0,084	0,078	0,072	0,067	
32,500	0,125	0,144	0,165	0,190	0,221	0,258	0,301	0,354	0,420	0,500	0,609	0,771	1,000	1,337	1,678	1,854	1,926	1,972	1,975	1,897	1,734	1,614	1,533	1,467	1,386	1,261	1,100	0,933	0,750	0,604	0,478	0,373	0,299	0,247	0,207	0,176	0,152	0,134	0,120	0,109	0,101	0,093	0,086	0,080	0,074	
30,000	0,157	0,179	0,205	0,235	0,272	0,318	0,373	0,437	0,514	0,612	0,740	0,926	1,191	1,574	2,002	2,223	2,284	2,329	2,320	2,231	2,051	1,915	1,820	1,743	1,653	1,536	1,388	1,225	1,010	0,819	0,656	0,512	0,399	0,318	0,258	0,213	0,179	0,155	0,136	0,121	0,110	0,101	0,093	0,086	0,080	
27,500	0,184	0,210	0,242	0,277	0,321	0,375	0,440	0,517	0,607	0,724	0,880	1,084	1,374	1,798	2,295	2,563	2,616	2,662	2,657	2,571	2,382	2,231	2,121	2,035	1,940	1,840	1,705	1,541	1,282	1,020	0,822	0,650	0,506	0,394	0,312	0,252	0,208	0,176	0,152	0,134	0,120	0,109	0,100	0,092	0,085	
25,000	0,211	0,242	0,278	0,320	0,371	0,435	0,513	0,602	0,706	0,832	1,001	1,216	1,530	2,000	2,589	2,908	2,966	3,025	3,040	2,956	2,744	2,581	2,466	2,367	2,259	2,173	2,053	1,879	1,572	1,240	1,000	0,799	0,629	0,487	0,377	0,294	0,236	0,196	0,166	0,145	0,129	0,115	0,105	0,096	0,088	
22,500	0,240	0,274	0,316	0,365	0,423	0,495	0,582	0,680	0,795	0,929	1,108	1,343	1,687	2,204	2,881	3,258	3,337	3,431	3,462	3,373	3,146	2,988	2,861	2,733	2,603	2,534	2,416	2,228	1,871	1,484	1,191	0,943	0,744	0,580	0,444	0,339	0,264	0,213	0,178	0,153	0,135	0,120	0,109	0,099	0,090	
20,000	0,269	0,306	0,349	0,400	0,462	0,535	0,626	0,729	0,845	0,985	1,177	1,443	1,822	2,361	3,060	3,548	3,695	3,798	3,789	3,688	3,527	3,370	3,212	3,073	2,956	2,894	2,763	2,542	2,130	1,697	1,364	1,067	0,835	0,653	0,501	0,383	0,295	0,234	0,191	0,161	0,139	0,123	0,110	0,100	0,092	
17,500	0,287	0,323	0,366	0,416	0,477	0,552	0,639	0,741	0,857	0,996	1,192	1,489	1,892	2,439	3,148	3,703	3,890	3,935	3,891	3,800	3,689	3,540	3,393	3,297	3,229	3,167	3,014	2,754	2,285	1,819	1,473	1,156	0,902	0,709	0,552	0,423	0,325	0,253	0,202	0,167	0,142	0,124	0,111	0,100	0,091	
15,000	0,291	0,325	0,366	0,417	0,480	0,559	0,649	0,750	0,863	0,997	1,188	1,484	1,904	2,469	3,174	3,699	3,873	3,882	3,822	3,740	3,643	3,539	3,461	3,400	3,343	3,278	3,120	2,818	2,321	1,877	1,544	1,224	0,956	0,753	0,595	0,461	0,353	0,270	0,212	0,172	0,145	0,125	0,111	0,100	0,091	
12,500	0,287	0,319	0,359	0,411	0,477	0,555	0,646	0,742	0,849	0,981	1,166	1,459	1,878	2,438	3,133	3,606	3,752	3,749	3,682	3,621	3,561	3,506	3,463	3,406	3,339	3,263	3,125	2,827	2,327	1,916	1,594	1,274	0,990	0,776	0,617	0,485	0,374	0,287	0,222	0,178	0,148	0,128	0,113	0,101	0,092	
10,000	0,280	0,310	0,350	0,402	0,470	0,549	0,637	0,729	0,829	0,959	1,149	1,438	1,846	2,408	3,082	3,497	3,606	3,590	3,536	3,502	3,471	3,438	3,398	3,342	3,280	3,234	3,135	2,838	2,337	1,941	1,622	1,301	1,002	0,775	0,615	0,494	0,390	0,305	0,237	0,189	0,156	0,133	0,117	0,105	0,095	
7,500	0,273	0,303	0,343	0,398	0,471	0,554	0,642	0,728	0,820	0,942	1,129	1,414	1,815	2,353	2,968	3,348	3,436	3,422	3,385	3,370	3,353	3,328	3,292	3,259	3,224	3,212	3,140	2,840	2,334	1,944	1,619	1,299	0,996	0,765	0,606	0,495	0,403	0,323	0,259	0,210	0,172	0,145	0,126	0,112	0,100	
5,000	0,263	0,294	0,336	0,392	0,466	0,553	0,641	0,726	0,813	0,930	1,115	1,397	1,765	2,258	2,812	3,171	3,250	3,245	3,233	3,229	3,230	3,215	3,194	3,168	3,150	3,160	3,109	2,817	2,308	1,914	1,589	1,277	0,984	0,762	0,608	0,500	0,416	0,346	0,287	0,239	0,200	0,168	0,144	0,127	0,113	
2,500	0,252	0,286	0,331	0,389	0,464	0,552	0,640	0,723	0,809	0,920	1,099	1,367	1,717	2,176	2,667	2,989	3,073	3,085	3,092	3,100	3,106	3,092	3,072	3,054	3,056	3,083	3,035	2,755	2,259	1,869	1,558	1,274	0,997	0,783	0,630	0,518	0,434	0,368	0,313	0,268	0,231	0,200	0,174	0,153	0,136	
0,000	0,250	0,287	0,333	0,392	0,465	0,550	0,637	0,719	0,800	0,910	1,087	1,340	1,668	2,084	2,524	2,822	2,904	2,927	2,941	2,956	2,960	2,951	2,943	2,955	2,975	3,005	2,946	2,678	2,221	1,841	1,542	1,280	1,023	0,823	0,670	0,552	0,461	0,393	0,340	0,297	0,261	0,233	0,208	0,185	0,163	
-2,500	0,254	0,292	0,338	0,395	0,464	0,545	0,626	0,705	0,788	0,897	1,065	1,300	1,611	2,012	2,404	2,661	2,736	2,763	2,787	2,819	2,834	2,846	2,871	2,902	2,915	2,929	2,875	2,635	2,197	1,828	1,551	1,311	1,072	0,880	0,729	0,603	0,503	0,430	0,376	0,334	0,298	0,266	0,238	0,212	0,187	
-5,000	0,260	0,299	0,348	0,406	0,472	0,546	0,621	0,696	0,776	0,884	1,042	1,255	1,541	1,914	2,297	2,517	2,603	2,656	2,699	2,742	2,776	2,805	2,837	2,855	2,866	2,887	2,848	2,629	2,218	1,868	1,606	1,374	1,146	0,955	0,799	0,661	0,549	0,466	0,407	0,359	0,319	0,284	0,253	0,225	0,199	
-7,500	0,270	0,311	0,360	0,420	0,486	0,558	0,633	0,708	0,787	0,888	1,028	1,210	1,462	1,824	2,219	2,443	2,554	2,618	2,673	2,722	2,758	2,779	2,810	2,840	2,874	2,909	2,875	2,699	2,322	1,977	1,707	1,463	1,225	1,018	0,853	0,706	0,584	0,493	0,426	0,372	0,328	0,290	0,258	0,231	0,207	
-10,000	0,281	0,320	0,365	0,421	0,486	0,557	0,629	0,702	0,781	0,874	1,006	1,179	1,428	1,783	2,166	2,399	2,532	2,609	2,668	2,715	2,750	2,789	2,833	2,875	2,917	2,975	2,981	2,844	2,471	2,100	1,806	1,539	1,287	1,060	0,883	0,731	0,602	0,504	0,433	0,378	0,335	0,299	0,269	0,243	0,219	
-12,500	0,282	0,317	0,358	0,407	0,463	0,526	0,592	0,659	0,737	0,837	0,965	1,141	1,387	1,731	2,104	2,351	2,515	2,609	2,668	2,722	2,772	2,830	2,882	2,936	3,005	3,100	3,139	3,014	2,623	2,215	1,867	1,567	1,302	1,066	0,883	0,740	0,616	0,517	0,443	0,387	0,344	0,311	0,282	0,256	0,232	
-15,000	0,266	0,296	0,331	0,374	0,423	0,476	0,530	0,585	0,653	0,751	0,888	1,071	1,332	1,679	2,048	2,323	2,506	2,610	2,673	2,734	2,805	2,880	2,961	3,052	3,151	3,260	3,304	3,161	2,724	2,280	1,898	1,570	1,294	1,053	0,864	0,731	0,623	0,534	0,463	0,407	0,363	0,328	0,297	0,270	0,243	
-17,500	0,238	0,261	0,290	0,325	0,365	0,407	0,448	0,487	0,539	0,626	0,771	0,986	1,278	1,631	2,009	2,301	2,492	2,595	2,666	2,745	2,847	2,964	3,079	3,184	3,289	3,399	3,441	3,274	2,778	2,268	1,868	1,547	1,277	1,046	0,859	0,728	0,630	0,547	0,478	0,422	0,378	0,340	0,307	0,278	0,249	
-20,000	0,205	0,222	0,243	0,269	0,299	0,328	0,358	0,389	0,435	0,516	0,656	0,875	1,191	1,556	1,934	2,234	2,435	2,552	2,634	2,743	2,881	3,021	3,132	3,240	3,367	3,484	3,511	3,308	2,782	2,213	1,799	1,504	1,267	1,062	0,884	0,750	0,650	0,567	0,494	0,432	0,383	0,343	0,308	0,276	0,247	
-22,500	0,171	0,183	0,197	0,212	0,231	0,252	0,275	0,304	0,348	0,421	0,547	0,754	1,066	1,429	1,784	2,093	2,292	2,415	2,531	2,671	2,809	2,941	3,066	3,194	3,318	3,424	3,440	3,215	2,693	2,124	1,723	1,462	1,260	1,080	0,909	0,770	0,668	0,585	0,510	0,442	0,386	0,341	0,303	0,270	0,240	
-25,000	0,137	0,146	0,155	0,164	0,177	0,192	0,213	0,240	0,280	0,347	0,460	0,646	0,933	1,271	1,586	1,874	2,067	2,175	2,310	2,456	2,589	2,731	2,887	3,005	3,070	3,144	3,194	2,972	2,471	1,980	1,630	1,398	1,212	1,048	0,892	0,756	0,654	0,574	0,502	0,437	0,380	0,333	0,294	0,260	0,230	
-27,500	0,105	0,113	0,122	0,132	0,144	0,159	0,177	0,200	0,234	0,290	0,388	0,558	0,813	1,110	1,382	1,643	1,824	1,919	2,042	2,179	2,313	2,458	2,595	2,681	2,715	2,775	2,841	2,627	2,180	1,788	1,501	1,283	1,109	0,958	0,825	0,702	0,604	0,527	0,461	0,403	0,353	0,310	0,274	0,243	0,215	
-30,000	0,085	0,095	0,105	0,116	0,128	0,141	0,156	0,175	0,202	0,247	0,333	0,483	0,694	0,941	1,188	1,427	1,604	1,699	1,812	1,937	2,056	2,170	2,278	2,353	2,401	2,465	2,524	2,315	1,921	1,607	1,354	1,142	0,982	0,845	0,733	0,629	0,538	0,466	0,408	0,358	0,315	0,278	0,246	0,217	0,192	
-32,500	0,074	0,084	0,094	0,105	0,116	0,128	0,141	0,158	0,180	0,219	0,292	0,424	0,591	0,775	0,992	1,223	1,406	1,498	1,597	1,705	1,796	1,889	1,990	2,067	2,125	2,183	2,213	2,007	1,671	1,410	1,196	0,996	0,848	0,726	0,629	0,546	0,467	0,402	0,350	0,309	0,273	0,243	0,216	0,191	0,169	
-35,000	0,067	0,075	0,085	0,096	0,107	0,118	0,131	0,147	0,169	0,205	0,271	0,381	0,510	0,638	0,806	1,035	1,220	1,302	1,376	1,477	1,551	1,629	1,721	1,785	1,830	1,872	1,885	1,678	1,413	1,208	1,022	0,849	0,715	0,616	0,536	0,470	0,406	0,347	0,299	0,261	0,230	0,205	0,182	0,162	0,144	
-37,500	0,060	0,067	0,076	0,087	0,099	0,110	0,124	0,142	0,167	0,202	0,257	0,343	0,439	0,531	0,640	0,825	0,982	1,063	1,136	1,224	1,285	1,345	1,416	1,455	1,483	1,516	1,528	1,357	1,144	0,985	0,827	0,689	0,569	0,493	0,437	0,390	0,347	0,302	0,260	0,226	0,197	0,173	0,152	0,135	0,119	
-40,000	0,055	0,061	0,069	0,079	0,091	0,104	0,120	0,140	0,170	0,208	0,252	0,302	0,362	0,417	0,481	0,600	0,710	0,786	0,859	0,929	0,969	1,007	1,059	1,084	1,095	1,114	1,138	1,010	0,859	0,754	0,638	0,533	0,431	0,372	0,334	0,304	0,278	0,251	0,220	0,192	0,169	0,149	0,131	0,116	0,102	
-42,500	0,050	0,055	0,062	0,072	0,085	0,100	0,117	0,139	0,167	0,196	0,219	0,237	0,256	0,288	0,338	0,402	0,442	0,494	0,558	0,595	0,610	0,633	0,680	0,689	0,673	0,668	0,736	0,669	0,576	0,512	0,436	0,365	0,302	0,260	0,236	0,220	0,206	0,192	0,174	0,153	0,135	0,119	0,106	0,095	0,084	
-45,000	0,046	0,050	0,056	0,064	0,075	0,089	0,104	0,122	0,140	0,154	0,161	0,164	0,166	0,190	0,227	0,247	0,244	0,269	0,320	0,319	0,312	0,330	0,373	0,365	0,333	0,324	0,397	0,375	0,321	0,287	0,248	0,208	0,181	0,163	0,151	0,144	0,137	0,131	0,123	0,112	0,100	0,089	0,080	0,072	0,064	
-47,500	0,041	0,045	0,049	0,055	0,063	0,074	0,085	0,096	0,107	0,114	0,118	0,123	0,128	0,137	0,149	0,151	0,152	0,164	0,179	0,171	0,171	0,179	0,194	0,185	0,176	0,171	0,182	0,175	0,162	0,150	0,136	0,120	0,109	0,102	0,096	0,092	0,088	0,084	0,080	0,076	0,071	0,065	0,060	0,055	0,051	
-50,000	0,037	0,040	0,043	0,048	0,054	0,062	0,072	0,081	0,089	0,096	0,101	0,105	0,108	0,111	0,113	0,116	0,119	0,121	0,123	0,125	0,125	0,126	0,125	0,124	0,120	0,117	0,114	0,110	0,105	0,099	0,093	0,088	0,083	0,078	0,074	0,070	0,067	0,064	0,061	0,058	0,055	0,052	0,049	0,046	0,043	
-52,500	0,033	0,036	0,039	0,042	0,047	0,053	0,062	0,071	0,078	0,084	0,089	0,091	0,093	0,095	0,096	0,097	0,098	0,098	0,099	0,099	0,098	0,097	0,096	0,094	0,092	0,090	0,087	0,084	0,081	0,078	0,075	0,072	0,069	0,066	0,063	0,060	0,057	0,055	0,052	0,050	0,047	0,045	0,043	0,041	0,039	
-55,000	0,031	0,033	0,035	0,038	0,042	0,046	0,053	0,062	0,069	0,075	0,079	0,081	0,081	0,082	0,082	0,082	0,082	0,082	0,082	0,081	0,079	0,078	0,077	0,076	0,074	0,073	0,071	0,070	0,068	0,066	0,063	0,061	0,059	0,057	0,055	0,053	0,051	0,048	0,046	0,044	0,042	0,041	0,039	0,037	0,036	
