# Supplementary material for: 4D dose simulation in volumetric arc therapy: Accuracy and affecting parameters
Source: PLoS One. 2017 Feb 23;12(2):e0172810. doi: 10.1371/journal.pone.0172810 (PMC5322962; doi:10.1371/journal.pone.0172810)
Supplement: S1 File — The zip-file contains the simulated 4D VMAT dose distributions and the the dose measurements (serving as ground truth data) that are underlying the figures and numbers presented in the manuscript. For further details see the Readme.md file contained in the zip-file. (ZIP) [file pone.0172810.s001.zip › 2016_PLOS_Sothmann___SupportingInformation/Simulation_10Degree/Case1c.dat]

PTW-Image File Format
VERSION		1.0
PIXELSPERLINE	45
LINESPERIMAGE	45
XRESOLUTION	2,500
YRESOLUTION	2,500
XCOORDINATE	-56,250
YCOORDINATE	55,000
UNIT		unknown
SOFTWARE	StandardMatrix
NORMALIZATION	3,883
0;-56,250	-53,750	-51,250	-48,750	-46,250	-43,750	-41,250	-38,750	-36,250	-33,750	-31,250	-28,750	-26,250	-23,750	-21,250	-18,750	-16,250	-13,750	-11,250	-8,750	-6,250	-3,750	-1,250	1,250	3,750	6,250	8,750	11,250	13,750	16,250	18,750	21,250	23,750	26,250	28,750	31,250	33,750	36,250	38,750	41,250	43,750	46,250	48,750	51,250	53,750	
55,000	0,029	0,031	0,032	0,034	0,035	0,037	0,039	0,041	0,043	0,046	0,048	0,051	0,054	0,057	0,061	0,065	0,070	0,074	0,078	0,082	0,084	0,086	0,087	0,085	0,082	0,078	0,073	0,067	0,064	0,061	0,058	0,056	0,054	0,051	0,049	0,047	0,045	0,043	0,042	0,040	0,038	0,037	0,035	0,033	0,032	
52,500	0,032	0,033	0,035	0,037	0,039	0,041	0,044	0,046	0,049	0,052	0,056	0,060	0,064	0,069	0,075	0,080	0,085	0,090	0,094	0,098	0,101	0,102	0,103	0,102	0,098	0,092	0,084	0,078	0,073	0,070	0,066	0,063	0,060	0,057	0,055	0,052	0,050	0,048	0,046	0,044	0,042	0,040	0,038	0,036	0,035	
50,000	0,035	0,037	0,039	0,041	0,044	0,047	0,050	0,053	0,057	0,062	0,067	0,073	0,079	0,086	0,093	0,099	0,106	0,112	0,116	0,120	0,123	0,124	0,125	0,123	0,117	0,109	0,100	0,092	0,085	0,080	0,076	0,072	0,068	0,064	0,061	0,058	0,055	0,053	0,050	0,048	0,046	0,043	0,041	0,039	0,038	
47,500	0,039	0,041	0,044	0,047	0,050	0,053	0,058	0,062	0,068	0,074	0,082	0,090	0,099	0,109	0,117	0,126	0,134	0,141	0,147	0,151	0,154	0,155	0,154	0,150	0,143	0,132	0,120	0,109	0,101	0,093	0,087	0,082	0,077	0,073	0,069	0,065	0,061	0,058	0,055	0,052	0,050	0,047	0,045	0,043	0,041	
45,000	0,045	0,048	0,051	0,055	0,060	0,065	0,070	0,077	0,084	0,094	0,105	0,118	0,132	0,146	0,160	0,171	0,181	0,193	0,203	0,207	0,205	0,204	0,203	0,197	0,184	0,168	0,150	0,135	0,122	0,111	0,103	0,095	0,088	0,082	0,077	0,072	0,068	0,064	0,060	0,057	0,054	0,051	0,049	0,046	0,044	
42,500	0,055	0,060	0,066	0,073	0,082	0,090	0,098	0,106	0,115	0,128	0,147	0,182	0,222	0,245	0,277	0,297	0,307	0,339	0,358	0,355	0,326	0,316	0,322	0,315	0,287	0,245	0,208	0,179	0,158	0,141	0,127	0,115	0,104	0,095	0,088	0,081	0,076	0,071	0,067	0,063	0,059	0,056	0,053	0,050	0,047	
40,000	0,071	0,081	0,092	0,104	0,118	0,133	0,148	0,161	0,173	0,191	0,228	0,305	0,405	0,466	0,536	0,606	0,636	0,684	0,699	0,673	0,607	0,578	0,578	0,573	0,531	0,439	0,343	0,276	0,227	0,193	0,167	0,146	0,129	0,114	0,103	0,094	0,087	0,081	0,075	0,071	0,067	0,063	0,059	0,055	0,052	
37,500	0,093	0,108	0,124	0,143	0,162	0,183	0,203	0,224	0,247	0,278	0,332	0,438	0,603	0,759	0,896	1,028	1,095	1,136	1,147	1,098	1,004	0,947	0,922	0,910	0,856	0,732	0,577	0,456	0,359	0,285	0,229	0,190	0,162	0,141	0,125	0,114	0,105	0,098	0,091	0,085	0,080	0,074	0,069	0,065	0,060	
35,000	0,119	0,138	0,159	0,181	0,204	0,229	0,255	0,285	0,322	0,375	0,462	0,603	0,807	1,063	1,304	1,465	1,545	1,583	1,590	1,533	1,409	1,323	1,268	1,230	1,159	1,030	0,862	0,704	0,558	0,443	0,345	0,270	0,219	0,185	0,163	0,147	0,134	0,123	0,114	0,106	0,098	0,090	0,083	0,076	0,070	
32,500	0,148	0,170	0,193	0,219	0,247	0,276	0,308	0,346	0,400	0,478	0,595	0,767	0,995	1,328	1,674	1,868	1,939	1,978	1,978	1,908	1,756	1,646	1,574	1,515	1,433	1,307	1,146	0,980	0,802	0,656	0,521	0,400	0,309	0,248	0,212	0,188	0,170	0,154	0,140	0,128	0,117	0,107	0,097	0,089	0,080	
30,000	0,187	0,212	0,239	0,267	0,296	0,328	0,363	0,409	0,475	0,576	0,717	0,912	1,179	1,564	2,010	2,251	2,309	2,349	2,338	2,256	2,088	1,964	1,878	1,804	1,717	1,608	1,461	1,291	1,073	0,877	0,702	0,540	0,410	0,319	0,261	0,226	0,202	0,183	0,166	0,151	0,137	0,125	0,113	0,102	0,092	
27,500	0,222	0,253	0,282	0,313	0,345	0,380	0,421	0,478	0,560	0,686	0,856	1,065	1,357	1,793	2,317	2,605	2,662	2,707	2,697	2,612	2,437	2,294	2,189	2,106	2,015	1,918	1,776	1,592	1,324	1,060	0,848	0,664	0,510	0,392	0,312	0,262	0,229	0,205	0,185	0,167	0,151	0,136	0,123	0,111	0,100	
25,000	0,254	0,289	0,323	0,356	0,393	0,436	0,489	0,560	0,662	0,805	0,992	1,215	1,533	2,011	2,619	2,953	3,022	3,081	3,087	2,993	2,794	2,634	2,514	2,417	2,312	2,220	2,082	1,891	1,572	1,239	0,998	0,800	0,629	0,481	0,370	0,296	0,249	0,216	0,191	0,170	0,151	0,136	0,122	0,109	0,098	
22,500	0,282	0,319	0,359	0,401	0,445	0,496	0,557	0,635	0,746	0,902	1,107	1,352	1,701	2,223	2,903	3,287	3,380	3,476	3,489	3,381	3,156	2,997	2,861	2,732	2,610	2,535	2,402	2,203	1,835	1,445	1,164	0,930	0,732	0,557	0,418	0,322	0,258	0,216	0,186	0,162	0,143	0,127	0,114	0,102	0,092	
20,000	0,301	0,342	0,386	0,433	0,482	0,533	0,592	0,669	0,779	0,944	1,169	1,451	1,829	2,369	3,062	3,550	3,700	3,802	3,770	3,651	3,490	3,334	3,172	3,032	2,924	2,860	2,718	2,485	2,056	1,617	1,292	1,017	0,787	0,593	0,440	0,333	0,262	0,214	0,182	0,157	0,137	0,121	0,108	0,097	0,088	
17,500	0,304	0,346	0,391	0,436	0,484	0,534	0,589	0,664	0,776	0,943	1,176	1,481	1,877	2,419	3,124	3,672	3,849	3,883	3,827	3,738	3,640	3,500	3,349	3,243	3,165	3,096	2,944	2,671	2,183	1,709	1,365	1,062	0,814	0,616	0,461	0,349	0,272	0,219	0,183	0,157	0,137	0,120	0,107	0,096	0,087	
15,000	0,298	0,340	0,384	0,428	0,474	0,523	0,578	0,655	0,774	0,938	1,159	1,462	1,870	2,428	3,129	3,644	3,808	3,812	3,756	3,686	3,602	3,497	3,399	3,313	3,239	3,172	3,030	2,733	2,219	1,760	1,420	1,107	0,844	0,642	0,494	0,382	0,298	0,238	0,194	0,163	0,140	0,123	0,109	0,098	0,089	
12,500	0,296	0,337	0,380	0,424	0,465	0,509	0,562	0,639	0,758	0,923	1,132	1,428	1,839	2,390	3,086	3,549	3,687	3,688	3,630	3,572	3,504	3,430	3,357	3,281	3,219	3,161	3,047	2,767	2,249	1,813	1,476	1,156	0,878	0,669	0,523	0,417	0,332	0,266	0,216	0,180	0,154	0,134	0,118	0,106	0,095	
10,000	0,293	0,333	0,375	0,417	0,457	0,498	0,552	0,630	0,744	0,905	1,114	1,403	1,805	2,359	3,028	3,434	3,535	3,523	3,477	3,437	3,388	3,339	3,286	3,235	3,197	3,174	3,093	2,812	2,301	1,873	1,532	1,209	0,915	0,694	0,546	0,446	0,368	0,302	0,249	0,208	0,177	0,153	0,134	0,118	0,105	
7,500	0,295	0,337	0,381	0,424	0,465	0,509	0,564	0,642	0,752	0,900	1,098	1,376	1,770	2,297	2,905	3,278	3,363	3,349	3,314	3,288	3,265	3,242	3,216	3,204	3,192	3,195	3,131	2,852	2,347	1,927	1,580	1,255	0,955	0,729	0,574	0,474	0,402	0,341	0,289	0,246	0,209	0,177	0,152	0,132	0,116	
5,000	0,312	0,357	0,401	0,444	0,487	0,531	0,584	0,658	0,760	0,901	1,090	1,359	1,721	2,208	2,758	3,118	3,191	3,180	3,162	3,152	3,156	3,162	3,168	3,168	3,171	3,191	3,145	2,874	2,370	1,952	1,607	1,284	0,984	0,759	0,604	0,502	0,432	0,379	0,331	0,287	0,246	0,210	0,179	0,155	0,135	
2,500	0,327	0,373	0,419	0,464	0,507	0,552	0,605	0,676	0,776	0,911	1,095	1,354	1,700	2,152	2,634	2,964	3,044	3,052	3,055	3,067	3,087	3,098	3,105	3,108	3,125	3,157	3,112	2,852	2,350	1,930	1,594	1,296	1,006	0,788	0,632	0,527	0,456	0,403	0,359	0,319	0,282	0,247	0,216	0,189	0,165	
0,000	0,338	0,386	0,434	0,479	0,523	0,569	0,622	0,693	0,792	0,927	1,112	1,362	1,685	2,091	2,525	2,837	2,921	2,942	2,960	2,989	3,008	3,016	3,022	3,039	3,057	3,085	3,031	2,780	2,312	1,897	1,570	1,297	1,029	0,823	0,667	0,555	0,477	0,424	0,384	0,349	0,316	0,285	0,256	0,227	0,199	
-2,500	0,348	0,399	0,448	0,493	0,536	0,580	0,633	0,703	0,800	0,934	1,112	1,346	1,654	2,054	2,446	2,711	2,784	2,812	2,841	2,881	2,906	2,927	2,957	2,979	2,980	2,992	2,950	2,718	2,265	1,863	1,566	1,319	1,069	0,865	0,708	0,590	0,509	0,457	0,418	0,386	0,355	0,323	0,291	0,258	0,226	
-5,000	0,357	0,410	0,460	0,503	0,543	0,583	0,632	0,697	0,788	0,918	1,091	1,309	1,590	1,966	2,346	2,563	2,639	2,689	2,734	2,784	2,831	2,870	2,908	2,918	2,921	2,943	2,907	2,684	2,266	1,894	1,619	1,377	1,135	0,927	0,765	0,638	0,550	0,494	0,454	0,417	0,382	0,346	0,309	0,274	0,240	
-7,500	0,361	0,414	0,463	0,504	0,541	0,577	0,623	0,687	0,777	0,899	1,057	1,248	1,498	1,852	2,234	2,446	2,549	2,614	2,677	2,739	2,791	2,823	2,864	2,893	2,920	2,950	2,911	2,731	2,349	1,985	1,704	1,446	1,194	0,975	0,807	0,675	0,581	0,519	0,474	0,433	0,394	0,355	0,316	0,279	0,246	
-10,000	0,351	0,401	0,446	0,485	0,520	0,554	0,596	0,657	0,746	0,859	1,008	1,192	1,437	1,783	2,150	2,374	2,505	2,590	2,656	2,715	2,759	2,812	2,871	2,916	2,955	3,006	3,002	2,856	2,474	2,085	1,782	1,506	1,241	1,005	0,826	0,691	0,595	0,529	0,480	0,439	0,401	0,364	0,327	0,291	0,257	
-12,500	0,328	0,373	0,414	0,450	0,483	0,515	0,554	0,610	0,694	0,811	0,954	1,139	1,387	1,728	2,094	2,335	2,490	2,580	2,639	2,699	2,761	2,840	2,911	2,972	3,038	3,121	3,141	2,994	2,593	2,172	1,824	1,519	1,242	0,997	0,819	0,695	0,605	0,540	0,490	0,447	0,407	0,371	0,335	0,301	0,267	
-15,000	0,296	0,336	0,374	0,409	0,439	0,469	0,503	0,550	0,622	0,731	0,883	1,082	1,358	1,708	2,061	2,317	2,479	2,565	2,629	2,708	2,801	2,895	2,984	3,074	3,167	3,261	3,280	3,114	2,674	2,233	1,857	1,523	1,232	0,983	0,809	0,701	0,624	0,564	0,512	0,467	0,425	0,385	0,346	0,309	0,273	
-17,500	0,257	0,291	0,324	0,353	0,380	0,406	0,435	0,473	0,531	0,628	0,783	1,014	1,320	1,670	2,022	2,278	2,452	2,558	2,643	2,739	2,857	2,980	3,094	3,194	3,291	3,379	3,396	3,213	2,725	2,235	1,851	1,521	1,237	1,000	0,828	0,723	0,653	0,593	0,538	0,487	0,440	0,396	0,355	0,315	0,276	
-20,000	0,216	0,242	0,265	0,288	0,311	0,334	0,359	0,393	0,442	0,530	0,673	0,897	1,223	1,582	1,938	2,218	2,420	2,550	2,639	2,757	2,902	3,041	3,149	3,245	3,349	3,440	3,449	3,246	2,737	2,191	1,787	1,474	1,222	1,020	0,860	0,750	0,677	0,615	0,555	0,497	0,443	0,394	0,349	0,307	0,268	
-22,500	0,173	0,192	0,208	0,223	0,240	0,261	0,284	0,313	0,356	0,434	0,567	0,775	1,087	1,452	1,810	2,120	2,321	2,441	2,553	2,697	2,836	2,962	3,071	3,171	3,268	3,366	3,395	3,184	2,679	2,119	1,709	1,421	1,204	1,031	0,881	0,768	0,692	0,629	0,566	0,503	0,442	0,388	0,340	0,297	0,257	
-25,000	0,138	0,150	0,161	0,172	0,183	0,197	0,216	0,241	0,283	0,358	0,483	0,674	0,964	1,308	1,635	1,932	2,120	2,211	2,346	2,498	2,615	2,728	2,857	2,955	3,014	3,105	3,187	2,983	2,487	1,990	1,613	1,356	1,162	1,010	0,875	0,763	0,683	0,619	0,557	0,493	0,432	0,376	0,327	0,283	0,245	
-27,500	0,109	0,117	0,126	0,135	0,145	0,157	0,175	0,198	0,235	0,302	0,414	0,590	0,847	1,152	1,433	1,704	1,884	1,966	2,088	2,217	2,319	2,431	2,553	2,637	2,679	2,754	2,840	2,651	2,212	1,811	1,497	1,256	1,077	0,939	0,823	0,721	0,641	0,575	0,514	0,454	0,398	0,347	0,301	0,261	0,225	
-30,000	0,086	0,095	0,105	0,116	0,127	0,139	0,154	0,174	0,205	0,261	0,358	0,510	0,719	0,969	1,225	1,478	1,659	1,744	1,844	1,947	2,037	2,133	2,244	2,323	2,375	2,444	2,513	2,329	1,956	1,635	1,364	1,129	0,964	0,837	0,737	0,650	0,577	0,516	0,460	0,405	0,354	0,307	0,266	0,229	0,198	
-32,500	0,073	0,083	0,093	0,104	0,115	0,127	0,141	0,158	0,184	0,231	0,311	0,441	0,600	0,780	1,004	1,252	1,438	1,515	1,588	1,674	1,750	1,841	1,955	2,036	2,095	2,155	2,193	2,014	1,704	1,438	1,210	0,991	0,837	0,723	0,640	0,570	0,505	0,448	0,397	0,349	0,305	0,265	0,229	0,197	0,169	
-35,000	0,066	0,074	0,084	0,095	0,107	0,118	0,132	0,149	0,174	0,216	0,289	0,396	0,512	0,630	0,794	1,026	1,200	1,260	1,311	1,399	1,477	1,571	1,680	1,752	1,799	1,840	1,858	1,677	1,426	1,213	1,014	0,835	0,703	0,613	0,546	0,492	0,439	0,385	0,336	0,293	0,254	0,220	0,190	0,163	0,140	
-37,500	0,060	0,067	0,076	0,087	0,099	0,112	0,127	0,147	0,177	0,219	0,279	0,365	0,447	0,518	0,607	0,766	0,904	0,968	1,037	1,135	1,213	1,294	1,381	1,424	1,456	1,485	1,493	1,344	1,140	0,973	0,802	0,666	0,559	0,494	0,448	0,411	0,376	0,335	0,292	0,252	0,217	0,186	0,159	0,136	0,115	
-40,000	0,055	0,061	0,069	0,079	0,093	0,108	0,128	0,156	0,190	0,230	0,275	0,324	0,371	0,399	0,434	0,516	0,615	0,693	0,772	0,865	0,929	0,973	1,021	1,047	1,070	1,097	1,120	1,012	0,866	0,751	0,623	0,518	0,429	0,381	0,352	0,329	0,307	0,280	0,247	0,215	0,187	0,162	0,139	0,119	0,101	
-42,500	0,050	0,055	0,062	0,072	0,086	0,106	0,132	0,163	0,190	0,215	0,234	0,249	0,257	0,263	0,283	0,329	0,376	0,441	0,511	0,571	0,601	0,611	0,639	0,655	0,660	0,670	0,733	0,681	0,590	0,513	0,431	0,360	0,303	0,269	0,253	0,241	0,229	0,215	0,195	0,170	0,149	0,130	0,114	0,099	0,086	
-45,000	0,046	0,050	0,056	0,064	0,075	0,093	0,117	0,141	0,157	0,164	0,167	0,167	0,164	0,171	0,189	0,208	0,218	0,253	0,305	0,314	0,311	0,319	0,353	0,355	0,335	0,328	0,396	0,379	0,330	0,290	0,248	0,209	0,182	0,165	0,157	0,154	0,150	0,144	0,136	0,123	0,109	0,096	0,085	0,075	0,067	
-47,500	0,041	0,045	0,049	0,055	0,064	0,075	0,089	0,103	0,112	0,116	0,120	0,124	0,127	0,130	0,137	0,141	0,147	0,159	0,175	0,171	0,171	0,179	0,193	0,187	0,179	0,173	0,185	0,179	0,165	0,152	0,137	0,121	0,110	0,103	0,098	0,095	0,092	0,088	0,084	0,080	0,074	0,068	0,061	0,056	0,052	
-50,000	0,037	0,040	0,044	0,048	0,054	0,063	0,073	0,082	0,090	0,097	0,102	0,105	0,107	0,109	0,112	0,114	0,117	0,121	0,124	0,126	0,127	0,128	0,127	0,125	0,122	0,118	0,115	0,111	0,106	0,100	0,094	0,088	0,083	0,079	0,075	0,071	0,068	0,065	0,061	0,058	0,055	0,052	0,049	0,046	0,044	
-52,500	0,033	0,036	0,039	0,043	0,047	0,054	0,062	0,071	0,079	0,085	0,089	0,092	0,094	0,095	0,097	0,098	0,099	0,101	0,101	0,101	0,100	0,099	0,097	0,094	0,092	0,090	0,087	0,085	0,082	0,078	0,075	0,072	0,069	0,066	0,063	0,060	0,057	0,055	0,052	0,050	0,048	0,045	0,043	0,041	0,039	
-55,000	0,030	0,033	0,035	0,038	0,042	0,047	0,054	0,062	0,069	0,075	0,080	0,082	0,083	0,084	0,085	0,085	0,085	0,084	0,083	0,082	0,080	0,078	0,077	0,076	0,074	0,073	0,071	0,070	0,068	0,065	0,063	0,061	0,059	0,057	0,055	0,053	0,051	0,049	0,047	0,045	0,043	0,041	0,039	0,037	0,036	
