# Supplementary material for: 4D dose simulation in volumetric arc therapy: Accuracy and affecting parameters
Source: PLoS One. 2017 Feb 23;12(2):e0172810. doi: 10.1371/journal.pone.0172810 (PMC5322962; doi:10.1371/journal.pone.0172810)
Supplement: S1 File — The zip-file contains the simulated 4D VMAT dose distributions and the the dose measurements (serving as ground truth data) that are underlying the figures and numbers presented in the manuscript. For further details see the Readme.md file contained in the zip-file. (ZIP) [file pone.0172810.s001.zip › 2016_PLOS_Sothmann___SupportingInformation/Simulation_10Degree/Case1d.dat]

PTW-Image File Format
VERSION		1.0
PIXELSPERLINE	45
LINESPERIMAGE	45
XRESOLUTION	2,500
YRESOLUTION	2,500
XCOORDINATE	-56,250
YCOORDINATE	55,000
UNIT		unknown
SOFTWARE	StandardMatrix
NORMALIZATION	4,030
0;-56,250	-53,750	-51,250	-48,750	-46,250	-43,750	-41,250	-38,750	-36,250	-33,750	-31,250	-28,750	-26,250	-23,750	-21,250	-18,750	-16,250	-13,750	-11,250	-8,750	-6,250	-3,750	-1,250	1,250	3,750	6,250	8,750	11,250	13,750	16,250	18,750	21,250	23,750	26,250	28,750	31,250	33,750	36,250	38,750	41,250	43,750	46,250	48,750	51,250	53,750	
55,000	0,028	0,030	0,031	0,033	0,034	0,036	0,038	0,039	0,041	0,043	0,046	0,048	0,050	0,053	0,057	0,061	0,065	0,070	0,074	0,077	0,080	0,082	0,083	0,083	0,080	0,076	0,070	0,066	0,063	0,060	0,058	0,056	0,054	0,052	0,050	0,048	0,045	0,043	0,042	0,040	0,038	0,036	0,035	0,033	0,031	
52,500	0,031	0,032	0,034	0,036	0,037	0,039	0,041	0,044	0,046	0,049	0,052	0,055	0,060	0,064	0,070	0,075	0,080	0,085	0,089	0,092	0,095	0,097	0,097	0,096	0,093	0,088	0,081	0,076	0,072	0,069	0,065	0,062	0,060	0,057	0,055	0,053	0,050	0,048	0,046	0,044	0,042	0,040	0,038	0,036	0,034	
50,000	0,034	0,035	0,037	0,039	0,041	0,044	0,046	0,049	0,053	0,057	0,062	0,067	0,074	0,080	0,087	0,093	0,098	0,103	0,107	0,111	0,113	0,115	0,115	0,113	0,109	0,103	0,095	0,089	0,083	0,079	0,074	0,071	0,067	0,064	0,061	0,058	0,055	0,053	0,050	0,048	0,045	0,043	0,041	0,039	0,037	
47,500	0,037	0,039	0,041	0,044	0,047	0,050	0,053	0,057	0,063	0,069	0,076	0,084	0,092	0,100	0,108	0,116	0,122	0,128	0,133	0,136	0,138	0,139	0,139	0,136	0,130	0,123	0,113	0,105	0,097	0,091	0,086	0,080	0,076	0,072	0,068	0,064	0,061	0,058	0,055	0,052	0,049	0,047	0,045	0,042	0,040	
45,000	0,041	0,044	0,048	0,051	0,054	0,059	0,064	0,070	0,077	0,087	0,098	0,110	0,122	0,136	0,148	0,157	0,164	0,171	0,182	0,186	0,182	0,180	0,179	0,174	0,166	0,155	0,142	0,129	0,118	0,109	0,101	0,094	0,088	0,082	0,077	0,072	0,068	0,064	0,061	0,057	0,054	0,051	0,048	0,046	0,043	
42,500	0,049	0,055	0,062	0,066	0,069	0,073	0,080	0,090	0,103	0,119	0,143	0,179	0,206	0,241	0,304	0,277	0,270	0,296	0,347	0,346	0,287	0,274	0,283	0,274	0,257	0,236	0,210	0,183	0,162	0,146	0,132	0,121	0,111	0,102	0,094	0,086	0,079	0,073	0,067	0,063	0,059	0,056	0,053	0,050	0,047	
40,000	0,060	0,069	0,080	0,090	0,095	0,101	0,113	0,131	0,155	0,184	0,230	0,290	0,357	0,445	0,603	0,592	0,579	0,660	0,721	0,687	0,557	0,517	0,519	0,501	0,465	0,428	0,362	0,308	0,266	0,230	0,198	0,172	0,151	0,134	0,119	0,106	0,094	0,084	0,077	0,071	0,066	0,062	0,059	0,056	0,053	
37,500	0,076	0,086	0,100	0,115	0,129	0,143	0,163	0,191	0,223	0,262	0,322	0,403	0,511	0,673	0,933	1,050	1,068	1,157	1,188	1,127	0,971	0,882	0,842	0,814	0,771	0,711	0,601	0,516	0,433	0,362	0,298	0,242	0,198	0,167	0,143	0,123	0,108	0,096	0,088	0,081	0,076	0,072	0,069	0,066	0,063	
35,000	0,094	0,108	0,127	0,146	0,163	0,184	0,211	0,246	0,287	0,339	0,420	0,535	0,694	0,955	1,306	1,485	1,535	1,606	1,626	1,554	1,390	1,265	1,190	1,145	1,089	1,008	0,880	0,758	0,635	0,523	0,426	0,337	0,262	0,208	0,171	0,144	0,126	0,113	0,104	0,097	0,091	0,087	0,082	0,079	0,075	
32,500	0,113	0,131	0,153	0,178	0,203	0,231	0,266	0,309	0,363	0,432	0,535	0,684	0,883	1,218	1,639	1,858	1,924	1,986	1,998	1,914	1,738	1,600	1,507	1,441	1,367	1,271	1,134	0,993	0,841	0,699	0,579	0,462	0,356	0,273	0,215	0,174	0,149	0,133	0,121	0,112	0,104	0,098	0,092	0,087	0,082	
30,000	0,137	0,160	0,187	0,219	0,254	0,292	0,334	0,383	0,446	0,532	0,655	0,829	1,072	1,485	1,969	2,217	2,288	2,344	2,338	2,243	2,060	1,915	1,807	1,725	1,644	1,545	1,414	1,266	1,069	0,888	0,743	0,599	0,462	0,351	0,269	0,210	0,172	0,149	0,133	0,122	0,112	0,104	0,098	0,091	0,086	
27,500	0,161	0,188	0,218	0,254	0,296	0,341	0,392	0,452	0,531	0,639	0,785	0,981	1,273	1,762	2,301	2,566	2,634	2,682	2,668	2,567	2,378	2,226	2,114	2,036	1,960	1,859	1,726	1,564	1,317	1,069	0,881	0,710	0,551	0,422	0,323	0,247	0,197	0,166	0,145	0,130	0,119	0,110	0,102	0,095	0,089	
25,000	0,188	0,218	0,251	0,291	0,339	0,392	0,450	0,519	0,614	0,743	0,914	1,135	1,470	2,012	2,645	2,934	2,991	3,043	3,035	2,930	2,729	2,569	2,463	2,397	2,318	2,207	2,074	1,893	1,582	1,262	1,010	0,805	0,630	0,490	0,382	0,294	0,232	0,190	0,160	0,140	0,126	0,115	0,105	0,097	0,090	
22,500	0,219	0,253	0,290	0,330	0,379	0,437	0,503	0,579	0,686	0,835	1,031	1,285	1,681	2,293	3,009	3,350	3,398	3,461	3,453	3,336	3,116	2,952	2,847	2,789	2,707	2,597	2,453	2,233	1,845	1,446	1,147	0,905	0,704	0,549	0,429	0,331	0,259	0,209	0,172	0,147	0,130	0,117	0,107	0,098	0,090	
20,000	0,237	0,276	0,319	0,364	0,417	0,479	0,549	0,634	0,750	0,910	1,119	1,390	1,837	2,513	3,277	3,733	3,821	3,860	3,798	3,675	3,490	3,325	3,205	3,145	3,080	2,978	2,807	2,533	2,076	1,626	1,280	1,001	0,767	0,589	0,453	0,345	0,268	0,217	0,180	0,155	0,137	0,122	0,109	0,099	0,090	
17,500	0,249	0,289	0,335	0,384	0,440	0,504	0,577	0,666	0,787	0,949	1,167	1,453	1,924	2,642	3,413	3,916	4,030	4,015	3,925	3,826	3,693	3,534	3,414	3,351	3,295	3,215	3,047	2,738	2,234	1,753	1,376	1,075	0,816	0,619	0,470	0,355	0,279	0,229	0,195	0,170	0,149	0,131	0,115	0,101	0,091	
15,000	0,253	0,291	0,336	0,385	0,441	0,510	0,590	0,685	0,816	0,987	1,219	1,520	2,001	2,720	3,442	3,878	3,972	3,941	3,862	3,772	3,668	3,552	3,464	3,401	3,344	3,281	3,139	2,810	2,293	1,822	1,450	1,153	0,892	0,678	0,511	0,383	0,301	0,247	0,209	0,180	0,156	0,135	0,117	0,102	0,091	
12,500	0,251	0,288	0,333	0,384	0,442	0,510	0,596	0,698	0,829	1,003	1,240	1,556	2,020	2,697	3,357	3,741	3,814	3,781	3,699	3,622	3,552	3,489	3,437	3,384	3,326	3,262	3,133	2,828	2,324	1,881	1,528	1,231	0,969	0,747	0,562	0,417	0,321	0,259	0,213	0,180	0,154	0,133	0,116	0,102	0,092	
10,000	0,248	0,283	0,327	0,379	0,438	0,506	0,592	0,698	0,830	1,005	1,238	1,552	2,015	2,656	3,249	3,578	3,629	3,597	3,529	3,483	3,448	3,413	3,380	3,334	3,279	3,230	3,135	2,868	2,369	1,927	1,581	1,282	1,014	0,788	0,590	0,432	0,328	0,260	0,213	0,179	0,154	0,134	0,117	0,104	0,094	
7,500	0,243	0,277	0,322	0,376	0,436	0,506	0,592	0,703	0,839	1,011	1,236	1,533	1,973	2,553	3,090	3,381	3,430	3,420	3,387	3,369	3,352	3,324	3,290	3,251	3,213	3,205	3,149	2,903	2,404	1,962	1,610	1,298	1,016	0,784	0,588	0,432	0,328	0,261	0,214	0,183	0,160	0,140	0,124	0,111	0,100	
5,000	0,241	0,275	0,319	0,373	0,434	0,504	0,588	0,695	0,828	0,996	1,210	1,487	1,895	2,411	2,889	3,170	3,240	3,260	3,261	3,257	3,242	3,214	3,189	3,167	3,154	3,179	3,142	2,901	2,398	1,967	1,615	1,293	0,990	0,747	0,561	0,422	0,329	0,267	0,224	0,195	0,175	0,157	0,142	0,128	0,116	
2,500	0,235	0,268	0,309	0,363	0,423	0,492	0,575	0,681	0,813	0,972	1,170	1,425	1,804	2,284	2,716	3,002	3,086	3,117	3,129	3,127	3,114	3,100	3,090	3,085	3,094	3,127	3,081	2,834	2,343	1,931	1,597	1,273	0,966	0,722	0,545	0,421	0,341	0,288	0,252	0,226	0,206	0,188	0,170	0,154	0,140	
0,000	0,224	0,258	0,300	0,355	0,416	0,484	0,564	0,664	0,787	0,930	1,111	1,350	1,715	2,187	2,601	2,858	2,935	2,961	2,975	2,984	2,982	2,979	2,984	2,997	3,016	3,046	2,990	2,747	2,280	1,886	1,556	1,253	0,963	0,732	0,564	0,451	0,379	0,332	0,299	0,274	0,251	0,228	0,205	0,185	0,168	
-2,500	0,220	0,254	0,296	0,348	0,408	0,475	0,548	0,639	0,750	0,877	1,047	1,288	1,651	2,116	2,486	2,707	2,775	2,797	2,823	2,847	2,860	2,871	2,891	2,916	2,944	2,970	2,914	2,683	2,238	1,859	1,550	1,283	1,022	0,800	0,635	0,521	0,447	0,393	0,352	0,321	0,292	0,265	0,239	0,216	0,196	
-5,000	0,222	0,256	0,295	0,343	0,398	0,464	0,537	0,622	0,722	0,838	0,998	1,238	1,589	2,032	2,372	2,556	2,630	2,670	2,709	2,745	2,778	2,810	2,849	2,878	2,900	2,919	2,873	2,660	2,263	1,905	1,614	1,372	1,123	0,898	0,727	0,607	0,520	0,450	0,394	0,352	0,317	0,287	0,259	0,236	0,215	
-7,500	0,228	0,261	0,297	0,340	0,391	0,453	0,526	0,607	0,704	0,819	0,974	1,214	1,549	1,965	2,284	2,462	2,554	2,609	2,660	2,715	2,767	2,806	2,843	2,870	2,888	2,913	2,888	2,732	2,366	2,016	1,727	1,480	1,220	0,984	0,803	0,677	0,579	0,496	0,429	0,379	0,340	0,308	0,279	0,254	0,232	
-10,000	0,234	0,267	0,300	0,337	0,384	0,440	0,510	0,592	0,690	0,808	0,967	1,198	1,526	1,912	2,228	2,421	2,531	2,601	2,665	2,730	2,776	2,814	2,851	2,884	2,916	2,975	3,002	2,881	2,502	2,129	1,821	1,559	1,287	1,043	0,856	0,725	0,622	0,534	0,463	0,409	0,367	0,332	0,301	0,273	0,247	
-12,500	0,238	0,266	0,294	0,326	0,365	0,417	0,482	0,559	0,652	0,767	0,932	1,177	1,499	1,871	2,177	2,388	2,518	2,594	2,662	2,728	2,784	2,839	2,887	2,942	3,013	3,106	3,153	3,031	2,628	2,219	1,879	1,597	1,312	1,070	0,890	0,763	0,663	0,574	0,501	0,443	0,396	0,355	0,320	0,287	0,257	
-15,000	0,230	0,252	0,276	0,303	0,336	0,380	0,438	0,508	0,594	0,702	0,863	1,118	1,463	1,826	2,125	2,357	2,499	2,585	2,655	2,729	2,805	2,880	2,962	3,052	3,145	3,239	3,285	3,138	2,720	2,291	1,922	1,615	1,328	1,092	0,919	0,793	0,693	0,605	0,530	0,470	0,419	0,374	0,334	0,297	0,264	
-17,500	0,211	0,231	0,251	0,273	0,301	0,339	0,388	0,446	0,518	0,612	0,767	1,018	1,369	1,764	2,082	2,333	2,493	2,576	2,645	2,728	2,826	2,931	3,040	3,151	3,263	3,370	3,416	3,245	2,785	2,307	1,912	1,603	1,336	1,118	0,954	0,825	0,718	0,622	0,541	0,477	0,422	0,375	0,334	0,296	0,263	
-20,000	0,191	0,208	0,225	0,243	0,266	0,293	0,329	0,372	0,430	0,516	0,669	0,923	1,285	1,687	2,009	2,255	2,424	2,507	2,581	2,692	2,826	2,955	3,082	3,215	3,349	3,466	3,494	3,290	2,802	2,301	1,892	1,586	1,337	1,135	0,977	0,849	0,736	0,634	0,547	0,477	0,420	0,371	0,327	0,288	0,255	
-22,500	0,170	0,184	0,198	0,213	0,230	0,249	0,274	0,306	0,358	0,447	0,601	0,849	1,186	1,535	1,825	2,065	2,255	2,335	2,434	2,590	2,754	2,898	3,038	3,177	3,304	3,403	3,434	3,223	2,750	2,273	1,879	1,570	1,325	1,132	0,981	0,855	0,738	0,631	0,541	0,469	0,411	0,361	0,317	0,280	0,248	
-25,000	0,147	0,158	0,170	0,182	0,195	0,210	0,229	0,256	0,304	0,396	0,545	0,767	1,052	1,343	1,598	1,831	2,008	2,082	2,211	2,396	2,545	2,685	2,851	2,962	3,031	3,114	3,208	3,033	2,592	2,153	1,796	1,499	1,259	1,077	0,935	0,818	0,706	0,599	0,511	0,441	0,385	0,337	0,296	0,261	0,231	
-27,500	0,121	0,129	0,138	0,147	0,158	0,172	0,190	0,216	0,263	0,349	0,486	0,675	0,915	1,164	1,395	1,614	1,771	1,842	1,965	2,131	2,269	2,396	2,546	2,622	2,674	2,761	2,875	2,725	2,330	1,952	1,634	1,355	1,127	0,962	0,833	0,725	0,625	0,532	0,454	0,390	0,339	0,297	0,261	0,230	0,204	
-30,000	0,093	0,100	0,110	0,120	0,132	0,147	0,165	0,190	0,230	0,297	0,409	0,569	0,781	1,007	1,219	1,423	1,569	1,639	1,746	1,891	2,016	2,134	2,254	2,322	2,381	2,471	2,566	2,424	2,076	1,740	1,444	1,185	0,978	0,831	0,717	0,620	0,533	0,454	0,388	0,333	0,288	0,252	0,221	0,194	0,172	
-32,500	0,074	0,083	0,094	0,105	0,117	0,131	0,147	0,167	0,197	0,248	0,332	0,464	0,658	0,858	1,040	1,232	1,371	1,439	1,545	1,678	1,796	1,899	1,999	2,069	2,136	2,209	2,272	2,120	1,812	1,528	1,253	1,008	0,828	0,703	0,605	0,519	0,441	0,375	0,322	0,278	0,241	0,210	0,184	0,162	0,144	
-35,000	0,066	0,073	0,083	0,094	0,106	0,119	0,133	0,150	0,173	0,210	0,273	0,370	0,531	0,711	0,873	1,043	1,180	1,254	1,360	1,484	1,579	1,666	1,762	1,825	1,874	1,919	1,962	1,808	1,526	1,285	1,050	0,837	0,693	0,593	0,511	0,435	0,366	0,308	0,262	0,226	0,196	0,171	0,151	0,133	0,119	
-37,500	0,059	0,066	0,074	0,085	0,096	0,108	0,121	0,136	0,154	0,183	0,230	0,295	0,403	0,560	0,699	0,851	0,987	1,050	1,144	1,254	1,331	1,403	1,477	1,514	1,540	1,564	1,598	1,472	1,231	1,021	0,822	0,652	0,546	0,476	0,417	0,360	0,305	0,256	0,217	0,185	0,160	0,137	0,120	0,106	0,096	
-40,000	0,054	0,059	0,067	0,076	0,087	0,098	0,110	0,124	0,140	0,165	0,204	0,256	0,323	0,415	0,512	0,634	0,749	0,793	0,877	0,975	1,024	1,069	1,119	1,129	1,129	1,142	1,189	1,110	0,936	0,769	0,609	0,477	0,402	0,355	0,319	0,283	0,244	0,209	0,179	0,154	0,132	0,114	0,098	0,087	0,079	
-42,500	0,049	0,054	0,060	0,068	0,078	0,089	0,100	0,113	0,128	0,151	0,186	0,222	0,255	0,285	0,321	0,405	0,487	0,496	0,575	0,651	0,654	0,668	0,715	0,709	0,688	0,687	0,762	0,737	0,626	0,503	0,400	0,319	0,276	0,250	0,230	0,210	0,184	0,158	0,137	0,120	0,105	0,092	0,080	0,072	0,065	
-45,000	0,044	0,049	0,054	0,060	0,069	0,079	0,090	0,102	0,115	0,131	0,154	0,174	0,183	0,187	0,194	0,235	0,267	0,270	0,321	0,358	0,333	0,338	0,392	0,380	0,345	0,337	0,399	0,394	0,338	0,269	0,221	0,191	0,172	0,161	0,152	0,141	0,127	0,112	0,098	0,087	0,078	0,070	0,063	0,058	0,054	
-47,500	0,040	0,044	0,048	0,054	0,061	0,070	0,080	0,091	0,101	0,111	0,122	0,129	0,131	0,134	0,140	0,149	0,159	0,166	0,179	0,185	0,181	0,186	0,203	0,193	0,182	0,180	0,188	0,177	0,163	0,142	0,126	0,116	0,108	0,102	0,096	0,090	0,084	0,078	0,072	0,066	0,061	0,057	0,053	0,050	0,047	
-50,000	0,037	0,040	0,043	0,048	0,053	0,061	0,071	0,080	0,089	0,097	0,103	0,106	0,109	0,111	0,114	0,117	0,120	0,124	0,127	0,129	0,130	0,131	0,130	0,128	0,124	0,121	0,117	0,113	0,106	0,099	0,093	0,087	0,082	0,077	0,073	0,069	0,065	0,062	0,058	0,055	0,052	0,049	0,047	0,044	0,042	
-52,500	0,033	0,036	0,039	0,042	0,047	0,053	0,061	0,070	0,078	0,085	0,090	0,092	0,094	0,095	0,096	0,097	0,099	0,100	0,101	0,101	0,100	0,100	0,098	0,096	0,094	0,092	0,089	0,086	0,082	0,078	0,075	0,071	0,068	0,065	0,062	0,059	0,056	0,053	0,051	0,048	0,046	0,044	0,042	0,040	0,038	
-55,000	0,030	0,032	0,035	0,038	0,042	0,046	0,053	0,061	0,069	0,075	0,079	0,081	0,082	0,082	0,083	0,083	0,083	0,083	0,082	0,082	0,080	0,079	0,078	0,077	0,076	0,074	0,072	0,070	0,068	0,066	0,063	0,061	0,059	0,057	0,054	0,052	0,050	0,048	0,046	0,044	0,042	0,040	0,038	0,037	0,035	
