# Supplementary material for: 4D dose simulation in volumetric arc therapy: Accuracy and affecting parameters
Source: PLoS One. 2017 Feb 23;12(2):e0172810. doi: 10.1371/journal.pone.0172810 (PMC5322962; doi:10.1371/journal.pone.0172810)
Supplement: S1 File — The zip-file contains the simulated 4D VMAT dose distributions and the the dose measurements (serving as ground truth data) that are underlying the figures and numbers presented in the manuscript. For further details see the Readme.md file contained in the zip-file. (ZIP) [file pone.0172810.s001.zip › 2016_PLOS_Sothmann___SupportingInformation/Simulation_10Degree/Case1e.dat]

PTW-Image File Format
VERSION		1.0
PIXELSPERLINE	45
LINESPERIMAGE	45
XRESOLUTION	2,500
YRESOLUTION	2,500
XCOORDINATE	-56,250
YCOORDINATE	55,000
UNIT		unknown
SOFTWARE	StandardMatrix
NORMALIZATION	3,921
0;-56,250	-53,750	-51,250	-48,750	-46,250	-43,750	-41,250	-38,750	-36,250	-33,750	-31,250	-28,750	-26,250	-23,750	-21,250	-18,750	-16,250	-13,750	-11,250	-8,750	-6,250	-3,750	-1,250	1,250	3,750	6,250	8,750	11,250	13,750	16,250	18,750	21,250	23,750	26,250	28,750	31,250	33,750	36,250	38,750	41,250	43,750	46,250	48,750	51,250	53,750	
55,000	0,028	0,030	0,031	0,033	0,034	0,036	0,038	0,040	0,042	0,044	0,046	0,048	0,051	0,054	0,057	0,060	0,064	0,068	0,073	0,077	0,081	0,084	0,086	0,086	0,084	0,082	0,078	0,074	0,069	0,064	0,061	0,058	0,056	0,053	0,051	0,049	0,047	0,045	0,043	0,041	0,039	0,037	0,036	0,034	0,032	
52,500	0,031	0,032	0,034	0,036	0,038	0,040	0,042	0,044	0,047	0,050	0,052	0,056	0,059	0,064	0,068	0,073	0,079	0,084	0,090	0,094	0,099	0,101	0,102	0,102	0,099	0,096	0,091	0,085	0,079	0,074	0,070	0,066	0,063	0,060	0,057	0,054	0,052	0,050	0,047	0,045	0,043	0,041	0,039	0,037	0,035	
50,000	0,034	0,036	0,038	0,040	0,042	0,045	0,047	0,050	0,053	0,057	0,061	0,066	0,072	0,078	0,084	0,091	0,098	0,105	0,111	0,117	0,121	0,124	0,124	0,122	0,119	0,114	0,108	0,100	0,093	0,086	0,081	0,076	0,071	0,068	0,064	0,061	0,057	0,055	0,052	0,050	0,047	0,045	0,042	0,040	0,038	
47,500	0,037	0,039	0,042	0,044	0,047	0,050	0,054	0,058	0,062	0,067	0,073	0,080	0,088	0,097	0,106	0,116	0,125	0,133	0,141	0,148	0,153	0,155	0,154	0,150	0,145	0,139	0,130	0,121	0,111	0,102	0,094	0,087	0,082	0,076	0,072	0,068	0,064	0,060	0,057	0,054	0,051	0,049	0,046	0,044	0,041	
45,000	0,041	0,044	0,047	0,050	0,054	0,058	0,063	0,069	0,075	0,082	0,091	0,101	0,114	0,127	0,142	0,157	0,169	0,180	0,190	0,201	0,208	0,208	0,202	0,195	0,189	0,180	0,167	0,152	0,137	0,124	0,113	0,103	0,095	0,088	0,082	0,076	0,071	0,067	0,063	0,059	0,056	0,053	0,050	0,047	0,045	
42,500	0,047	0,050	0,054	0,059	0,064	0,071	0,079	0,089	0,101	0,111	0,123	0,139	0,164	0,201	0,239	0,264	0,283	0,302	0,320	0,343	0,348	0,330	0,307	0,301	0,306	0,294	0,263	0,222	0,190	0,167	0,147	0,130	0,116	0,105	0,095	0,087	0,080	0,074	0,070	0,065	0,061	0,058	0,055	0,052	0,049	
40,000	0,055	0,060	0,067	0,074	0,083	0,095	0,109	0,126	0,145	0,163	0,183	0,211	0,261	0,345	0,436	0,494	0,551	0,604	0,649	0,675	0,653	0,604	0,565	0,561	0,565	0,546	0,489	0,395	0,312	0,257	0,213	0,179	0,152	0,132	0,115	0,103	0,093	0,085	0,078	0,073	0,069	0,065	0,061	0,057	0,054	
37,500	0,069	0,078	0,088	0,100	0,115	0,132	0,151	0,173	0,198	0,227	0,263	0,311	0,390	0,519	0,676	0,817	0,938	1,048	1,113	1,124	1,080	1,013	0,961	0,933	0,909	0,868	0,778	0,644	0,516	0,413	0,320	0,252	0,202	0,167	0,143	0,125	0,111	0,101	0,093	0,087	0,081	0,076	0,071	0,066	0,062	
35,000	0,087	0,099	0,113	0,129	0,148	0,169	0,194	0,224	0,262	0,308	0,365	0,444	0,562	0,735	0,955	1,182	1,369	1,510	1,586	1,584	1,514	1,431	1,359	1,290	1,228	1,154	1,039	0,894	0,755	0,611	0,470	0,368	0,288	0,231	0,193	0,165	0,144	0,127	0,114	0,104	0,097	0,090	0,084	0,078	0,072	
32,500	0,108	0,123	0,141	0,161	0,185	0,213	0,249	0,291	0,343	0,409	0,492	0,594	0,736	0,949	1,238	1,530	1,767	1,927	2,001	1,969	1,869	1,765	1,662	1,568	1,491	1,398	1,270	1,121	0,980	0,820	0,660	0,528	0,415	0,326	0,264	0,219	0,184	0,157	0,137	0,121	0,109	0,100	0,092	0,085	0,079	
30,000	0,136	0,155	0,178	0,203	0,233	0,269	0,315	0,371	0,439	0,519	0,615	0,735	0,908	1,186	1,549	1,887	2,149	2,321	2,364	2,294	2,165	2,044	1,925	1,835	1,751	1,647	1,509	1,370	1,230	1,063	0,875	0,701	0,552	0,431	0,340	0,274	0,225	0,187	0,159	0,138	0,122	0,109	0,100	0,092	0,085	
27,500	0,162	0,185	0,212	0,244	0,282	0,327	0,384	0,452	0,532	0,623	0,730	0,876	1,106	1,475	1,882	2,250	2,526	2,692	2,698	2,586	2,448	2,314	2,195	2,102	2,012	1,904	1,775	1,651	1,503	1,314	1,080	0,849	0,671	0,525	0,412	0,326	0,263	0,216	0,180	0,154	0,134	0,119	0,107	0,098	0,090	
25,000	0,191	0,219	0,252	0,292	0,338	0,393	0,460	0,541	0,629	0,724	0,846	1,030	1,352	1,784	2,233	2,611	2,936	3,087	3,039	2,901	2,760	2,610	2,482	2,383	2,300	2,193	2,076	1,952	1,792	1,560	1,272	0,996	0,789	0,620	0,487	0,382	0,301	0,241	0,197	0,165	0,142	0,125	0,112	0,102	0,093	
22,500	0,224	0,257	0,296	0,342	0,398	0,464	0,542	0,629	0,718	0,816	0,965	1,217	1,650	2,134	2,612	3,038	3,383	3,501	3,390	3,254	3,103	2,932	2,782	2,695	2,613	2,505	2,392	2,263	2,069	1,791	1,449	1,140	0,893	0,695	0,542	0,422	0,329	0,258	0,208	0,173	0,148	0,130	0,116	0,105	0,095	
20,000	0,257	0,290	0,331	0,379	0,439	0,510	0,591	0,681	0,781	0,906	1,093	1,390	1,875	2,453	2,974	3,429	3,723	3,809	3,719	3,578	3,399	3,225	3,088	3,007	2,904	2,791	2,686	2,546	2,307	1,968	1,577	1,238	0,961	0,734	0,566	0,440	0,345	0,274	0,223	0,185	0,156	0,135	0,118	0,106	0,096	
17,500	0,276	0,308	0,347	0,396	0,456	0,529	0,612	0,703	0,811	0,960	1,177	1,494	2,004	2,656	3,205	3,602	3,849	3,921	3,846	3,695	3,524	3,399	3,307	3,222	3,106	3,006	2,906	2,732	2,438	2,040	1,617	1,271	0,992	0,760	0,584	0,454	0,360	0,289	0,236	0,196	0,163	0,138	0,120	0,106	0,095	
15,000	0,281	0,313	0,354	0,406	0,469	0,541	0,620	0,710	0,823	0,986	1,226	1,574	2,103	2,734	3,251	3,594	3,798	3,844	3,754	3,633	3,524	3,450	3,388	3,317	3,220	3,117	2,994	2,767	2,424	1,995	1,593	1,290	1,034	0,805	0,619	0,480	0,378	0,302	0,244	0,200	0,166	0,140	0,120	0,106	0,095	
12,500	0,280	0,314	0,357	0,409	0,470	0,537	0,613	0,706	0,830	1,005	1,247	1,594	2,126	2,728	3,198	3,510	3,678	3,686	3,612	3,538	3,480	3,441	3,395	3,327	3,238	3,128	2,965	2,701	2,342	1,941	1,591	1,317	1,074	0,847	0,650	0,498	0,389	0,308	0,247	0,201	0,166	0,141	0,121	0,107	0,096	
10,000	0,274	0,306	0,350	0,402	0,464	0,533	0,610	0,707	0,836	1,011	1,251	1,616	2,159	2,718	3,135	3,400	3,521	3,516	3,470	3,428	3,405	3,383	3,339	3,278	3,204	3,099	2,915	2,638	2,281	1,913	1,592	1,329	1,095	0,869	0,664	0,505	0,394	0,314	0,254	0,207	0,171	0,145	0,125	0,110	0,099	
7,500	0,266	0,300	0,346	0,400	0,462	0,533	0,613	0,712	0,843	1,021	1,261	1,625	2,149	2,670	3,047	3,265	3,338	3,331	3,305	3,293	3,293	3,289	3,259	3,214	3,169	3,083	2,883	2,581	2,222	1,878	1,573	1,321	1,091	0,867	0,666	0,510	0,404	0,328	0,268	0,220	0,184	0,155	0,134	0,118	0,105	
5,000	0,255	0,290	0,336	0,392	0,456	0,529	0,614	0,716	0,848	1,021	1,249	1,591	2,093	2,598	2,933	3,097	3,141	3,143	3,143	3,162	3,189	3,189	3,173	3,151	3,136	3,042	2,807	2,487	2,150	1,841	1,561	1,310	1,076	0,846	0,654	0,516	0,424	0,354	0,295	0,246	0,208	0,178	0,155	0,136	0,120	
2,500	0,242	0,282	0,331	0,392	0,458	0,533	0,617	0,717	0,842	1,012	1,229	1,565	2,029	2,494	2,797	2,916	2,955	2,974	3,005	3,048	3,077	3,079	3,073	3,062	3,044	2,941	2,692	2,389	2,102	1,836	1,572	1,310	1,065	0,836	0,652	0,527	0,445	0,383	0,329	0,283	0,245	0,214	0,187	0,164	0,145	
0,000	0,242	0,283	0,335	0,396	0,462	0,535	0,616	0,715	0,842	0,999	1,203	1,507	1,939	2,371	2,635	2,740	2,786	2,832	2,878	2,915	2,938	2,944	2,947	2,945	2,926	2,827	2,605	2,350	2,101	1,864	1,602	1,322	1,067	0,840	0,665	0,551	0,476	0,419	0,370	0,326	0,289	0,254	0,223	0,196	0,171	
-2,500	0,243	0,287	0,339	0,403	0,469	0,539	0,618	0,710	0,827	0,973	1,166	1,450	1,839	2,224	2,456	2,566	2,640	2,705	2,755	2,784	2,803	2,822	2,834	2,845	2,847	2,761	2,565	2,342	2,132	1,913	1,638	1,355	1,104	0,885	0,713	0,600	0,525	0,467	0,416	0,370	0,328	0,290	0,255	0,224	0,196	
-5,000	0,251	0,299	0,354	0,416	0,480	0,547	0,619	0,703	0,811	0,946	1,124	1,376	1,735	2,069	2,283	2,416	2,527	2,608	2,672	2,709	2,733	2,750	2,768	2,795	2,808	2,721	2,558	2,386	2,208	1,985	1,709	1,425	1,176	0,958	0,786	0,669	0,583	0,512	0,450	0,396	0,348	0,306	0,269	0,238	0,211	
-7,500	0,264	0,312	0,366	0,427	0,491	0,556	0,624	0,704	0,804	0,924	1,075	1,305	1,646	1,952	2,162	2,325	2,472	2,580	2,653	2,684	2,709	2,734	2,760	2,785	2,789	2,738	2,630	2,493	2,328	2,098	1,809	1,519	1,262	1,033	0,851	0,723	0,626	0,544	0,473	0,412	0,361	0,317	0,279	0,248	0,222	
-10,000	0,275	0,320	0,372	0,431	0,491	0,551	0,613	0,685	0,776	0,884	1,027	1,251	1,575	1,867	2,089	2,285	2,460	2,581	2,649	2,686	2,721	2,748	2,774	2,812	2,835	2,814	2,736	2,623	2,466	2,228	1,917	1,608	1,335	1,095	0,903	0,765	0,657	0,566	0,489	0,425	0,373	0,330	0,294	0,263	0,236	
-12,500	0,276	0,317	0,364	0,418	0,474	0,525	0,577	0,637	0,711	0,812	0,962	1,192	1,505	1,793	2,032	2,251	2,445	2,576	2,650	2,695	2,734	2,771	2,823	2,883	2,923	2,922	2,869	2,773	2,607	2,336	2,003	1,676	1,372	1,122	0,930	0,793	0,685	0,592	0,510	0,443	0,389	0,345	0,308	0,276	0,248	
-15,000	0,263	0,298	0,339	0,384	0,430	0,472	0,512	0,559	0,625	0,722	0,882	1,124	1,442	1,736	1,992	2,224	2,417	2,551	2,628	2,689	2,756	2,830	2,913	2,982	3,034	3,068	3,028	2,924	2,721	2,400	2,042	1,712	1,399	1,143	0,948	0,808	0,698	0,604	0,524	0,460	0,407	0,362	0,322	0,287	0,255	
-17,500	0,237	0,265	0,297	0,330	0,362	0,390	0,420	0,462	0,531	0,637	0,803	1,056	1,382	1,696	1,961	2,177	2,362	2,495	2,597	2,700	2,810	2,910	2,996	3,079	3,165	3,227	3,185	3,046	2,781	2,426	2,045	1,694	1,396	1,156	0,969	0,821	0,701	0,601	0,521	0,458	0,407	0,364	0,324	0,288	0,255	
-20,000	0,204	0,222	0,242	0,261	0,281	0,302	0,332	0,380	0,453	0,564	0,740	1,002	1,314	1,608	1,870	2,086	2,278	2,443	2,581	2,708	2,817	2,924	3,038	3,153	3,263	3,337	3,291	3,095	2,772	2,393	2,010	1,653	1,367	1,148	0,976	0,832	0,708	0,604	0,519	0,453	0,400	0,356	0,317	0,281	0,248	
-22,500	0,168	0,177	0,187	0,198	0,212	0,230	0,260	0,309	0,383	0,498	0,674	0,920	1,204	1,485	1,748	1,987	2,190	2,360	2,480	2,584	2,710	2,857	2,996	3,131	3,253	3,326	3,240	2,979	2,648	2,285	1,928	1,586	1,314	1,114	0,959	0,825	0,703	0,598	0,512	0,444	0,390	0,346	0,307	0,271	0,239	
-25,000	0,132	0,137	0,144	0,153	0,165	0,184	0,212	0,258	0,329	0,438	0,610	0,835	1,101	1,375	1,642	1,867	2,044	2,166	2,253	2,353	2,520	2,686	2,821	2,965	3,099	3,131	2,962	2,676	2,390	2,075	1,744	1,436	1,202	1,029	0,890	0,770	0,660	0,562	0,482	0,418	0,367	0,325	0,289	0,256	0,226	
-27,500	0,102	0,109	0,118	0,129	0,141	0,158	0,183	0,222	0,287	0,395	0,562	0,775	1,018	1,280	1,520	1,709	1,849	1,939	2,015	2,139	2,300	2,441	2,558	2,696	2,808	2,780	2,577	2,316	2,060	1,778	1,488	1,234	1,040	0,892	0,771	0,668	0,575	0,493	0,426	0,373	0,328	0,291	0,260	0,231	0,205	
-30,000	0,088	0,097	0,106	0,116	0,127	0,142	0,162	0,194	0,253	0,351	0,505	0,703	0,931	1,170	1,380	1,545	1,664	1,745	1,825	1,950	2,083	2,196	2,308	2,429	2,507	2,442	2,231	2,003	1,750	1,494	1,249	1,040	0,879	0,755	0,652	0,565	0,488	0,421	0,367	0,322	0,285	0,252	0,225	0,200	0,178	
-32,500	0,079	0,088	0,097	0,106	0,117	0,130	0,147	0,174	0,223	0,317	0,455	0,626	0,827	1,043	1,234	1,383	1,486	1,550	1,637	1,758	1,870	1,970	2,075	2,169	2,197	2,108	1,910	1,691	1,468	1,241	1,032	0,856	0,725	0,626	0,543	0,471	0,408	0,355	0,311	0,275	0,244	0,216	0,192	0,171	0,152	
-35,000	0,072	0,081	0,089	0,098	0,109	0,121	0,137	0,163	0,213	0,302	0,422	0,557	0,716	0,908	1,089	1,218	1,293	1,353	1,453	1,563	1,647	1,729	1,815	1,869	1,863	1,750	1,592	1,397	1,208	1,012	0,839	0,698	0,596	0,519	0,453	0,394	0,341	0,295	0,258	0,228	0,203	0,180	0,161	0,143	0,128	
-37,500	0,065	0,074	0,083	0,092	0,103	0,116	0,135	0,165	0,214	0,293	0,392	0,492	0,593	0,738	0,894	1,007	1,070	1,140	1,240	1,317	1,372	1,430	1,492	1,518	1,496	1,411	1,264	1,099	0,943	0,788	0,649	0,544	0,473	0,420	0,374	0,331	0,289	0,250	0,218	0,191	0,168	0,148	0,132	0,117	0,104	
-40,000	0,060	0,068	0,077	0,088	0,100	0,117	0,141	0,176	0,223	0,277	0,339	0,397	0,450	0,548	0,667	0,754	0,810	0,888	0,959	0,996	1,026	1,080	1,114	1,120	1,101	1,049	0,929	0,818	0,704	0,588	0,478	0,403	0,355	0,322	0,294	0,268	0,239	0,209	0,184	0,162	0,143	0,126	0,111	0,098	0,087	
-42,500	0,054	0,062	0,073	0,085	0,099	0,119	0,144	0,173	0,199	0,223	0,244	0,274	0,317	0,379	0,432	0,481	0,529	0,587	0,613	0,626	0,657	0,696	0,690	0,675	0,707	0,691	0,613	0,544	0,469	0,393	0,324	0,277	0,249	0,231	0,216	0,202	0,184	0,164	0,145	0,128	0,114	0,102	0,091	0,081	0,072	
-45,000	0,049	0,056	0,065	0,077	0,089	0,105	0,122	0,137	0,146	0,151	0,156	0,180	0,218	0,242	0,244	0,265	0,310	0,321	0,315	0,326	0,365	0,372	0,343	0,329	0,390	0,386	0,337	0,301	0,263	0,222	0,192	0,172	0,158	0,150	0,144	0,138	0,130	0,119	0,107	0,095	0,086	0,077	0,070	0,063	0,057	
-47,500	0,044	0,049	0,055	0,064	0,073	0,082	0,092	0,099	0,105	0,112	0,121	0,133	0,147	0,152	0,154	0,164	0,178	0,172	0,172	0,179	0,194	0,188	0,180	0,175	0,185	0,181	0,168	0,157	0,143	0,126	0,115	0,107	0,102	0,097	0,093	0,089	0,085	0,081	0,075	0,069	0,064	0,059	0,055	0,051	0,047	
-50,000	0,039	0,043	0,048	0,054	0,062	0,069	0,077	0,084	0,090	0,097	0,103	0,109	0,114	0,118	0,120	0,123	0,124	0,125	0,125	0,127	0,126	0,125	0,122	0,119	0,117	0,114	0,109	0,103	0,097	0,092	0,087	0,082	0,078	0,075	0,071	0,068	0,065	0,061	0,058	0,055	0,052	0,049	0,047	0,044	0,042	
-52,500	0,035	0,038	0,042	0,047	0,054	0,061	0,068	0,074	0,080	0,086	0,090	0,094	0,096	0,098	0,099	0,099	0,099	0,099	0,098	0,097	0,096	0,094	0,092	0,091	0,089	0,087	0,084	0,081	0,078	0,075	0,072	0,069	0,066	0,063	0,060	0,058	0,055	0,053	0,050	0,048	0,046	0,044	0,042	0,040	0,038	
-55,000	0,032	0,035	0,038	0,042	0,047	0,054	0,061	0,067	0,072	0,076	0,080	0,082	0,083	0,083	0,083	0,082	0,082	0,080	0,079	0,077	0,076	0,075	0,075	0,074	0,073	0,071	0,069	0,068	0,066	0,064	0,061	0,059	0,057	0,055	0,053	0,051	0,049	0,047	0,045	0,043	0,042	0,040	0,038	0,036	0,035	
