# Supplementary material for: 4D dose simulation in volumetric arc therapy: Accuracy and affecting parameters
Source: PLoS One. 2017 Feb 23;12(2):e0172810. doi: 10.1371/journal.pone.0172810 (PMC5322962; doi:10.1371/journal.pone.0172810)
Supplement: S1 File — The zip-file contains the simulated 4D VMAT dose distributions and the the dose measurements (serving as ground truth data) that are underlying the figures and numbers presented in the manuscript. For further details see the Readme.md file contained in the zip-file. (ZIP) [file pone.0172810.s001.zip › 2016_PLOS_Sothmann___SupportingInformation/Simulation_10Degree/Case2a.dat]

PTW-Image File Format
VERSION		1.0
PIXELSPERLINE	45
LINESPERIMAGE	45
XRESOLUTION	2,500
YRESOLUTION	2,500
XCOORDINATE	-56,250
YCOORDINATE	55,000
UNIT		unknown
SOFTWARE	StandardMatrix
NORMALIZATION	4,237
0;-56,250	-53,750	-51,250	-48,750	-46,250	-43,750	-41,250	-38,750	-36,250	-33,750	-31,250	-28,750	-26,250	-23,750	-21,250	-18,750	-16,250	-13,750	-11,250	-8,750	-6,250	-3,750	-1,250	1,250	3,750	6,250	8,750	11,250	13,750	16,250	18,750	21,250	23,750	26,250	28,750	31,250	33,750	36,250	38,750	41,250	43,750	46,250	48,750	51,250	53,750	
55,000	0,028	0,029	0,030	0,032	0,033	0,035	0,036	0,038	0,040	0,042	0,044	0,046	0,048	0,050	0,053	0,055	0,058	0,062	0,065	0,069	0,073	0,076	0,078	0,076	0,072	0,067	0,063	0,060	0,058	0,056	0,054	0,052	0,050	0,049	0,047	0,045	0,044	0,042	0,040	0,038	0,037	0,035	0,034	0,032	0,031	
52,500	0,030	0,031	0,033	0,035	0,036	0,038	0,040	0,042	0,044	0,047	0,049	0,051	0,054	0,058	0,061	0,065	0,070	0,074	0,079	0,084	0,088	0,092	0,094	0,093	0,088	0,081	0,075	0,070	0,067	0,064	0,061	0,059	0,056	0,054	0,052	0,050	0,048	0,046	0,044	0,042	0,040	0,039	0,037	0,035	0,033	
50,000	0,033	0,034	0,036	0,038	0,040	0,042	0,044	0,047	0,049	0,052	0,055	0,059	0,063	0,068	0,074	0,079	0,086	0,092	0,098	0,103	0,108	0,111	0,113	0,112	0,107	0,098	0,089	0,082	0,077	0,073	0,069	0,066	0,063	0,060	0,058	0,055	0,053	0,051	0,049	0,046	0,044	0,042	0,040	0,038	0,036	
47,500	0,036	0,037	0,039	0,042	0,044	0,046	0,049	0,052	0,056	0,060	0,064	0,070	0,076	0,083	0,091	0,099	0,107	0,115	0,123	0,129	0,132	0,134	0,135	0,133	0,127	0,118	0,106	0,096	0,089	0,083	0,078	0,074	0,070	0,067	0,064	0,061	0,058	0,056	0,053	0,051	0,048	0,046	0,044	0,041	0,039	
45,000	0,040	0,042	0,044	0,047	0,049	0,052	0,056	0,060	0,065	0,070	0,077	0,085	0,094	0,105	0,122	0,131	0,139	0,152	0,170	0,179	0,166	0,163	0,165	0,162	0,151	0,141	0,127	0,113	0,103	0,096	0,089	0,084	0,079	0,075	0,071	0,067	0,064	0,061	0,058	0,055	0,052	0,050	0,047	0,045	0,042	
42,500	0,045	0,048	0,051	0,055	0,059	0,063	0,069	0,075	0,081	0,088	0,097	0,107	0,120	0,139	0,183	0,193	0,197	0,231	0,280	0,283	0,227	0,219	0,222	0,211	0,188	0,178	0,157	0,138	0,124	0,112	0,103	0,096	0,090	0,084	0,079	0,075	0,071	0,067	0,064	0,060	0,057	0,054	0,051	0,048	0,046	
40,000	0,058	0,062	0,067	0,073	0,080	0,088	0,097	0,106	0,116	0,127	0,135	0,144	0,160	0,192	0,288	0,321	0,329	0,391	0,464	0,457	0,357	0,337	0,322	0,292	0,263	0,254	0,217	0,189	0,164	0,139	0,124	0,113	0,104	0,097	0,090	0,085	0,080	0,075	0,071	0,067	0,063	0,059	0,056	0,052	0,049	
37,500	0,082	0,087	0,093	0,101	0,110	0,121	0,134	0,151	0,170	0,189	0,206	0,212	0,227	0,292	0,483	0,562	0,568	0,649	0,734	0,722	0,586	0,535	0,489	0,442	0,400	0,385	0,334	0,289	0,244	0,191	0,163	0,144	0,130	0,119	0,109	0,102	0,094	0,088	0,082	0,075	0,070	0,065	0,061	0,057	0,053	
35,000	0,113	0,118	0,124	0,132	0,144	0,158	0,175	0,198	0,225	0,257	0,292	0,324	0,358	0,480	0,781	0,941	0,962	1,072	1,151	1,114	0,947	0,848	0,763	0,697	0,634	0,598	0,523	0,462	0,392	0,300	0,243	0,209	0,184	0,162	0,144	0,130	0,117	0,106	0,096	0,087	0,079	0,072	0,067	0,062	0,058	
32,500	0,143	0,150	0,158	0,167	0,179	0,196	0,216	0,244	0,281	0,327	0,383	0,456	0,556	0,757	1,164	1,419	1,492	1,620	1,683	1,609	1,414	1,263	1,136	1,061	1,001	0,941	0,832	0,746	0,630	0,482	0,373	0,311	0,263	0,219	0,183	0,156	0,136	0,120	0,107	0,096	0,087	0,080	0,075	0,070	0,067	
30,000	0,167	0,180	0,193	0,207	0,223	0,244	0,271	0,305	0,349	0,409	0,489	0,603	0,808	1,135	1,660	2,011	2,136	2,264	2,301	2,189	1,958	1,770	1,641	1,592	1,545	1,448	1,282	1,132	0,942	0,718	0,540	0,426	0,343	0,272	0,215	0,175	0,149	0,130	0,117	0,107	0,099	0,094	0,089	0,085	0,081	
27,500	0,188	0,205	0,224	0,247	0,274	0,304	0,338	0,379	0,431	0,509	0,627	0,810	1,124	1,588	2,217	2,707	2,896	2,990	2,953	2,800	2,576	2,398	2,300	2,280	2,217	2,038	1,775	1,538	1,262	0,966	0,720	0,547	0,421	0,327	0,252	0,200	0,168	0,148	0,135	0,126	0,118	0,111	0,106	0,100	0,094	
25,000	0,206	0,226	0,248	0,277	0,314	0,360	0,411	0,468	0,539	0,637	0,792	1,048	1,458	2,074	2,855	3,437	3,664	3,675	3,558	3,398	3,238	3,101	3,009	2,942	2,812	2,570	2,256	1,942	1,576	1,221	0,910	0,683	0,517	0,393	0,302	0,240	0,201	0,175	0,157	0,145	0,134	0,125	0,116	0,108	0,101	
22,500	0,221	0,241	0,265	0,296	0,339	0,394	0,462	0,543	0,645	0,779	0,965	1,263	1,739	2,477	3,343	3,910	4,098	4,078	3,971	3,846	3,710	3,563	3,427	3,289	3,122	2,910	2,664	2,324	1,881	1,480	1,110	0,827	0,614	0,458	0,354	0,283	0,234	0,199	0,174	0,156	0,142	0,129	0,119	0,109	0,101	
20,000	0,227	0,247	0,273	0,308	0,356	0,422	0,506	0,609	0,735	0,901	1,127	1,459	1,959	2,728	3,577	4,095	4,237	4,210	4,106	3,986	3,848	3,701	3,554	3,405	3,266	3,130	2,980	2,660	2,160	1,721	1,309	0,977	0,718	0,534	0,408	0,321	0,259	0,216	0,187	0,164	0,146	0,131	0,118	0,108	0,099	
17,500	0,227	0,248	0,275	0,313	0,366	0,437	0,531	0,649	0,795	0,976	1,220	1,568	2,099	2,859	3,640	4,115	4,216	4,164	4,048	3,930	3,815	3,699	3,594	3,496	3,405	3,326	3,228	2,923	2,385	1,880	1,455	1,111	0,825	0,613	0,462	0,353	0,280	0,231	0,197	0,170	0,149	0,132	0,118	0,107	0,097	
15,000	0,219	0,240	0,270	0,310	0,367	0,445	0,545	0,672	0,828	1,025	1,288	1,652	2,190	2,899	3,595	4,015	4,090	4,037	3,929	3,836	3,763	3,700	3,647	3,594	3,533	3,489	3,400	3,085	2,514	1,967	1,540	1,197	0,908	0,688	0,520	0,395	0,306	0,247	0,204	0,173	0,151	0,134	0,120	0,108	0,097	
12,500	0,206	0,228	0,259	0,302	0,361	0,442	0,549	0,686	0,857	1,071	1,346	1,704	2,204	2,848	3,474	3,855	3,922	3,881	3,798	3,744	3,709	3,676	3,650	3,619	3,579	3,549	3,451	3,126	2,547	1,996	1,579	1,248	0,973	0,760	0,587	0,444	0,333	0,258	0,210	0,179	0,158	0,142	0,127	0,113	0,100	
10,000	0,197	0,220	0,253	0,299	0,361	0,443	0,551	0,687	0,858	1,072	1,343	1,693	2,163	2,746	3,319	3,670	3,732	3,703	3,648	3,620	3,600	3,582	3,564	3,538	3,508	3,494	3,395	3,059	2,489	1,995	1,625	1,311	1,044	0,831	0,645	0,482	0,354	0,272	0,224	0,195	0,172	0,153	0,135	0,118	0,103	
7,500	0,197	0,222	0,257	0,305	0,370	0,455	0,560	0,691	0,857	1,063	1,331	1,667	2,091	2,629	3,148	3,462	3,513	3,491	3,457	3,441	3,434	3,423	3,404	3,378	3,354	3,355	3,255	2,925	2,403	1,986	1,659	1,352	1,076	0,852	0,660	0,496	0,374	0,295	0,246	0,211	0,182	0,157	0,135	0,117	0,102	
5,000	0,206	0,231	0,265	0,313	0,377	0,464	0,570	0,696	0,853	1,055	1,307	1,614	1,995	2,485	2,952	3,215	3,253	3,240	3,230	3,230	3,241	3,230	3,206	3,177	3,155	3,166	3,078	2,769	2,294	1,947	1,658	1,369	1,091	0,860	0,672	0,518	0,404	0,323	0,263	0,217	0,181	0,152	0,130	0,114	0,101	
2,500	0,221	0,245	0,278	0,325	0,389	0,473	0,579	0,706	0,862	1,058	1,289	1,556	1,891	2,326	2,715	2,925	2,973	3,006	3,029	3,048	3,051	3,028	3,009	2,983	2,980	2,994	2,904	2,631	2,201	1,919	1,674	1,414	1,136	0,885	0,681	0,524	0,408	0,324	0,261	0,212	0,176	0,149	0,131	0,117	0,106	
0,000	0,236	0,259	0,291	0,337	0,400	0,482	0,587	0,718	0,877	1,060	1,252	1,464	1,760	2,135	2,464	2,661	2,763	2,845	2,875	2,886	2,875	2,863	2,861	2,860	2,867	2,863	2,779	2,567	2,204	1,965	1,730	1,450	1,147	0,864	0,647	0,492	0,382	0,305	0,249	0,209	0,180	0,159	0,144	0,132	0,121	
-2,500	0,248	0,272	0,303	0,346	0,408	0,488	0,590	0,710	0,849	0,998	1,152	1,338	1,619	1,962	2,286	2,505	2,639	2,714	2,740	2,747	2,748	2,765	2,780	2,792	2,801	2,808	2,772	2,637	2,300	2,019	1,739	1,412	1,083	0,798	0,600	0,469	0,379	0,313	0,266	0,231	0,207	0,189	0,175	0,162	0,149	
-5,000	0,256	0,280	0,309	0,349	0,407	0,484	0,577	0,685	0,797	0,916	1,046	1,238	1,522	1,864	2,185	2,413	2,542	2,604	2,638	2,659	2,687	2,725	2,747	2,767	2,797	2,841	2,845	2,724	2,356	1,988	1,652	1,312	0,998	0,751	0,592	0,489	0,417	0,360	0,315	0,281	0,255	0,236	0,218	0,202	0,185	
-7,500	0,254	0,276	0,302	0,337	0,386	0,453	0,538	0,637	0,737	0,841	0,967	1,162	1,464	1,812	2,113	2,343	2,465	2,533	2,581	2,627	2,675	2,718	2,748	2,783	2,829	2,886	2,888	2,754	2,356	1,911	1,548	1,230	0,962	0,766	0,640	0,552	0,485	0,432	0,388	0,349	0,317	0,291	0,267	0,245	0,223	
-10,000	0,237	0,259	0,285	0,319	0,366	0,428	0,506	0,593	0,681	0,773	0,901	1,113	1,434	1,788	2,066	2,281	2,410	2,499	2,565	2,632	2,691	2,738	2,781	2,826	2,877	2,934	2,939	2,791	2,374	1,895	1,522	1,230	1,000	0,841	0,727	0,636	0,563	0,504	0,455	0,411	0,372	0,338	0,307	0,279	0,253	
-12,500	0,214	0,237	0,265	0,298	0,343	0,400	0,468	0,547	0,625	0,714	0,852	1,092	1,442	1,787	2,028	2,236	2,398	2,511	2,588	2,663	2,721	2,776	2,845	2,916	2,979	3,041	3,050	2,880	2,456	1,968	1,607	1,332	1,113	0,951	0,830	0,728	0,641	0,569	0,510	0,456	0,409	0,368	0,331	0,298	0,269	
-15,000	0,192	0,216	0,244	0,277	0,319	0,372	0,434	0,501	0,572	0,670	0,831	1,093	1,436	1,760	2,005	2,235	2,429	2,540	2,601	2,682	2,764	2,848	2,952	3,045	3,114	3,188	3,206	3,007	2,583	2,125	1,766	1,475	1,245	1,071	0,932	0,808	0,698	0,611	0,542	0,483	0,430	0,384	0,343	0,308	0,276	
-17,500	0,172	0,196	0,223	0,255	0,294	0,339	0,392	0,453	0,531	0,645	0,823	1,079	1,397	1,712	1,986	2,240	2,440	2,537	2,612	2,724	2,844	2,959	3,066	3,151	3,222	3,315	3,345	3,138	2,723	2,310	1,958	1,650	1,394	1,195	1,028	0,874	0,739	0,636	0,558	0,493	0,437	0,387	0,345	0,308	0,275	
-20,000	0,151	0,173	0,200	0,230	0,266	0,308	0,359	0,424	0,518	0,654	0,845	1,084	1,367	1,670	1,966	2,238	2,448	2,562	2,670	2,793	2,914	3,022	3,117	3,205	3,308	3,427	3,467	3,271	2,876	2,490	2,137	1,805	1,517	1,287	1,095	0,914	0,760	0,644	0,560	0,492	0,434	0,383	0,340	0,303	0,271	
-22,500	0,131	0,152	0,179	0,209	0,243	0,284	0,337	0,414	0,525	0,672	0,851	1,070	1,332	1,638	1,951	2,244	2,461	2,589	2,690	2,791	2,901	3,011	3,130	3,265	3,402	3,530	3,580	3,392	2,989	2,597	2,223	1,867	1,558	1,309	1,104	0,919	0,763	0,643	0,555	0,483	0,424	0,373	0,330	0,295	0,264	
-25,000	0,112	0,131	0,155	0,182	0,214	0,252	0,301	0,372	0,479	0,625	0,804	1,013	1,269	1,569	1,881	2,167	2,377	2,506	2,601	2,705	2,830	2,979	3,135	3,286	3,415	3,538	3,608	3,393	2,975	2,587	2,196	1,823	1,507	1,263	1,063	0,886	0,737	0,621	0,532	0,462	0,404	0,356	0,315	0,281	0,251	
-27,500	0,098	0,113	0,132	0,156	0,182	0,214	0,255	0,314	0,402	0,533	0,703	0,900	1,137	1,427	1,697	1,950	2,156	2,284	2,406	2,553	2,702	2,870	3,025	3,149	3,251	3,357	3,451	3,231	2,807	2,456	2,068	1,683	1,376	1,158	0,978	0,822	0,691	0,585	0,500	0,434	0,381	0,336	0,298	0,265	0,237	
-30,000	0,086	0,098	0,114	0,133	0,154	0,180	0,211	0,255	0,319	0,414	0,546	0,714	0,941	1,206	1,440	1,652	1,838	1,958	2,117	2,302	2,453	2,595	2,743	2,843	2,924	3,003	3,098	2,907	2,497	2,156	1,813	1,482	1,214	1,012	0,845	0,708	0,602	0,517	0,447	0,390	0,344	0,305	0,272	0,243	0,218	
-32,500	0,077	0,086	0,097	0,113	0,131	0,151	0,175	0,205	0,244	0,301	0,387	0,518	0,716	0,933	1,117	1,307	1,474	1,576	1,751	1,939	2,070	2,181	2,326	2,407	2,453	2,490	2,555	2,403	2,071	1,747	1,452	1,197	1,001	0,836	0,691	0,571	0,480	0,412	0,361	0,317	0,282	0,252	0,226	0,204	0,185	
-35,000	0,070	0,077	0,086	0,098	0,113	0,131	0,149	0,170	0,194	0,227	0,277	0,363	0,493	0,641	0,783	0,968	1,107	1,170	1,330	1,493	1,584	1,672	1,800	1,844	1,829	1,832	1,911	1,816	1,576	1,301	1,065	0,895	0,769	0,652	0,539	0,441	0,367	0,313	0,273	0,242	0,215	0,193	0,174	0,159	0,145	
-37,500	0,063	0,070	0,077	0,087	0,099	0,114	0,129	0,144	0,160	0,180	0,211	0,264	0,341	0,437	0,537	0,653	0,723	0,743	0,865	0,987	1,035	1,093	1,190	1,195	1,144	1,127	1,212	1,181	1,030	0,844	0,702	0,612	0,545	0,473	0,395	0,320	0,262	0,223	0,195	0,172	0,155	0,140	0,128	0,118	0,109	
-40,000	0,058	0,063	0,070	0,078	0,088	0,101	0,115	0,128	0,141	0,154	0,173	0,205	0,254	0,314	0,359	0,393	0,410	0,422	0,485	0,553	0,572	0,611	0,663	0,655	0,611	0,587	0,627	0,622	0,550	0,459	0,396	0,360	0,333	0,300	0,257	0,211	0,175	0,150	0,132	0,119	0,108	0,100	0,092	0,086	0,080	
-42,500	0,053	0,058	0,063	0,070	0,078	0,089	0,102	0,115	0,127	0,137	0,148	0,163	0,183	0,207	0,226	0,236	0,242	0,251	0,270	0,293	0,306	0,324	0,335	0,327	0,312	0,298	0,298	0,290	0,264	0,233	0,212	0,196	0,183	0,167	0,149	0,131	0,116	0,103	0,094	0,086	0,080	0,075	0,070	0,065	0,061	
-45,000	0,049	0,053	0,058	0,064	0,071	0,080	0,091	0,104	0,115	0,124	0,132	0,139	0,147	0,155	0,162	0,168	0,174	0,180	0,187	0,192	0,196	0,199	0,199	0,196	0,192	0,186	0,179	0,171	0,160	0,149	0,138	0,128	0,118	0,110	0,101	0,094	0,087	0,081	0,075	0,070	0,066	0,062	0,058	0,055	0,052	
-47,500	0,045	0,049	0,053	0,059	0,064	0,071	0,080	0,092	0,104	0,113	0,120	0,125	0,128	0,132	0,135	0,138	0,140	0,143	0,145	0,146	0,146	0,146	0,145	0,144	0,141	0,137	0,131	0,125	0,119	0,111	0,105	0,098	0,092	0,087	0,082	0,077	0,072	0,068	0,064	0,061	0,057	0,054	0,051	0,049	0,046	
-50,000	0,040	0,044	0,048	0,052	0,058	0,063	0,071	0,081	0,092	0,103	0,109	0,113	0,114	0,115	0,116	0,116	0,116	0,117	0,117	0,117	0,116	0,115	0,114	0,113	0,110	0,107	0,102	0,098	0,093	0,089	0,085	0,081	0,077	0,073	0,070	0,066	0,063	0,060	0,057	0,054	0,051	0,049	0,047	0,044	0,042	
-52,500	0,036	0,039	0,042	0,046	0,051	0,056	0,062	0,070	0,080	0,091	0,098	0,100	0,100	0,099	0,098	0,097	0,096	0,095	0,095	0,094	0,093	0,092	0,091	0,090	0,088	0,085	0,082	0,079	0,077	0,074	0,071	0,069	0,066	0,063	0,061	0,058	0,056	0,053	0,051	0,049	0,046	0,044	0,042	0,041	0,039	
-55,000	0,032	0,034	0,037	0,040	0,044	0,049	0,054	0,060	0,068	0,077	0,084	0,085	0,084	0,082	0,080	0,079	0,077	0,076	0,076	0,076	0,076	0,075	0,074	0,073	0,072	0,071	0,069	0,067	0,065	0,063	0,062	0,060	0,058	0,056	0,054	0,052	0,050	0,048	0,046	0,044	0,042	0,041	0,039	0,037	0,036	
