# Supplementary material for: 4D dose simulation in volumetric arc therapy: Accuracy and affecting parameters
Source: PLoS One. 2017 Feb 23;12(2):e0172810. doi: 10.1371/journal.pone.0172810 (PMC5322962; doi:10.1371/journal.pone.0172810)
Supplement: S1 File — The zip-file contains the simulated 4D VMAT dose distributions and the the dose measurements (serving as ground truth data) that are underlying the figures and numbers presented in the manuscript. For further details see the Readme.md file contained in the zip-file. (ZIP) [file pone.0172810.s001.zip › 2016_PLOS_Sothmann___SupportingInformation/Simulation_10Degree/Case2b.dat]

PTW-Image File Format
VERSION		1.0
PIXELSPERLINE	45
LINESPERIMAGE	45
XRESOLUTION	2,500
YRESOLUTION	2,500
XCOORDINATE	-56,250
YCOORDINATE	55,000
UNIT		unknown
SOFTWARE	StandardMatrix
NORMALIZATION	4,019
0;-56,250	-53,750	-51,250	-48,750	-46,250	-43,750	-41,250	-38,750	-36,250	-33,750	-31,250	-28,750	-26,250	-23,750	-21,250	-18,750	-16,250	-13,750	-11,250	-8,750	-6,250	-3,750	-1,250	1,250	3,750	6,250	8,750	11,250	13,750	16,250	18,750	21,250	23,750	26,250	28,750	31,250	33,750	36,250	38,750	41,250	43,750	46,250	48,750	51,250	53,750	
55,000	0,025	0,026	0,028	0,029	0,030	0,032	0,034	0,036	0,038	0,039	0,041	0,043	0,045	0,047	0,050	0,052	0,056	0,059	0,063	0,067	0,070	0,074	0,076	0,076	0,074	0,071	0,069	0,067	0,065	0,063	0,061	0,059	0,057	0,055	0,053	0,052	0,050	0,048	0,046	0,044	0,042	0,041	0,039	0,037	0,035	
52,500	0,027	0,028	0,030	0,031	0,033	0,035	0,037	0,039	0,041	0,044	0,046	0,048	0,051	0,054	0,058	0,062	0,066	0,071	0,076	0,081	0,086	0,090	0,092	0,092	0,090	0,086	0,082	0,080	0,077	0,074	0,072	0,069	0,066	0,063	0,061	0,059	0,056	0,054	0,052	0,051	0,049	0,047	0,045	0,043	0,041	
50,000	0,029	0,031	0,032	0,034	0,036	0,038	0,041	0,043	0,046	0,049	0,052	0,055	0,059	0,064	0,069	0,075	0,081	0,088	0,094	0,100	0,106	0,111	0,113	0,114	0,113	0,110	0,106	0,101	0,097	0,092	0,088	0,084	0,079	0,076	0,072	0,070	0,068	0,067	0,066	0,064	0,063	0,060	0,057	0,055	0,052	
47,500	0,032	0,033	0,035	0,037	0,040	0,042	0,045	0,048	0,051	0,055	0,060	0,065	0,070	0,077	0,084	0,092	0,100	0,109	0,118	0,127	0,134	0,139	0,143	0,146	0,145	0,143	0,138	0,133	0,128	0,123	0,117	0,111	0,105	0,099	0,095	0,092	0,091	0,090	0,090	0,088	0,085	0,080	0,075	0,070	0,065	
45,000	0,034	0,036	0,038	0,041	0,044	0,047	0,050	0,054	0,059	0,064	0,070	0,077	0,085	0,094	0,104	0,116	0,130	0,146	0,161	0,174	0,182	0,190	0,196	0,199	0,200	0,199	0,196	0,190	0,185	0,179	0,173	0,165	0,156	0,147	0,140	0,135	0,130	0,126	0,120	0,113	0,105	0,096	0,087	0,078	0,070	
42,500	0,037	0,040	0,042	0,045	0,049	0,053	0,057	0,062	0,069	0,076	0,084	0,093	0,104	0,118	0,140	0,157	0,184	0,213	0,244	0,266	0,268	0,282	0,291	0,297	0,300	0,301	0,298	0,290	0,280	0,268	0,256	0,242	0,228	0,214	0,200	0,187	0,173	0,157	0,141	0,126	0,111	0,098	0,086	0,076	0,067	
40,000	0,041	0,044	0,047	0,051	0,055	0,061	0,067	0,074	0,082	0,091	0,102	0,115	0,130	0,152	0,200	0,231	0,279	0,340	0,401	0,432	0,422	0,436	0,445	0,446	0,447	0,448	0,440	0,431	0,415	0,391	0,367	0,342	0,314	0,285	0,257	0,228	0,199	0,172	0,148	0,127	0,109	0,093	0,081	0,071	0,063	
37,500	0,046	0,050	0,054	0,059	0,065	0,072	0,079	0,088	0,099	0,111	0,126	0,142	0,165	0,203	0,302	0,359	0,430	0,539	0,641	0,681	0,644	0,648	0,646	0,635	0,628	0,629	0,608	0,585	0,558	0,524	0,487	0,446	0,398	0,347	0,297	0,252	0,212	0,178	0,151	0,127	0,107	0,092	0,079	0,071	0,064	
35,000	0,054	0,059	0,064	0,071	0,078	0,086	0,096	0,108	0,123	0,142	0,165	0,191	0,222	0,293	0,462	0,577	0,676	0,842	0,979	1,016	0,947	0,926	0,905	0,879	0,856	0,844	0,794	0,743	0,694	0,642	0,587	0,531	0,469	0,402	0,335	0,276	0,229	0,191	0,160	0,135	0,114	0,097	0,084	0,075	0,068	
32,500	0,064	0,071	0,079	0,088	0,096	0,107	0,121	0,139	0,162	0,190	0,224	0,271	0,335	0,460	0,706	0,924	1,069	1,267	1,408	1,427	1,338	1,275	1,224	1,192	1,146	1,089	0,997	0,919	0,835	0,750	0,672	0,602	0,532	0,458	0,384	0,316	0,259	0,214	0,178	0,150	0,127	0,108	0,093	0,083	0,076	
30,000	0,075	0,085	0,097	0,109	0,123	0,139	0,158	0,183	0,216	0,256	0,308	0,384	0,525	0,754	1,091	1,413	1,627	1,833	1,944	1,918	1,796	1,704	1,631	1,583	1,515	1,401	1,262	1,149	1,011	0,883	0,778	0,688	0,605	0,520	0,435	0,358	0,293	0,242	0,203	0,171	0,144	0,124	0,109	0,098	0,091	
27,500	0,091	0,104	0,119	0,139	0,162	0,189	0,223	0,262	0,305	0,354	0,419	0,531	0,753	1,122	1,614	2,047	2,324	2,488	2,544	2,475	2,326	2,204	2,107	2,035	1,961	1,810	1,614	1,441	1,232	1,047	0,911	0,790	0,682	0,578	0,478	0,393	0,326	0,274	0,233	0,198	0,171	0,152	0,138	0,127	0,117	
25,000	0,115	0,134	0,158	0,188	0,224	0,267	0,317	0,371	0,425	0,477	0,551	0,698	1,002	1,542	2,258	2,791	3,074	3,191	3,205	3,120	2,933	2,760	2,639	2,579	2,512	2,323	2,053	1,789	1,484	1,239	1,054	0,894	0,753	0,628	0,516	0,427	0,364	0,316	0,274	0,240	0,214	0,194	0,176	0,159	0,141	
22,500	0,141	0,164	0,194	0,230	0,274	0,325	0,382	0,445	0,518	0,596	0,702	0,894	1,259	1,927	2,772	3,377	3,654	3,731	3,715	3,630	3,444	3,263	3,151	3,080	2,982	2,784	2,496	2,135	1,727	1,423	1,191	0,990	0,822	0,684	0,571	0,482	0,417	0,366	0,323	0,286	0,255	0,226	0,200	0,177	0,156	
20,000	0,164	0,192	0,226	0,265	0,313	0,369	0,432	0,502	0,580	0,678	0,818	1,054	1,477	2,220	3,089	3,687	3,928	3,976	3,933	3,845	3,703	3,565	3,470	3,379	3,254	3,068	2,816	2,422	1,942	1,590	1,324	1,095	0,903	0,757	0,641	0,545	0,468	0,407	0,354	0,308	0,268	0,235	0,207	0,185	0,169	
17,500	0,199	0,232	0,269	0,312	0,360	0,416	0,478	0,547	0,629	0,735	0,895	1,167	1,641	2,410	3,231	3,786	3,995	4,019	3,960	3,879	3,785	3,700	3,629	3,536	3,400	3,219	3,006	2,657	2,151	1,731	1,430	1,187	0,987	0,835	0,712	0,606	0,516	0,440	0,375	0,322	0,279	0,248	0,224	0,206	0,190	
15,000	0,221	0,256	0,294	0,336	0,385	0,440	0,504	0,578	0,667	0,785	0,970	1,268	1,772	2,522	3,282	3,789	3,962	3,981	3,924	3,864	3,814	3,766	3,696	3,594	3,464	3,334	3,186	2,881	2,356	1,850	1,514	1,263	1,066	0,914	0,787	0,674	0,574	0,486	0,413	0,358	0,317	0,286	0,261	0,238	0,216	
12,500	0,226	0,262	0,304	0,350	0,401	0,460	0,527	0,603	0,695	0,819	1,011	1,334	1,850	2,563	3,270	3,729	3,879	3,903	3,863	3,826	3,792	3,740	3,666	3,581	3,495	3,446	3,352	3,058	2,510	1,958	1,593	1,333	1,132	0,980	0,848	0,724	0,612	0,515	0,439	0,384	0,343	0,309	0,279	0,251	0,223	
10,000	0,230	0,267	0,310	0,358	0,411	0,469	0,538	0,616	0,709	0,835	1,034	1,360	1,853	2,499	3,160	3,592	3,734	3,767	3,740	3,708	3,675	3,636	3,597	3,553	3,516	3,506	3,424	3,118	2,563	2,025	1,665	1,397	1,180	1,009	0,865	0,729	0,604	0,500	0,423	0,368	0,326	0,293	0,263	0,237	0,212	
7,500	0,226	0,263	0,306	0,355	0,411	0,472	0,539	0,616	0,708	0,829	1,019	1,329	1,787	2,359	2,982	3,399	3,538	3,565	3,538	3,513	3,498	3,492	3,479	3,459	3,444	3,449	3,359	3,056	2,516	2,045	1,712	1,438	1,204	1,013	0,848	0,694	0,561	0,457	0,382	0,328	0,289	0,259	0,235	0,215	0,198	
5,000	0,227	0,263	0,306	0,354	0,409	0,468	0,531	0,600	0,681	0,792	0,964	1,239	1,654	2,183	2,766	3,167	3,288	3,305	3,286	3,278	3,288	3,284	3,274	3,266	3,284	3,307	3,218	2,923	2,402	2,008	1,727	1,468	1,220	0,999	0,808	0,639	0,505	0,410	0,344	0,298	0,266	0,242	0,225	0,210	0,198	
2,500	0,223	0,255	0,294	0,338	0,389	0,443	0,500	0,563	0,638	0,738	0,886	1,127	1,507	1,994	2,525	2,885	2,991	3,024	3,030	3,041	3,047	3,040	3,051	3,073	3,113	3,150	3,059	2,773	2,292	1,963	1,734	1,492	1,223	0,967	0,753	0,588	0,469	0,392	0,344	0,313	0,288	0,268	0,251	0,236	0,223	
0,000	0,211	0,241	0,274	0,312	0,355	0,404	0,457	0,516	0,583	0,672	0,801	1,014	1,370	1,818	2,276	2,590	2,704	2,769	2,796	2,815	2,830	2,856	2,897	2,927	2,963	2,989	2,896	2,638	2,224	1,963	1,746	1,488	1,207	0,943	0,738	0,593	0,497	0,435	0,396	0,369	0,347	0,325	0,303	0,281	0,260	
-2,500	0,203	0,229	0,260	0,294	0,333	0,378	0,429	0,485	0,550	0,628	0,743	0,943	1,274	1,672	2,074	2,341	2,477	2,556	2,609	2,660	2,706	2,765	2,807	2,837	2,864	2,869	2,797	2,599	2,230	1,967	1,751	1,489	1,203	0,953	0,777	0,661	0,578	0,519	0,477	0,445	0,416	0,387	0,356	0,326	0,298	
-5,000	0,207	0,234	0,264	0,297	0,335	0,377	0,426	0,481	0,543	0,618	0,726	0,916	1,226	1,590	1,938	2,186	2,336	2,439	2,529	2,607	2,676	2,742	2,790	2,822	2,847	2,856	2,802	2,632	2,263	1,959	1,729	1,474	1,209	0,996	0,852	0,752	0,674	0,612	0,565	0,525	0,488	0,451	0,414	0,377	0,342	
-7,500	0,212	0,239	0,269	0,303	0,341	0,384	0,431	0,485	0,548	0,625	0,739	0,940	1,249	1,597	1,905	2,149	2,305	2,422	2,522	2,603	2,691	2,776	2,825	2,859	2,875	2,874	2,822	2,661	2,288	1,939	1,685	1,448	1,231	1,065	0,946	0,853	0,776	0,713	0,660	0,612	0,566	0,520	0,475	0,432	0,391	
-10,000	0,215	0,245	0,278	0,315	0,356	0,402	0,451	0,504	0,567	0,649	0,778	1,002	1,330	1,669	1,947	2,158	2,293	2,408	2,512	2,613	2,714	2,793	2,841	2,862	2,868	2,870	2,829	2,680	2,311	1,927	1,667	1,470	1,300	1,167	1,060	0,970	0,890	0,817	0,752	0,692	0,638	0,585	0,534	0,485	0,438	
-12,500	0,222	0,256	0,292	0,332	0,375	0,421	0,468	0,519	0,576	0,658	0,803	1,048	1,388	1,703	1,935	2,112	2,257	2,392	2,515	2,624	2,709	2,762	2,794	2,824	2,852	2,879	2,853	2,704	2,359	1,980	1,737	1,580	1,435	1,303	1,186	1,084	0,992	0,904	0,824	0,751	0,687	0,626	0,569	0,515	0,465	
-15,000	0,222	0,260	0,298	0,338	0,379	0,422	0,466	0,513	0,567	0,647	0,793	1,031	1,342	1,626	1,856	2,068	2,261	2,407	2,513	2,602	2,673	2,713	2,764	2,830	2,883	2,932	2,932	2,800	2,484	2,121	1,887	1,731	1,570	1,418	1,282	1,155	1,042	0,941	0,852	0,773	0,703	0,640	0,581	0,525	0,472	
-17,500	0,217	0,256	0,295	0,334	0,372	0,411	0,450	0,491	0,543	0,618	0,748	0,949	1,211	1,498	1,801	2,074	2,296	2,413	2,478	2,550	2,630	2,705	2,799	2,893	2,967	3,047	3,088	2,967	2,635	2,288	2,044	1,846	1,639	1,449	1,294	1,157	1,036	0,929	0,835	0,756	0,687	0,626	0,568	0,513	0,460	
-20,000	0,204	0,243	0,283	0,320	0,356	0,391	0,428	0,467	0,516	0,586	0,696	0,861	1,105	1,417	1,767	2,062	2,274	2,374	2,437	2,521	2,612	2,721	2,841	2,957	3,071	3,196	3,258	3,120	2,771	2,410	2,140	1,889	1,646	1,425	1,251	1,112	0,991	0,884	0,792	0,714	0,649	0,590	0,535	0,481	0,430	
-22,500	0,187	0,223	0,261	0,300	0,337	0,372	0,406	0,444	0,488	0,548	0,637	0,782	1,017	1,338	1,698	2,008	2,221	2,320	2,393	2,484	2,593	2,727	2,868	3,010	3,160	3,311	3,369	3,201	2,822	2,440	2,129	1,849	1,582	1,353	1,172	1,032	0,914	0,813	0,729	0,659	0,599	0,544	0,492	0,442	0,395	
-25,000	0,169	0,203	0,239	0,276	0,313	0,347	0,377	0,405	0,438	0,485	0,562	0,687	0,905	1,229	1,614	1,938	2,151	2,254	2,343	2,451	2,577	2,725	2,866	3,012	3,164	3,316	3,375	3,181	2,777	2,378	2,014	1,710	1,437	1,216	1,048	0,916	0,809	0,722	0,649	0,588	0,535	0,488	0,441	0,397	0,355	
-27,500	0,142	0,170	0,202	0,235	0,267	0,295	0,318	0,339	0,364	0,402	0,466	0,582	0,800	1,135	1,518	1,836	2,038	2,164	2,265	2,381	2,518	2,660	2,787	2,927	3,065	3,201	3,262	3,049	2,642	2,246	1,850	1,517	1,240	1,041	0,901	0,793	0,706	0,635	0,574	0,520	0,471	0,428	0,386	0,346	0,309	
-30,000	0,111	0,130	0,153	0,179	0,204	0,228	0,250	0,272	0,299	0,337	0,396	0,501	0,698	1,007	1,352	1,655	1,860	1,982	2,098	2,225	2,361	2,504	2,635	2,752	2,850	2,944	3,022	2,815	2,392	1,992	1,608	1,304	1,065	0,890	0,769	0,681	0,614	0,559	0,512	0,467	0,423	0,382	0,342	0,303	0,268	
-32,500	0,084	0,096	0,113	0,134	0,158	0,181	0,204	0,229	0,258	0,294	0,345	0,422	0,566	0,788	1,083	1,383	1,591	1,690	1,836	1,988	2,116	2,234	2,357	2,435	2,504	2,572	2,647	2,481	2,065	1,629	1,290	1,048	0,877	0,749	0,652	0,579	0,525	0,480	0,443	0,408	0,373	0,339	0,305	0,272	0,240	
-35,000	0,068	0,077	0,089	0,106	0,128	0,150	0,171	0,190	0,213	0,242	0,281	0,337	0,425	0,565	0,794	1,066	1,247	1,329	1,497	1,653	1,744	1,818	1,935	2,004	2,048	2,081	2,139	1,994	1,641	1,248	0,961	0,784	0,679	0,602	0,537	0,482	0,437	0,402	0,372	0,344	0,317	0,289	0,262	0,236	0,211	
-37,500	0,059	0,066	0,075	0,087	0,103	0,121	0,137	0,151	0,168	0,189	0,217	0,258	0,320	0,422	0,573	0,752	0,865	0,919	1,065	1,197	1,243	1,306	1,427	1,476	1,449	1,441	1,486	1,376	1,125	0,835	0,643	0,538	0,483	0,445	0,410	0,375	0,342	0,315	0,292	0,271	0,250	0,229	0,209	0,189	0,171	
-40,000	0,053	0,058	0,065	0,074	0,086	0,100	0,114	0,128	0,140	0,156	0,175	0,199	0,238	0,304	0,393	0,479	0,534	0,563	0,648	0,738	0,770	0,829	0,909	0,909	0,834	0,812	0,847	0,769	0,625	0,480	0,387	0,337	0,311	0,294	0,276	0,255	0,234	0,215	0,200	0,185	0,172	0,160	0,147	0,135	0,124	
-42,500	0,048	0,052	0,057	0,065	0,074	0,086	0,099	0,112	0,123	0,134	0,147	0,161	0,181	0,212	0,252	0,287	0,314	0,334	0,367	0,404	0,426	0,458	0,480	0,463	0,420	0,404	0,403	0,357	0,308	0,265	0,229	0,206	0,192	0,181	0,171	0,158	0,146	0,134	0,125	0,116	0,109	0,102	0,095	0,089	0,082	
-45,000	0,043	0,047	0,051	0,057	0,064	0,074	0,087	0,100	0,111	0,121	0,130	0,140	0,151	0,164	0,179	0,194	0,207	0,221	0,234	0,244	0,253	0,262	0,263	0,256	0,243	0,232	0,219	0,202	0,187	0,170	0,155	0,143	0,132	0,123	0,115	0,108	0,101	0,094	0,089	0,083	0,078	0,074	0,070	0,065	0,061	
-47,500	0,040	0,042	0,046	0,050	0,056	0,064	0,075	0,087	0,099	0,109	0,117	0,124	0,131	0,139	0,146	0,152	0,159	0,166	0,171	0,175	0,177	0,178	0,177	0,174	0,169	0,162	0,154	0,145	0,136	0,127	0,119	0,111	0,103	0,097	0,091	0,086	0,081	0,077	0,073	0,069	0,065	0,062	0,058	0,055	0,052	
-50,000	0,036	0,039	0,042	0,045	0,050	0,056	0,065	0,076	0,088	0,098	0,106	0,112	0,116	0,120	0,124	0,126	0,129	0,132	0,134	0,134	0,134	0,134	0,133	0,132	0,129	0,125	0,119	0,113	0,107	0,101	0,096	0,090	0,085	0,081	0,077	0,073	0,069	0,066	0,062	0,059	0,056	0,054	0,051	0,048	0,046	
-52,500	0,034	0,036	0,038	0,041	0,044	0,049	0,056	0,065	0,076	0,087	0,095	0,099	0,102	0,103	0,104	0,105	0,105	0,106	0,106	0,106	0,106	0,106	0,106	0,105	0,102	0,099	0,095	0,090	0,087	0,083	0,079	0,076	0,072	0,069	0,066	0,063	0,060	0,057	0,055	0,052	0,050	0,047	0,045	0,043	0,041	
-55,000	0,031	0,033	0,035	0,037	0,040	0,043	0,049	0,056	0,065	0,075	0,083	0,086	0,087	0,087	0,087	0,086	0,086	0,086	0,086	0,086	0,087	0,087	0,086	0,085	0,083	0,081	0,078	0,075	0,072	0,070	0,067	0,065	0,063	0,060	0,058	0,055	0,053	0,051	0,049	0,047	0,045	0,043	0,041	0,039	0,037	
