# Supplementary material for: 4D dose simulation in volumetric arc therapy: Accuracy and affecting parameters
Source: PLoS One. 2017 Feb 23;12(2):e0172810. doi: 10.1371/journal.pone.0172810 (PMC5322962; doi:10.1371/journal.pone.0172810)
Supplement: S1 File — The zip-file contains the simulated 4D VMAT dose distributions and the the dose measurements (serving as ground truth data) that are underlying the figures and numbers presented in the manuscript. For further details see the Readme.md file contained in the zip-file. (ZIP) [file pone.0172810.s001.zip › 2016_PLOS_Sothmann___SupportingInformation/Simulation_150Degree/Case1c.dat]

PTW-Image File Format
VERSION		1.0
PIXELSPERLINE	45
LINESPERIMAGE	45
XRESOLUTION	2,500
YRESOLUTION	2,500
XCOORDINATE	-56,250
YCOORDINATE	55,000
UNIT		unknown
SOFTWARE	StandardMatrix
NORMALIZATION	3,940
0;-56,250	-53,750	-51,250	-48,750	-46,250	-43,750	-41,250	-38,750	-36,250	-33,750	-31,250	-28,750	-26,250	-23,750	-21,250	-18,750	-16,250	-13,750	-11,250	-8,750	-6,250	-3,750	-1,250	1,250	3,750	6,250	8,750	11,250	13,750	16,250	18,750	21,250	23,750	26,250	28,750	31,250	33,750	36,250	38,750	41,250	43,750	46,250	48,750	51,250	53,750	
55,000	0,029	0,030	0,032	0,033	0,035	0,037	0,039	0,041	0,043	0,046	0,048	0,051	0,054	0,057	0,061	0,066	0,070	0,075	0,079	0,082	0,085	0,087	0,088	0,087	0,083	0,078	0,072	0,067	0,064	0,061	0,058	0,056	0,053	0,051	0,049	0,047	0,045	0,043	0,041	0,039	0,038	0,036	0,034	0,033	0,031	
52,500	0,032	0,033	0,035	0,037	0,039	0,041	0,043	0,046	0,049	0,052	0,056	0,060	0,064	0,069	0,075	0,080	0,086	0,091	0,095	0,099	0,102	0,104	0,105	0,103	0,098	0,092	0,084	0,078	0,074	0,070	0,066	0,063	0,060	0,057	0,055	0,052	0,050	0,048	0,045	0,043	0,041	0,039	0,038	0,036	0,034	
50,000	0,035	0,037	0,039	0,041	0,043	0,046	0,049	0,053	0,057	0,061	0,067	0,073	0,079	0,086	0,093	0,099	0,106	0,112	0,117	0,121	0,124	0,126	0,126	0,123	0,117	0,109	0,100	0,092	0,086	0,080	0,076	0,072	0,068	0,064	0,061	0,058	0,055	0,053	0,050	0,048	0,045	0,043	0,041	0,039	0,037	
47,500	0,038	0,041	0,043	0,046	0,049	0,053	0,057	0,062	0,067	0,074	0,081	0,090	0,099	0,109	0,117	0,126	0,134	0,142	0,148	0,152	0,154	0,155	0,154	0,150	0,143	0,132	0,120	0,109	0,101	0,093	0,087	0,082	0,077	0,072	0,068	0,065	0,061	0,058	0,055	0,052	0,050	0,047	0,045	0,042	0,040	
45,000	0,043	0,046	0,050	0,054	0,058	0,063	0,069	0,075	0,083	0,093	0,104	0,117	0,132	0,147	0,160	0,172	0,182	0,193	0,203	0,206	0,204	0,203	0,202	0,196	0,184	0,168	0,150	0,135	0,122	0,111	0,102	0,094	0,088	0,082	0,077	0,072	0,068	0,064	0,060	0,057	0,054	0,051	0,048	0,046	0,043	
42,500	0,052	0,056	0,062	0,068	0,076	0,085	0,094	0,102	0,111	0,125	0,147	0,182	0,221	0,247	0,273	0,293	0,310	0,337	0,349	0,342	0,317	0,315	0,323	0,312	0,285	0,247	0,209	0,181	0,158	0,139	0,124	0,112	0,102	0,093	0,086	0,080	0,075	0,071	0,066	0,063	0,059	0,056	0,053	0,050	0,047	
40,000	0,064	0,072	0,081	0,092	0,105	0,119	0,133	0,147	0,161	0,183	0,224	0,301	0,401	0,469	0,537	0,600	0,642	0,678	0,675	0,646	0,593	0,578	0,580	0,567	0,529	0,443	0,344	0,279	0,227	0,189	0,161	0,139	0,123	0,110	0,099	0,091	0,085	0,079	0,074	0,069	0,065	0,061	0,058	0,054	0,051	
37,500	0,081	0,093	0,106	0,122	0,139	0,158	0,177	0,199	0,224	0,261	0,322	0,430	0,597	0,765	0,919	1,042	1,105	1,131	1,132	1,089	1,001	0,947	0,923	0,906	0,854	0,732	0,577	0,459	0,350	0,273	0,216	0,178	0,152	0,132	0,118	0,107	0,098	0,091	0,085	0,080	0,075	0,070	0,065	0,061	0,057	
35,000	0,102	0,117	0,134	0,153	0,174	0,198	0,225	0,258	0,300	0,359	0,451	0,591	0,797	1,070	1,332	1,489	1,565	1,598	1,604	1,548	1,419	1,324	1,265	1,221	1,152	1,025	0,859	0,702	0,533	0,412	0,317	0,248	0,202	0,171	0,150	0,133	0,120	0,109	0,101	0,093	0,087	0,080	0,074	0,069	0,064	
32,500	0,125	0,142	0,163	0,186	0,213	0,245	0,282	0,328	0,389	0,470	0,583	0,749	0,981	1,332	1,699	1,892	1,965	2,007	2,007	1,933	1,770	1,643	1,562	1,498	1,417	1,292	1,132	0,958	0,758	0,604	0,473	0,363	0,284	0,231	0,195	0,169	0,150	0,134	0,121	0,110	0,101	0,092	0,085	0,078	0,071	
30,000	0,153	0,174	0,197	0,225	0,257	0,297	0,344	0,402	0,477	0,580	0,715	0,905	1,178	1,581	2,034	2,269	2,329	2,372	2,362	2,274	2,093	1,952	1,857	1,782	1,695	1,581	1,431	1,254	1,024	0,821	0,650	0,502	0,386	0,304	0,248	0,210	0,182	0,161	0,144	0,129	0,117	0,106	0,097	0,088	0,080	
27,500	0,179	0,204	0,231	0,263	0,301	0,349	0,407	0,479	0,570	0,695	0,858	1,068	1,370	1,818	2,334	2,614	2,668	2,711	2,703	2,613	2,424	2,274	2,166	2,085	1,995	1,897	1,754	1,571	1,302	1,027	0,813	0,638	0,494	0,382	0,304	0,250	0,213	0,186	0,164	0,146	0,131	0,119	0,108	0,098	0,089	
25,000	0,206	0,234	0,266	0,302	0,347	0,403	0,474	0,561	0,669	0,805	0,982	1,204	1,535	2,030	2,628	2,954	3,016	3,070	3,080	2,990	2,785	2,628	2,514	2,418	2,316	2,230	2,095	1,906	1,591	1,245	0,987	0,785	0,618	0,478	0,369	0,292	0,241	0,205	0,179	0,158	0,141	0,126	0,114	0,103	0,094	
22,500	0,234	0,265	0,301	0,344	0,394	0,457	0,537	0,632	0,751	0,898	1,089	1,330	1,693	2,232	2,911	3,292	3,377	3,464	3,491	3,399	3,180	3,029	2,897	2,770	2,650	2,579	2,447	2,248	1,883	1,484	1,177	0,930	0,735	0,569	0,434	0,334	0,266	0,221	0,189	0,165	0,146	0,130	0,116	0,105	0,095	
20,000	0,257	0,291	0,329	0,375	0,430	0,494	0,574	0,672	0,793	0,950	1,156	1,429	1,824	2,382	3,081	3,569	3,721	3,816	3,802	3,703	3,547	3,399	3,239	3,100	2,989	2,923	2,784	2,559	2,140	1,697	1,351	1,056	0,826	0,640	0,488	0,375	0,294	0,238	0,200	0,171	0,149	0,132	0,118	0,106	0,097	
17,500	0,266	0,300	0,338	0,383	0,438	0,503	0,581	0,679	0,802	0,962	1,173	1,470	1,889	2,451	3,159	3,711	3,897	3,940	3,894	3,811	3,710	3,573	3,427	3,322	3,245	3,179	3,034	2,778	2,301	1,824	1,469	1,156	0,904	0,704	0,543	0,419	0,327	0,260	0,213	0,179	0,155	0,136	0,121	0,110	0,101	
15,000	0,265	0,298	0,336	0,381	0,435	0,503	0,584	0,684	0,811	0,969	1,172	1,467	1,900	2,480	3,185	3,705	3,878	3,890	3,838	3,766	3,679	3,576	3,487	3,408	3,344	3,287	3,150	2,857	2,352	1,893	1,554	1,240	0,973	0,763	0,599	0,467	0,364	0,286	0,230	0,191	0,163	0,142	0,127	0,115	0,105	
12,500	0,264	0,295	0,332	0,378	0,432	0,498	0,580	0,681	0,809	0,966	1,162	1,452	1,889	2,464	3,158	3,626	3,772	3,775	3,718	3,661	3,596	3,526	3,462	3,397	3,344	3,290	3,172	2,883	2,373	1,944	1,614	1,298	1,017	0,797	0,633	0,501	0,395	0,312	0,250	0,205	0,174	0,150	0,133	0,119	0,108	
10,000	0,259	0,290	0,327	0,372	0,428	0,495	0,578	0,680	0,806	0,961	1,156	1,441	1,867	2,444	3,114	3,526	3,634	3,626	3,579	3,540	3,494	3,446	3,400	3,354	3,316	3,288	3,193	2,901	2,392	1,973	1,645	1,329	1,033	0,803	0,639	0,517	0,417	0,335	0,270	0,221	0,186	0,160	0,140	0,124	0,111	
7,500	0,256	0,288	0,326	0,375	0,435	0,507	0,593	0,692	0,812	0,957	1,146	1,422	1,833	2,380	2,995	3,379	3,473	3,463	3,424	3,398	3,372	3,348	3,322	3,303	3,284	3,271	3,189	2,892	2,379	1,970	1,637	1,324	1,029	0,795	0,632	0,519	0,430	0,353	0,291	0,242	0,202	0,172	0,148	0,130	0,116	
5,000	0,258	0,291	0,332	0,382	0,443	0,517	0,602	0,700	0,813	0,951	1,135	1,406	1,782	2,282	2,841	3,208	3,291	3,280	3,255	3,242	3,246	3,246	3,241	3,225	3,209	3,209	3,143	2,850	2,339	1,930	1,600	1,297	1,014	0,790	0,632	0,521	0,438	0,370	0,313	0,265	0,224	0,190	0,163	0,142	0,125	
2,500	0,258	0,294	0,336	0,388	0,451	0,525	0,608	0,702	0,811	0,942	1,121	1,380	1,741	2,207	2,696	3,022	3,099	3,100	3,097	3,106	3,124	3,128	3,120	3,105	3,102	3,114	3,051	2,773	2,275	1,877	1,560	1,282	1,015	0,799	0,639	0,525	0,443	0,380	0,328	0,283	0,244	0,211	0,183	0,159	0,139	
0,000	0,261	0,298	0,342	0,394	0,455	0,527	0,607	0,699	0,803	0,933	1,110	1,361	1,701	2,116	2,543	2,836	2,911	2,930	2,947	2,969	2,984	2,986	2,981	2,987	2,997	3,013	2,946	2,683	2,225	1,837	1,529	1,270	1,022	0,820	0,660	0,542	0,455	0,392	0,342	0,300	0,264	0,233	0,205	0,180	0,158	
-2,500	0,265	0,304	0,348	0,399	0,457	0,524	0,600	0,688	0,790	0,916	1,085	1,321	1,641	2,037	2,408	2,658	2,732	2,766	2,796	2,830	2,846	2,860	2,882	2,906	2,910	2,919	2,865	2,629	2,188	1,808	1,522	1,285	1,056	0,861	0,706	0,580	0,484	0,417	0,367	0,326	0,289	0,256	0,226	0,199	0,174	
-5,000	0,271	0,312	0,357	0,406	0,462	0,525	0,595	0,676	0,772	0,894	1,054	1,267	1,559	1,927	2,289	2,502	2,588	2,642	2,684	2,726	2,760	2,788	2,821	2,837	2,846	2,868	2,830	2,611	2,201	1,844	1,573	1,344	1,124	0,930	0,768	0,629	0,521	0,445	0,391	0,346	0,306	0,271	0,239	0,210	0,184	
-7,500	0,279	0,321	0,365	0,414	0,467	0,526	0,594	0,674	0,768	0,881	1,024	1,207	1,466	1,823	2,197	2,407	2,513	2,575	2,627	2,677	2,717	2,741	2,778	2,811	2,846	2,883	2,852	2,677	2,301	1,949	1,669	1,425	1,194	0,986	0,815	0,668	0,552	0,469	0,408	0,359	0,316	0,279	0,246	0,217	0,192	
-10,000	0,282	0,321	0,362	0,406	0,456	0,512	0,577	0,655	0,747	0,854	0,989	1,162	1,412	1,763	2,128	2,349	2,477	2,553	2,610	2,657	2,694	2,741	2,795	2,844	2,891	2,952	2,957	2,817	2,443	2,064	1,756	1,492	1,249	1,024	0,845	0,695	0,573	0,484	0,419	0,368	0,326	0,290	0,258	0,230	0,206	
-12,500	0,272	0,306	0,343	0,382	0,425	0,476	0,535	0,608	0,701	0,814	0,944	1,114	1,357	1,700	2,066	2,308	2,468	2,554	2,608	2,659	2,714	2,785	2,849	2,911	2,985	3,078	3,111	2,979	2,590	2,175	1,816	1,520	1,264	1,031	0,848	0,708	0,592	0,501	0,432	0,379	0,336	0,301	0,270	0,243	0,219	
-15,000	0,251	0,281	0,313	0,348	0,385	0,428	0,479	0,541	0,623	0,730	0,867	1,043	1,301	1,656	2,022	2,292	2,467	2,561	2,621	2,686	2,763	2,848	2,935	3,031	3,132	3,240	3,276	3,128	2,696	2,249	1,856	1,531	1,259	1,019	0,834	0,706	0,605	0,521	0,454	0,399	0,355	0,318	0,286	0,258	0,233	
-17,500	0,225	0,250	0,276	0,305	0,335	0,369	0,408	0,455	0,518	0,612	0,755	0,961	1,250	1,612	1,988	2,274	2,462	2,565	2,637	2,718	2,825	2,946	3,064	3,172	3,278	3,381	3,412	3,238	2,749	2,243	1,837	1,517	1,249	1,018	0,837	0,713	0,621	0,541	0,473	0,417	0,372	0,334	0,301	0,272	0,245	
-20,000	0,195	0,214	0,234	0,256	0,279	0,304	0,333	0,369	0,421	0,505	0,643	0,853	1,163	1,533	1,918	2,221	2,424	2,542	2,624	2,738	2,883	3,024	3,136	3,239	3,353	3,451	3,464	3,258	2,741	2,185	1,770	1,471	1,235	1,034	0,865	0,737	0,643	0,562	0,491	0,430	0,381	0,342	0,308	0,278	0,251	
-22,500	0,163	0,177	0,191	0,205	0,222	0,241	0,265	0,296	0,341	0,417	0,544	0,743	1,045	1,410	1,780	2,096	2,296	2,418	2,539	2,688	2,831	2,958	3,069	3,176	3,274	3,365	3,385	3,167	2,662	2,105	1,698	1,431	1,229	1,055	0,892	0,760	0,662	0,582	0,508	0,442	0,388	0,344	0,309	0,278	0,250	
-25,000	0,132	0,142	0,152	0,162	0,175	0,191	0,211	0,239	0,282	0,353	0,469	0,651	0,932	1,270	1,594	1,888	2,082	2,191	2,337	2,489	2,610	2,729	2,858	2,951	3,002	3,083	3,154	2,944	2,456	1,973	1,616	1,382	1,199	1,039	0,887	0,755	0,655	0,576	0,506	0,441	0,385	0,339	0,303	0,271	0,244	
-27,500	0,103	0,112	0,122	0,132	0,145	0,160	0,179	0,204	0,242	0,305	0,409	0,575	0,826	1,124	1,399	1,664	1,847	1,941	2,069	2,202	2,312	2,427	2,545	2,620	2,658	2,729	2,812	2,615	2,178	1,791	1,499	1,285	1,117	0,969	0,838	0,716	0,617	0,539	0,473	0,414	0,364	0,322	0,287	0,257	0,231	
-30,000	0,084	0,094	0,105	0,116	0,128	0,142	0,159	0,181	0,215	0,272	0,363	0,505	0,710	0,956	1,205	1,447	1,623	1,712	1,821	1,934	2,031	2,127	2,231	2,306	2,356	2,426	2,496	2,305	1,926	1,610	1,357	1,152	1,000	0,867	0,756	0,653	0,561	0,488	0,429	0,378	0,333	0,296	0,264	0,237	0,213	
-32,500	0,074	0,083	0,093	0,105	0,116	0,129	0,144	0,164	0,194	0,243	0,322	0,444	0,602	0,785	1,003	1,234	1,413	1,496	1,582	1,679	1,757	1,844	1,948	2,025	2,083	2,143	2,183	1,993	1,668	1,408	1,198	1,009	0,870	0,752	0,657	0,574	0,496	0,429	0,377	0,334	0,297	0,266	0,239	0,216	0,195	
-35,000	0,066	0,074	0,084	0,095	0,107	0,119	0,133	0,152	0,179	0,224	0,296	0,397	0,513	0,638	0,807	1,033	1,207	1,275	1,338	1,429	1,499	1,580	1,680	1,747	1,792	1,835	1,856	1,662	1,400	1,195	1,019	0,858	0,735	0,642	0,565	0,500	0,436	0,376	0,328	0,290	0,259	0,233	0,211	0,192	0,175	
-37,500	0,060	0,067	0,076	0,087	0,098	0,111	0,126	0,145	0,174	0,216	0,276	0,354	0,437	0,519	0,626	0,803	0,946	1,012	1,080	1,166	1,231	1,300	1,382	1,428	1,459	1,491	1,502	1,338	1,125	0,970	0,822	0,696	0,587	0,517	0,463	0,417	0,375	0,330	0,289	0,255	0,227	0,204	0,185	0,168	0,153	
-40,000	0,055	0,061	0,069	0,079	0,091	0,105	0,122	0,145	0,176	0,216	0,263	0,309	0,355	0,397	0,455	0,564	0,663	0,731	0,806	0,883	0,934	0,980	1,039	1,070	1,085	1,102	1,121	0,995	0,848	0,747	0,638	0,542	0,449	0,392	0,355	0,326	0,301	0,275	0,245	0,218	0,196	0,177	0,161	0,147	0,134	
-42,500	0,050	0,055	0,062	0,071	0,084	0,100	0,120	0,144	0,170	0,199	0,223	0,240	0,250	0,268	0,307	0,365	0,404	0,459	0,529	0,575	0,597	0,624	0,671	0,685	0,673	0,668	0,729	0,660	0,573	0,512	0,441	0,377	0,319	0,278	0,255	0,238	0,224	0,211	0,193	0,173	0,156	0,143	0,131	0,121	0,111	
-45,000	0,045	0,050	0,055	0,063	0,074	0,089	0,106	0,125	0,141	0,154	0,162	0,164	0,164	0,178	0,205	0,225	0,228	0,255	0,311	0,316	0,311	0,330	0,371	0,365	0,336	0,326	0,395	0,367	0,320	0,291	0,256	0,220	0,196	0,178	0,165	0,157	0,149	0,143	0,135	0,125	0,114	0,105	0,097	0,090	0,084	
-47,500	0,041	0,045	0,049	0,055	0,063	0,073	0,085	0,097	0,107	0,113	0,118	0,123	0,127	0,133	0,142	0,145	0,148	0,158	0,176	0,172	0,171	0,179	0,194	0,185	0,177	0,172	0,183	0,174	0,163	0,153	0,140	0,126	0,116	0,109	0,103	0,098	0,094	0,090	0,086	0,082	0,077	0,072	0,068	0,064	0,060	
-50,000	0,037	0,040	0,044	0,048	0,054	0,062	0,071	0,081	0,089	0,096	0,101	0,104	0,107	0,109	0,112	0,114	0,117	0,120	0,123	0,124	0,125	0,126	0,126	0,124	0,120	0,118	0,114	0,111	0,105	0,100	0,094	0,089	0,085	0,080	0,076	0,073	0,069	0,066	0,063	0,060	0,057	0,054	0,052	0,049	0,047	
-52,500	0,034	0,036	0,039	0,042	0,047	0,053	0,061	0,070	0,078	0,084	0,088	0,091	0,093	0,094	0,095	0,096	0,097	0,098	0,099	0,099	0,098	0,098	0,096	0,094	0,092	0,090	0,087	0,084	0,082	0,079	0,075	0,072	0,069	0,066	0,064	0,061	0,058	0,056	0,053	0,051	0,049	0,047	0,044	0,042	0,041	
-55,000	0,031	0,033	0,035	0,038	0,042	0,046	0,053	0,061	0,069	0,074	0,078	0,080	0,081	0,082	0,082	0,083	0,083	0,082	0,082	0,081	0,079	0,078	0,077	0,076	0,074	0,073	0,071	0,070	0,068	0,066	0,064	0,062	0,060	0,058	0,056	0,053	0,051	0,049	0,047	0,045	0,043	0,042	0,040	0,038	0,037	
