# Supplementary material for: 4D dose simulation in volumetric arc therapy: Accuracy and affecting parameters
Source: PLoS One. 2017 Feb 23;12(2):e0172810. doi: 10.1371/journal.pone.0172810 (PMC5322962; doi:10.1371/journal.pone.0172810)
Supplement: S1 File — The zip-file contains the simulated 4D VMAT dose distributions and the the dose measurements (serving as ground truth data) that are underlying the figures and numbers presented in the manuscript. For further details see the Readme.md file contained in the zip-file. (ZIP) [file pone.0172810.s001.zip › 2016_PLOS_Sothmann___SupportingInformation/Simulation_150Degree/Case1d.dat]

PTW-Image File Format
VERSION		1.0
PIXELSPERLINE	45
LINESPERIMAGE	45
XRESOLUTION	2,500
YRESOLUTION	2,500
XCOORDINATE	-56,250
YCOORDINATE	55,000
UNIT		unknown
SOFTWARE	StandardMatrix
NORMALIZATION	4,029
0;-56,250	-53,750	-51,250	-48,750	-46,250	-43,750	-41,250	-38,750	-36,250	-33,750	-31,250	-28,750	-26,250	-23,750	-21,250	-18,750	-16,250	-13,750	-11,250	-8,750	-6,250	-3,750	-1,250	1,250	3,750	6,250	8,750	11,250	13,750	16,250	18,750	21,250	23,750	26,250	28,750	31,250	33,750	36,250	38,750	41,250	43,750	46,250	48,750	51,250	53,750	
55,000	0,028	0,030	0,031	0,033	0,034	0,036	0,038	0,039	0,041	0,044	0,046	0,048	0,051	0,053	0,057	0,061	0,066	0,070	0,074	0,078	0,081	0,084	0,085	0,085	0,081	0,076	0,070	0,066	0,063	0,060	0,058	0,055	0,053	0,051	0,049	0,047	0,045	0,043	0,041	0,039	0,038	0,036	0,034	0,033	0,031	
52,500	0,031	0,032	0,034	0,036	0,037	0,039	0,041	0,044	0,046	0,049	0,052	0,055	0,060	0,065	0,070	0,075	0,081	0,085	0,090	0,093	0,097	0,099	0,100	0,099	0,095	0,088	0,082	0,076	0,072	0,069	0,065	0,062	0,060	0,057	0,054	0,052	0,050	0,047	0,045	0,043	0,041	0,039	0,037	0,036	0,034	
50,000	0,034	0,035	0,037	0,039	0,041	0,044	0,046	0,049	0,053	0,057	0,061	0,067	0,074	0,080	0,087	0,093	0,099	0,105	0,109	0,113	0,116	0,117	0,117	0,115	0,111	0,104	0,096	0,089	0,083	0,079	0,074	0,071	0,067	0,064	0,060	0,058	0,055	0,052	0,050	0,047	0,045	0,043	0,041	0,039	0,037	
47,500	0,037	0,039	0,041	0,044	0,046	0,050	0,053	0,057	0,062	0,069	0,076	0,084	0,092	0,101	0,109	0,118	0,124	0,131	0,135	0,139	0,141	0,141	0,141	0,137	0,132	0,124	0,114	0,105	0,097	0,091	0,085	0,080	0,076	0,071	0,067	0,064	0,061	0,057	0,054	0,052	0,049	0,047	0,044	0,042	0,040	
45,000	0,043	0,045	0,048	0,051	0,054	0,058	0,063	0,070	0,077	0,087	0,098	0,110	0,123	0,137	0,151	0,160	0,167	0,174	0,185	0,190	0,185	0,181	0,180	0,175	0,168	0,157	0,144	0,130	0,118	0,108	0,100	0,093	0,087	0,081	0,076	0,072	0,067	0,064	0,060	0,057	0,054	0,051	0,048	0,045	0,043	
42,500	0,056	0,060	0,063	0,066	0,068	0,073	0,081	0,091	0,103	0,120	0,144	0,177	0,205	0,243	0,310	0,283	0,272	0,301	0,355	0,354	0,294	0,276	0,280	0,277	0,265	0,242	0,212	0,183	0,160	0,143	0,129	0,117	0,107	0,099	0,091	0,083	0,077	0,071	0,066	0,062	0,058	0,055	0,052	0,049	0,046	
40,000	0,073	0,079	0,086	0,091	0,096	0,103	0,115	0,133	0,155	0,186	0,228	0,283	0,348	0,445	0,610	0,603	0,583	0,666	0,732	0,698	0,567	0,523	0,516	0,511	0,486	0,439	0,365	0,306	0,260	0,221	0,189	0,162	0,141	0,125	0,112	0,100	0,090	0,081	0,074	0,069	0,064	0,061	0,057	0,054	0,051	
37,500	0,090	0,101	0,112	0,123	0,133	0,145	0,163	0,188	0,219	0,259	0,316	0,390	0,496	0,667	0,933	1,059	1,074	1,160	1,192	1,136	0,986	0,894	0,848	0,830	0,795	0,722	0,604	0,512	0,425	0,352	0,287	0,231	0,187	0,156	0,133	0,115	0,102	0,092	0,084	0,078	0,073	0,069	0,065	0,062	0,059	
35,000	0,109	0,123	0,139	0,154	0,168	0,185	0,207	0,239	0,280	0,333	0,408	0,511	0,668	0,940	1,302	1,492	1,542	1,611	1,630	1,564	1,409	1,279	1,200	1,158	1,103	1,014	0,883	0,757	0,632	0,517	0,419	0,331	0,255	0,201	0,163	0,136	0,119	0,107	0,097	0,090	0,085	0,080	0,075	0,071	0,068	
32,500	0,128	0,145	0,164	0,184	0,204	0,227	0,258	0,300	0,354	0,421	0,515	0,650	0,852	1,200	1,635	1,866	1,932	1,993	2,005	1,926	1,757	1,615	1,520	1,456	1,385	1,287	1,150	1,006	0,848	0,698	0,571	0,455	0,353	0,270	0,211	0,170	0,143	0,126	0,113	0,104	0,096	0,089	0,083	0,078	0,073	
30,000	0,151	0,171	0,193	0,219	0,246	0,277	0,318	0,368	0,432	0,514	0,629	0,799	1,048	1,473	1,973	2,231	2,298	2,352	2,349	2,257	2,079	1,935	1,834	1,761	1,685	1,584	1,447	1,289	1,079	0,886	0,730	0,586	0,457	0,352	0,271	0,211	0,172	0,147	0,129	0,116	0,105	0,097	0,089	0,083	0,078	
27,500	0,174	0,197	0,222	0,250	0,283	0,321	0,371	0,432	0,511	0,613	0,753	0,958	1,266	1,765	2,315	2,585	2,650	2,696	2,684	2,582	2,397	2,254	2,156	2,087	2,013	1,905	1,760	1,584	1,324	1,064	0,867	0,692	0,541	0,423	0,328	0,252	0,200	0,168	0,145	0,128	0,115	0,105	0,096	0,089	0,082	
25,000	0,197	0,224	0,252	0,284	0,322	0,368	0,425	0,497	0,588	0,708	0,875	1,114	1,474	2,028	2,666	2,951	3,013	3,062	3,052	2,943	2,742	2,596	2,508	2,443	2,360	2,244	2,097	1,904	1,584	1,256	1,000	0,789	0,616	0,485	0,384	0,297	0,233	0,190	0,159	0,138	0,123	0,111	0,101	0,093	0,086	
22,500	0,219	0,248	0,281	0,316	0,357	0,408	0,472	0,554	0,658	0,795	0,989	1,267	1,692	2,316	3,030	3,354	3,411	3,474	3,462	3,345	3,122	2,973	2,881	2,811	2,722	2,616	2,462	2,234	1,840	1,440	1,141	0,892	0,688	0,538	0,425	0,329	0,258	0,207	0,170	0,145	0,128	0,115	0,105	0,097	0,089	
20,000	0,228	0,259	0,296	0,338	0,386	0,444	0,516	0,608	0,723	0,874	1,085	1,381	1,854	2,533	3,288	3,727	3,820	3,867	3,799	3,678	3,492	3,335	3,220	3,145	3,069	2,971	2,801	2,530	2,072	1,625	1,282	0,992	0,751	0,575	0,447	0,343	0,268	0,216	0,180	0,155	0,137	0,123	0,112	0,102	0,094	
17,500	0,230	0,263	0,303	0,349	0,402	0,467	0,544	0,640	0,761	0,917	1,138	1,449	1,937	2,652	3,413	3,913	4,029	4,017	3,925	3,825	3,694	3,541	3,422	3,349	3,278	3,198	3,043	2,748	2,243	1,763	1,394	1,079	0,811	0,615	0,471	0,358	0,282	0,232	0,197	0,173	0,154	0,136	0,122	0,109	0,099	
15,000	0,229	0,263	0,303	0,350	0,406	0,475	0,557	0,658	0,787	0,953	1,190	1,511	2,007	2,726	3,444	3,878	3,977	3,948	3,874	3,787	3,687	3,572	3,480	3,403	3,335	3,276	3,153	2,838	2,314	1,841	1,483	1,176	0,902	0,687	0,520	0,392	0,309	0,255	0,217	0,188	0,165	0,145	0,127	0,112	0,101	
12,500	0,228	0,262	0,303	0,354	0,414	0,487	0,575	0,678	0,809	0,980	1,220	1,549	2,023	2,707	3,370	3,754	3,831	3,805	3,733	3,663	3,592	3,519	3,453	3,387	3,328	3,279	3,166	2,868	2,356	1,910	1,569	1,268	0,988	0,759	0,573	0,429	0,334	0,271	0,226	0,192	0,166	0,144	0,126	0,111	0,099	
10,000	0,229	0,263	0,306	0,358	0,421	0,497	0,586	0,693	0,826	0,999	1,234	1,552	2,019	2,668	3,268	3,601	3,660	3,638	3,580	3,534	3,490	3,442	3,398	3,349	3,302	3,268	3,180	2,911	2,407	1,965	1,622	1,320	1,035	0,799	0,602	0,447	0,345	0,276	0,228	0,193	0,166	0,144	0,125	0,111	0,100	
7,500	0,233	0,268	0,313	0,366	0,429	0,506	0,596	0,705	0,843	1,015	1,242	1,537	1,976	2,563	3,112	3,414	3,471	3,464	3,432	3,410	3,386	3,355	3,321	3,288	3,258	3,251	3,187	2,932	2,429	1,988	1,638	1,331	1,038	0,800	0,606	0,452	0,348	0,279	0,230	0,195	0,169	0,148	0,130	0,115	0,103	
5,000	0,240	0,275	0,320	0,373	0,436	0,510	0,598	0,706	0,840	1,009	1,224	1,496	1,902	2,428	2,918	3,207	3,276	3,290	3,284	3,282	3,269	3,246	3,227	3,211	3,199	3,212	3,160	2,911	2,406	1,978	1,633	1,322	1,016	0,770	0,585	0,446	0,352	0,286	0,239	0,205	0,181	0,160	0,141	0,126	0,113	
2,500	0,241	0,275	0,318	0,371	0,431	0,505	0,592	0,699	0,832	0,991	1,191	1,444	1,820	2,304	2,739	3,026	3,102	3,123	3,131	3,136	3,133	3,127	3,123	3,121	3,126	3,143	3,085	2,837	2,345	1,939	1,610	1,296	0,987	0,740	0,564	0,440	0,358	0,300	0,258	0,228	0,203	0,181	0,161	0,144	0,129	
0,000	0,238	0,272	0,315	0,369	0,430	0,501	0,584	0,684	0,807	0,952	1,137	1,375	1,735	2,202	2,607	2,860	2,930	2,952	2,966	2,985	2,994	2,999	3,007	3,018	3,030	3,047	2,987	2,750	2,287	1,895	1,561	1,264	0,973	0,739	0,572	0,457	0,383	0,331	0,293	0,263	0,237	0,211	0,187	0,166	0,149	
-2,500	0,238	0,273	0,315	0,367	0,425	0,492	0,567	0,657	0,768	0,900	1,075	1,314	1,668	2,118	2,472	2,686	2,751	2,778	2,810	2,844	2,867	2,881	2,901	2,921	2,941	2,961	2,909	2,685	2,242	1,854	1,539	1,276	1,016	0,793	0,625	0,510	0,434	0,377	0,333	0,298	0,268	0,239	0,212	0,188	0,169	
-5,000	0,240	0,275	0,316	0,365	0,419	0,481	0,551	0,631	0,731	0,852	1,017	1,253	1,591	2,014	2,334	2,513	2,592	2,643	2,691	2,737	2,774	2,804	2,839	2,863	2,882	2,905	2,864	2,652	2,255	1,888	1,592	1,352	1,105	0,877	0,704	0,583	0,495	0,425	0,369	0,325	0,289	0,257	0,229	0,204	0,184	
-7,500	0,243	0,276	0,314	0,360	0,410	0,464	0,528	0,602	0,696	0,817	0,977	1,210	1,532	1,929	2,233	2,407	2,503	2,566	2,626	2,690	2,743	2,776	2,809	2,836	2,860	2,893	2,873	2,716	2,352	1,993	1,697	1,447	1,189	0,953	0,772	0,645	0,547	0,466	0,400	0,350	0,310	0,277	0,247	0,220	0,198	
-10,000	0,239	0,270	0,305	0,346	0,393	0,443	0,503	0,576	0,671	0,793	0,954	1,179	1,497	1,870	2,169	2,355	2,466	2,543	2,617	2,686	2,732	2,768	2,807	2,845	2,885	2,952	2,982	2,859	2,481	2,101	1,786	1,521	1,251	1,010	0,825	0,694	0,591	0,504	0,433	0,379	0,336	0,300	0,267	0,238	0,213	
-12,500	0,231	0,260	0,293	0,330	0,372	0,419	0,474	0,541	0,631	0,749	0,911	1,144	1,461	1,823	2,117	2,323	2,456	2,540	2,613	2,679	2,736	2,793	2,846	2,908	2,985	3,082	3,126	3,002	2,604	2,193	1,848	1,559	1,274	1,034	0,858	0,731	0,631	0,542	0,469	0,411	0,364	0,324	0,288	0,256	0,228	
-15,000	0,217	0,243	0,272	0,305	0,343	0,385	0,435	0,496	0,577	0,687	0,843	1,081	1,423	1,782	2,081	2,313	2,457	2,542	2,615	2,689	2,768	2,845	2,934	3,028	3,124	3,219	3,260	3,109	2,697	2,270	1,896	1,582	1,294	1,057	0,886	0,761	0,660	0,571	0,497	0,438	0,388	0,346	0,308	0,274	0,243	
-17,500	0,197	0,222	0,248	0,278	0,312	0,349	0,392	0,443	0,512	0,607	0,754	0,989	1,341	1,740	2,060	2,305	2,461	2,542	2,616	2,705	2,810	2,919	3,031	3,141	3,248	3,348	3,385	3,209	2,757	2,295	1,899	1,580	1,313	1,095	0,929	0,799	0,690	0,595	0,516	0,454	0,402	0,358	0,318	0,283	0,252	
-20,000	0,178	0,200	0,223	0,249	0,278	0,308	0,342	0,383	0,440	0,525	0,668	0,906	1,264	1,672	1,996	2,239	2,409	2,497	2,577	2,694	2,833	2,962	3,081	3,200	3,319	3,425	3,449	3,248	2,775	2,293	1,880	1,566	1,320	1,119	0,958	0,827	0,713	0,613	0,530	0,463	0,408	0,361	0,320	0,283	0,253	
-22,500	0,158	0,177	0,197	0,218	0,242	0,268	0,295	0,329	0,381	0,466	0,611	0,845	1,172	1,526	1,822	2,075	2,276	2,364	2,464	2,614	2,769	2,900	3,017	3,133	3,245	3,344	3,386	3,189	2,733	2,265	1,865	1,551	1,314	1,122	0,967	0,839	0,721	0,616	0,530	0,460	0,404	0,356	0,315	0,279	0,249	
-25,000	0,137	0,153	0,170	0,188	0,207	0,229	0,253	0,284	0,333	0,422	0,568	0,780	1,057	1,350	1,612	1,866	2,060	2,135	2,262	2,429	2,550	2,669	2,808	2,901	2,966	3,060	3,173	3,011	2,586	2,150	1,783	1,488	1,260	1,080	0,932	0,811	0,697	0,592	0,507	0,439	0,384	0,338	0,299	0,266	0,237	
-27,500	0,114	0,127	0,140	0,155	0,173	0,192	0,215	0,245	0,294	0,380	0,519	0,708	0,939	1,186	1,422	1,657	1,828	1,897	2,016	2,160	2,261	2,365	2,499	2,570	2,629	2,724	2,850	2,713	2,329	1,954	1,631	1,360	1,148	0,983	0,845	0,731	0,629	0,536	0,460	0,399	0,349	0,308	0,273	0,243	0,217	
-30,000	0,091	0,102	0,115	0,129	0,146	0,166	0,188	0,217	0,260	0,332	0,450	0,612	0,813	1,032	1,247	1,461	1,615	1,681	1,779	1,899	1,991	2,094	2,215	2,288	2,354	2,446	2,549	2,419	2,076	1,746	1,450	1,202	1,009	0,862	0,740	0,637	0,548	0,469	0,404	0,352	0,308	0,272	0,241	0,215	0,192	
-32,500	0,076	0,086	0,098	0,112	0,128	0,146	0,166	0,191	0,226	0,282	0,373	0,509	0,687	0,879	1,063	1,261	1,400	1,457	1,547	1,660	1,758	1,859	1,969	2,044	2,113	2,188	2,258	2,118	1,810	1,529	1,261	1,031	0,861	0,736	0,631	0,542	0,465	0,400	0,348	0,305	0,268	0,237	0,211	0,189	0,169	
-35,000	0,067	0,075	0,086	0,099	0,113	0,129	0,147	0,168	0,195	0,238	0,309	0,409	0,557	0,727	0,888	1,058	1,185	1,241	1,333	1,446	1,536	1,625	1,730	1,801	1,855	1,905	1,951	1,807	1,526	1,284	1,056	0,857	0,719	0,619	0,534	0,458	0,391	0,337	0,294	0,259	0,230	0,205	0,184	0,166	0,150	
-37,500	0,060	0,067	0,076	0,087	0,099	0,113	0,128	0,146	0,169	0,203	0,257	0,329	0,430	0,573	0,705	0,845	0,965	1,014	1,098	1,202	1,283	1,363	1,452	1,504	1,540	1,567	1,598	1,477	1,233	1,020	0,829	0,669	0,566	0,496	0,438	0,383	0,330	0,284	0,248	0,219	0,196	0,175	0,157	0,142	0,130	
-40,000	0,055	0,060	0,068	0,077	0,088	0,100	0,113	0,129	0,149	0,179	0,224	0,280	0,346	0,425	0,511	0,616	0,714	0,749	0,823	0,924	0,989	1,048	1,114	1,140	1,146	1,158	1,195	1,112	0,938	0,775	0,624	0,497	0,422	0,374	0,339	0,305	0,268	0,235	0,207	0,185	0,166	0,149	0,134	0,122	0,112	
-42,500	0,050	0,055	0,061	0,069	0,079	0,090	0,102	0,116	0,133	0,160	0,197	0,235	0,267	0,292	0,320	0,386	0,453	0,461	0,534	0,621	0,644	0,671	0,726	0,726	0,704	0,703	0,777	0,743	0,633	0,516	0,420	0,341	0,294	0,266	0,246	0,228	0,204	0,180	0,161	0,146	0,133	0,121	0,111	0,102	0,094	
-45,000	0,045	0,049	0,055	0,061	0,070	0,081	0,092	0,104	0,118	0,135	0,158	0,179	0,187	0,189	0,194	0,225	0,248	0,254	0,303	0,348	0,337	0,347	0,399	0,386	0,352	0,351	0,420	0,405	0,346	0,281	0,236	0,206	0,185	0,172	0,162	0,152	0,141	0,127	0,115	0,105	0,097	0,090	0,083	0,078	0,073	
-47,500	0,041	0,045	0,049	0,054	0,062	0,071	0,081	0,092	0,102	0,113	0,123	0,130	0,132	0,134	0,139	0,146	0,154	0,160	0,174	0,182	0,183	0,188	0,204	0,194	0,186	0,187	0,196	0,184	0,169	0,148	0,133	0,122	0,113	0,106	0,101	0,095	0,090	0,085	0,079	0,074	0,069	0,065	0,061	0,058	0,055	
-50,000	0,037	0,040	0,044	0,048	0,054	0,062	0,071	0,080	0,089	0,097	0,103	0,107	0,109	0,111	0,113	0,116	0,119	0,122	0,126	0,128	0,130	0,131	0,131	0,130	0,126	0,124	0,120	0,115	0,108	0,101	0,094	0,089	0,084	0,079	0,075	0,071	0,068	0,064	0,061	0,058	0,055	0,052	0,049	0,047	0,045	
-52,500	0,034	0,036	0,039	0,043	0,048	0,054	0,061	0,070	0,078	0,085	0,090	0,092	0,093	0,095	0,096	0,097	0,098	0,100	0,101	0,101	0,101	0,101	0,099	0,097	0,095	0,093	0,090	0,087	0,083	0,079	0,076	0,072	0,069	0,066	0,063	0,060	0,057	0,055	0,052	0,050	0,048	0,045	0,043	0,041	0,040	
-55,000	0,031	0,033	0,035	0,038	0,042	0,047	0,053	0,061	0,069	0,075	0,079	0,081	0,082	0,082	0,083	0,083	0,084	0,084	0,083	0,082	0,081	0,080	0,079	0,077	0,076	0,075	0,073	0,071	0,068	0,066	0,064	0,062	0,059	0,057	0,055	0,053	0,051	0,049	0,047	0,045	0,043	0,041	0,039	0,038	0,036	
