# Supplementary material for: 4D dose simulation in volumetric arc therapy: Accuracy and affecting parameters
Source: PLoS One. 2017 Feb 23;12(2):e0172810. doi: 10.1371/journal.pone.0172810 (PMC5322962; doi:10.1371/journal.pone.0172810)
Supplement: S1 File — The zip-file contains the simulated 4D VMAT dose distributions and the the dose measurements (serving as ground truth data) that are underlying the figures and numbers presented in the manuscript. For further details see the Readme.md file contained in the zip-file. (ZIP) [file pone.0172810.s001.zip › 2016_PLOS_Sothmann___SupportingInformation/Simulation_150Degree/Case1e.dat]

PTW-Image File Format
VERSION		1.0
PIXELSPERLINE	45
LINESPERIMAGE	45
XRESOLUTION	2,500
YRESOLUTION	2,500
XCOORDINATE	-56,250
YCOORDINATE	55,000
UNIT		unknown
SOFTWARE	StandardMatrix
NORMALIZATION	3,916
0;-56,250	-53,750	-51,250	-48,750	-46,250	-43,750	-41,250	-38,750	-36,250	-33,750	-31,250	-28,750	-26,250	-23,750	-21,250	-18,750	-16,250	-13,750	-11,250	-8,750	-6,250	-3,750	-1,250	1,250	3,750	6,250	8,750	11,250	13,750	16,250	18,750	21,250	23,750	26,250	28,750	31,250	33,750	36,250	38,750	41,250	43,750	46,250	48,750	51,250	53,750	
55,000	0,028	0,030	0,031	0,033	0,034	0,036	0,038	0,040	0,042	0,044	0,046	0,048	0,051	0,053	0,057	0,060	0,064	0,069	0,073	0,078	0,082	0,085	0,087	0,087	0,086	0,084	0,080	0,074	0,069	0,064	0,061	0,058	0,055	0,053	0,051	0,048	0,046	0,044	0,042	0,040	0,039	0,037	0,035	0,033	0,032	
52,500	0,031	0,032	0,034	0,036	0,038	0,040	0,042	0,044	0,047	0,049	0,052	0,055	0,059	0,063	0,068	0,073	0,079	0,085	0,090	0,095	0,099	0,103	0,104	0,104	0,102	0,099	0,093	0,086	0,079	0,074	0,070	0,066	0,063	0,060	0,057	0,054	0,051	0,049	0,047	0,045	0,042	0,040	0,039	0,037	0,035	
50,000	0,034	0,035	0,037	0,039	0,042	0,044	0,047	0,050	0,053	0,057	0,061	0,066	0,071	0,077	0,084	0,092	0,099	0,106	0,112	0,118	0,123	0,126	0,127	0,125	0,122	0,117	0,110	0,101	0,093	0,086	0,081	0,076	0,071	0,067	0,064	0,060	0,057	0,054	0,052	0,049	0,047	0,044	0,042	0,040	0,038	
47,500	0,037	0,039	0,041	0,044	0,047	0,050	0,053	0,057	0,062	0,067	0,073	0,080	0,088	0,097	0,106	0,116	0,125	0,134	0,143	0,150	0,156	0,158	0,157	0,154	0,148	0,141	0,132	0,122	0,111	0,102	0,094	0,088	0,082	0,076	0,072	0,067	0,064	0,060	0,057	0,054	0,051	0,048	0,046	0,043	0,041	
45,000	0,041	0,044	0,047	0,050	0,054	0,058	0,063	0,069	0,075	0,082	0,090	0,101	0,113	0,127	0,142	0,157	0,171	0,183	0,194	0,205	0,213	0,213	0,206	0,199	0,193	0,183	0,169	0,154	0,139	0,125	0,113	0,103	0,095	0,088	0,081	0,076	0,071	0,067	0,063	0,059	0,056	0,053	0,050	0,047	0,045	
42,500	0,047	0,051	0,056	0,061	0,067	0,074	0,082	0,092	0,101	0,110	0,121	0,137	0,162	0,199	0,238	0,264	0,288	0,308	0,327	0,353	0,358	0,343	0,317	0,310	0,310	0,293	0,263	0,226	0,193	0,166	0,145	0,128	0,115	0,103	0,094	0,086	0,080	0,074	0,069	0,065	0,061	0,058	0,054	0,051	0,048	
40,000	0,057	0,063	0,070	0,079	0,089	0,100	0,113	0,128	0,144	0,159	0,176	0,203	0,253	0,339	0,433	0,495	0,560	0,622	0,668	0,695	0,673	0,631	0,587	0,573	0,565	0,541	0,492	0,406	0,316	0,256	0,208	0,173	0,147	0,127	0,112	0,100	0,091	0,084	0,077	0,072	0,068	0,064	0,060	0,056	0,053	
37,500	0,070	0,079	0,089	0,102	0,116	0,133	0,150	0,170	0,192	0,217	0,249	0,297	0,376	0,507	0,669	0,818	0,951	1,074	1,138	1,148	1,107	1,043	0,982	0,937	0,905	0,870	0,791	0,662	0,527	0,417	0,317	0,246	0,195	0,160	0,137	0,120	0,107	0,097	0,090	0,084	0,078	0,073	0,068	0,064	0,060	
35,000	0,087	0,099	0,113	0,129	0,147	0,168	0,190	0,216	0,248	0,289	0,343	0,420	0,538	0,713	0,939	1,182	1,382	1,532	1,609	1,606	1,542	1,457	1,375	1,298	1,238	1,170	1,060	0,915	0,773	0,624	0,473	0,364	0,280	0,220	0,180	0,153	0,135	0,120	0,109	0,100	0,092	0,086	0,080	0,074	0,068	
32,500	0,107	0,122	0,139	0,158	0,180	0,207	0,238	0,275	0,320	0,379	0,459	0,563	0,709	0,925	1,224	1,533	1,782	1,949	2,024	1,995	1,899	1,794	1,687	1,592	1,514	1,421	1,295	1,147	1,005	0,833	0,661	0,523	0,407	0,314	0,248	0,203	0,173	0,152	0,135	0,121	0,110	0,101	0,092	0,084	0,077	
30,000	0,133	0,151	0,172	0,195	0,222	0,255	0,296	0,345	0,406	0,482	0,578	0,702	0,881	1,166	1,546	1,904	2,173	2,349	2,396	2,328	2,202	2,079	1,958	1,865	1,778	1,676	1,544	1,407	1,258	1,077	0,877	0,697	0,544	0,420	0,326	0,260	0,215	0,185	0,162	0,144	0,129	0,117	0,106	0,097	0,088	
27,500	0,158	0,180	0,205	0,234	0,268	0,309	0,359	0,421	0,497	0,587	0,697	0,846	1,081	1,458	1,889	2,275	2,554	2,724	2,733	2,625	2,490	2,353	2,230	2,135	2,048	1,947	1,822	1,692	1,532	1,331	1,087	0,846	0,658	0,512	0,400	0,315	0,255	0,214	0,185	0,163	0,145	0,130	0,118	0,107	0,097	
25,000	0,186	0,212	0,242	0,278	0,321	0,371	0,432	0,507	0,594	0,691	0,817	1,003	1,326	1,771	2,246	2,638	2,962	3,115	3,071	2,935	2,793	2,640	2,514	2,420	2,347	2,244	2,121	1,984	1,814	1,578	1,278	0,989	0,770	0,605	0,478	0,375	0,296	0,240	0,202	0,174	0,153	0,136	0,122	0,111	0,101	
22,500	0,218	0,248	0,285	0,328	0,378	0,437	0,506	0,590	0,683	0,785	0,936	1,187	1,620	2,121	2,623	3,056	3,398	3,518	3,411	3,274	3,116	2,947	2,810	2,736	2,659	2,545	2,421	2,281	2,086	1,806	1,451	1,132	0,879	0,684	0,537	0,418	0,325	0,258	0,211	0,179	0,155	0,137	0,123	0,111	0,100	
20,000	0,249	0,282	0,320	0,365	0,416	0,477	0,549	0,637	0,742	0,873	1,060	1,355	1,839	2,434	2,977	3,433	3,723	3,813	3,723	3,584	3,400	3,233	3,113	3,041	2,939	2,820	2,707	2,563	2,327	1,987	1,586	1,239	0,954	0,727	0,560	0,431	0,336	0,268	0,221	0,187	0,161	0,140	0,124	0,112	0,101	
17,500	0,265	0,296	0,333	0,376	0,426	0,487	0,561	0,653	0,769	0,925	1,140	1,453	1,960	2,624	3,190	3,592	3,837	3,916	3,846	3,702	3,536	3,413	3,326	3,245	3,134	3,035	2,932	2,761	2,474	2,076	1,642	1,282	0,993	0,759	0,582	0,447	0,350	0,284	0,236	0,201	0,172	0,149	0,131	0,116	0,105	
15,000	0,267	0,298	0,334	0,377	0,429	0,491	0,566	0,662	0,785	0,952	1,188	1,531	2,057	2,697	3,234	3,586	3,794	3,851	3,771	3,653	3,543	3,463	3,398	3,331	3,248	3,156	3,036	2,813	2,475	2,042	1,629	1,313	1,047	0,815	0,628	0,482	0,378	0,306	0,254	0,215	0,184	0,158	0,137	0,121	0,109	
12,500	0,268	0,299	0,335	0,378	0,429	0,490	0,567	0,668	0,801	0,976	1,217	1,563	2,093	2,705	3,197	3,520	3,694	3,710	3,637	3,557	3,489	3,443	3,400	3,345	3,275	3,184	3,027	2,761	2,397	1,992	1,634	1,352	1,102	0,869	0,671	0,515	0,403	0,324	0,267	0,224	0,191	0,165	0,143	0,126	0,112	
10,000	0,264	0,294	0,331	0,374	0,426	0,492	0,575	0,680	0,813	0,988	1,230	1,596	2,140	2,710	3,146	3,421	3,545	3,543	3,493	3,446	3,418	3,395	3,360	3,316	3,262	3,173	2,992	2,706	2,340	1,965	1,637	1,368	1,130	0,900	0,694	0,531	0,416	0,336	0,277	0,234	0,200	0,172	0,150	0,132	0,117	
7,500	0,260	0,291	0,329	0,374	0,431	0,501	0,589	0,695	0,828	1,004	1,245	1,611	2,136	2,666	3,058	3,282	3,360	3,359	3,337	3,324	3,319	3,315	3,297	3,269	3,237	3,157	2,955	2,645	2,276	1,925	1,613	1,357	1,123	0,900	0,700	0,540	0,428	0,350	0,292	0,247	0,213	0,184	0,160	0,140	0,123	
5,000	0,258	0,290	0,330	0,378	0,436	0,510	0,600	0,708	0,841	1,010	1,238	1,580	2,081	2,593	2,941	3,114	3,167	3,177	3,177	3,188	3,211	3,216	3,213	3,207	3,197	3,103	2,868	2,544	2,200	1,883	1,596	1,340	1,103	0,874	0,684	0,541	0,443	0,371	0,314	0,269	0,232	0,202	0,176	0,153	0,134	
2,500	0,256	0,292	0,335	0,385	0,445	0,519	0,609	0,714	0,840	1,003	1,219	1,556	2,019	2,489	2,807	2,936	2,980	2,998	3,021	3,059	3,090	3,104	3,111	3,111	3,096	2,991	2,744	2,442	2,144	1,867	1,594	1,329	1,080	0,851	0,667	0,537	0,449	0,387	0,336	0,294	0,258	0,226	0,198	0,172	0,150	
0,000	0,258	0,297	0,341	0,393	0,452	0,523	0,610	0,714	0,839	0,991	1,193	1,496	1,927	2,368	2,645	2,756	2,799	2,841	2,883	2,923	2,953	2,968	2,977	2,981	2,966	2,868	2,647	2,388	2,124	1,874	1,604	1,322	1,065	0,837	0,663	0,543	0,463	0,407	0,362	0,323	0,288	0,254	0,223	0,194	0,169	
-2,500	0,261	0,302	0,348	0,400	0,459	0,528	0,611	0,709	0,825	0,966	1,154	1,436	1,824	2,216	2,459	2,573	2,642	2,704	2,755	2,789	2,810	2,828	2,839	2,855	2,866	2,783	2,585	2,356	2,136	1,908	1,627	1,344	1,092	0,871	0,698	0,578	0,498	0,441	0,395	0,354	0,316	0,280	0,246	0,215	0,187	
-5,000	0,268	0,311	0,358	0,410	0,467	0,533	0,610	0,701	0,809	0,939	1,108	1,357	1,712	2,051	2,273	2,408	2,513	2,590	2,651	2,684	2,704	2,721	2,743	2,781	2,805	2,719	2,558	2,390	2,208	1,979	1,698	1,414	1,161	0,938	0,762	0,638	0,548	0,478	0,422	0,375	0,333	0,294	0,258	0,226	0,199	
-7,500	0,277	0,320	0,365	0,416	0,472	0,534	0,608	0,693	0,793	0,910	1,055	1,280	1,614	1,916	2,128	2,292	2,431	2,532	2,597	2,623	2,649	2,681	2,717	2,754	2,768	2,722	2,621	2,492	2,325	2,089	1,795	1,503	1,241	1,007	0,822	0,689	0,588	0,507	0,444	0,391	0,346	0,305	0,269	0,237	0,210	
-10,000	0,281	0,321	0,364	0,412	0,464	0,521	0,587	0,665	0,756	0,861	1,000	1,215	1,528	1,814	2,037	2,234	2,401	2,512	2,573	2,610	2,649	2,684	2,722	2,773	2,810	2,801	2,728	2,620	2,458	2,210	1,895	1,582	1,304	1,064	0,873	0,731	0,621	0,532	0,462	0,407	0,360	0,319	0,283	0,251	0,224	
-12,500	0,274	0,309	0,348	0,390	0,437	0,487	0,545	0,613	0,691	0,789	0,931	1,150	1,451	1,737	1,979	2,199	2,385	2,507	2,575	2,620	2,661	2,705	2,771	2,850	2,908	2,918	2,864	2,762	2,589	2,313	1,975	1,646	1,339	1,090	0,900	0,760	0,651	0,561	0,487	0,427	0,376	0,334	0,296	0,263	0,235	
-15,000	0,256	0,287	0,319	0,355	0,395	0,437	0,484	0,538	0,605	0,699	0,851	1,084	1,395	1,689	1,949	2,182	2,369	2,496	2,565	2,622	2,691	2,776	2,877	2,965	3,028	3,063	3,017	2,908	2,705	2,382	2,019	1,684	1,368	1,111	0,918	0,777	0,669	0,580	0,506	0,446	0,395	0,352	0,312	0,277	0,246	
-17,500	0,232	0,256	0,281	0,307	0,336	0,367	0,403	0,448	0,515	0,616	0,777	1,022	1,342	1,654	1,928	2,151	2,330	2,451	2,547	2,649	2,765	2,877	2,981	3,076	3,161	3,216	3,173	3,037	2,772	2,409	2,019	1,665	1,367	1,129	0,944	0,798	0,683	0,590	0,514	0,453	0,403	0,360	0,321	0,285	0,254	
-20,000	0,201	0,217	0,233	0,250	0,269	0,292	0,324	0,371	0,441	0,548	0,718	0,972	1,282	1,578	1,849	2,067	2,253	2,409	2,545	2,677	2,798	2,921	3,045	3,159	3,257	3,322	3,272	3,078	2,751	2,362	1,976	1,624	1,341	1,122	0,952	0,812	0,696	0,598	0,517	0,453	0,401	0,358	0,319	0,285	0,253	
-22,500	0,165	0,174	0,184	0,196	0,210	0,231	0,261	0,309	0,381	0,492	0,662	0,905	1,190	1,471	1,731	1,964	2,163	2,334	2,461	2,579	2,723	2,878	3,010	3,127	3,235	3,296	3,206	2,950	2,623	2,258	1,904	1,569	1,295	1,093	0,939	0,809	0,694	0,594	0,512	0,446	0,393	0,350	0,312	0,279	0,248	
-25,000	0,130	0,137	0,145	0,155	0,168	0,188	0,218	0,266	0,338	0,446	0,612	0,836	1,104	1,375	1,633	1,850	2,026	2,155	2,255	2,369	2,544	2,700	2,813	2,934	3,059	3,086	2,928	2,657	2,384	2,067	1,738	1,437	1,201	1,025	0,887	0,769	0,661	0,566	0,487	0,424	0,374	0,332	0,297	0,266	0,237	
-27,500	0,103	0,110	0,119	0,130	0,144	0,164	0,191	0,236	0,306	0,413	0,574	0,784	1,030	1,291	1,525	1,708	1,848	1,944	2,023	2,149	2,303	2,427	2,527	2,656	2,769	2,751	2,566	2,319	2,068	1,784	1,499	1,250	1,057	0,909	0,788	0,683	0,591	0,509	0,442	0,387	0,342	0,305	0,273	0,246	0,221	
-30,000	0,088	0,097	0,106	0,117	0,130	0,148	0,174	0,216	0,280	0,376	0,520	0,713	0,943	1,184	1,392	1,554	1,669	1,744	1,817	1,939	2,063	2,166	2,273	2,398	2,483	2,428	2,233	2,012	1,761	1,505	1,265	1,062	0,905	0,782	0,680	0,592	0,515	0,447	0,391	0,345	0,306	0,273	0,245	0,221	0,200	
-32,500	0,079	0,088	0,097	0,107	0,119	0,135	0,158	0,195	0,251	0,340	0,470	0,635	0,836	1,054	1,244	1,389	1,482	1,532	1,611	1,728	1,836	1,935	2,045	2,145	2,178	2,094	1,909	1,699	1,476	1,251	1,051	0,882	0,755	0,658	0,575	0,503	0,440	0,385	0,340	0,303	0,271	0,243	0,219	0,198	0,180	
-35,000	0,072	0,080	0,089	0,099	0,110	0,125	0,146	0,180	0,236	0,319	0,431	0,560	0,717	0,910	1,087	1,206	1,267	1,315	1,410	1,521	1,609	1,698	1,791	1,849	1,847	1,739	1,585	1,392	1,205	1,018	0,857	0,726	0,627	0,552	0,486	0,427	0,374	0,328	0,291	0,261	0,235	0,213	0,193	0,176	0,160	
-37,500	0,065	0,073	0,082	0,092	0,104	0,119	0,141	0,178	0,231	0,305	0,394	0,485	0,581	0,726	0,873	0,970	1,023	1,090	1,193	1,278	1,342	1,409	1,479	1,507	1,486	1,400	1,252	1,090	0,939	0,795	0,668	0,570	0,502	0,450	0,405	0,362	0,320	0,282	0,250	0,224	0,202	0,184	0,167	0,152	0,139	
-40,000	0,059	0,067	0,077	0,088	0,101	0,120	0,147	0,185	0,233	0,284	0,336	0,382	0,428	0,521	0,630	0,709	0,764	0,847	0,929	0,976	1,014	1,074	1,112	1,119	1,097	1,042	0,924	0,816	0,707	0,600	0,498	0,426	0,380	0,347	0,320	0,294	0,266	0,237	0,212	0,191	0,174	0,158	0,145	0,132	0,121	
-42,500	0,054	0,062	0,072	0,085	0,102	0,123	0,147	0,175	0,203	0,226	0,239	0,257	0,291	0,348	0,398	0,450	0,506	0,570	0,604	0,625	0,657	0,698	0,696	0,682	0,711	0,690	0,613	0,547	0,477	0,408	0,344	0,298	0,270	0,251	0,236	0,222	0,205	0,185	0,168	0,153	0,140	0,129	0,119	0,110	0,102	
-45,000	0,049	0,055	0,064	0,076	0,091	0,108	0,123	0,136	0,146	0,152	0,154	0,170	0,199	0,223	0,229	0,254	0,304	0,320	0,317	0,331	0,367	0,375	0,348	0,335	0,393	0,383	0,338	0,307	0,273	0,236	0,208	0,188	0,175	0,165	0,158	0,151	0,143	0,133	0,122	0,112	0,104	0,096	0,090	0,084	0,078	
-47,500	0,044	0,048	0,055	0,063	0,073	0,083	0,092	0,098	0,104	0,111	0,119	0,129	0,141	0,147	0,150	0,159	0,177	0,174	0,173	0,181	0,195	0,189	0,182	0,177	0,188	0,181	0,171	0,161	0,148	0,133	0,123	0,115	0,109	0,104	0,100	0,095	0,091	0,087	0,082	0,077	0,073	0,068	0,064	0,060	0,057	
-50,000	0,039	0,043	0,048	0,054	0,062	0,069	0,076	0,083	0,090	0,096	0,102	0,108	0,113	0,116	0,119	0,122	0,124	0,125	0,126	0,127	0,127	0,126	0,123	0,120	0,118	0,115	0,110	0,105	0,099	0,094	0,089	0,085	0,081	0,077	0,074	0,070	0,067	0,064	0,061	0,058	0,055	0,053	0,050	0,048	0,045	
-52,500	0,035	0,038	0,042	0,047	0,054	0,061	0,068	0,074	0,080	0,085	0,090	0,094	0,096	0,098	0,099	0,099	0,100	0,099	0,099	0,098	0,096	0,095	0,093	0,091	0,090	0,087	0,085	0,082	0,079	0,076	0,073	0,070	0,067	0,064	0,062	0,059	0,057	0,054	0,052	0,050	0,048	0,046	0,044	0,042	0,040	
-55,000	0,032	0,035	0,038	0,042	0,047	0,054	0,060	0,066	0,072	0,076	0,080	0,082	0,084	0,084	0,084	0,083	0,082	0,081	0,079	0,078	0,077	0,076	0,075	0,074	0,073	0,072	0,070	0,068	0,066	0,064	0,062	0,060	0,058	0,056	0,054	0,052	0,050	0,048	0,046	0,044	0,043	0,041	0,039	0,038	0,036	
