# Supplementary material for: 4D dose simulation in volumetric arc therapy: Accuracy and affecting parameters
Source: PLoS One. 2017 Feb 23;12(2):e0172810. doi: 10.1371/journal.pone.0172810 (PMC5322962; doi:10.1371/journal.pone.0172810)
Supplement: S1 File — The zip-file contains the simulated 4D VMAT dose distributions and the the dose measurements (serving as ground truth data) that are underlying the figures and numbers presented in the manuscript. For further details see the Readme.md file contained in the zip-file. (ZIP) [file pone.0172810.s001.zip › 2016_PLOS_Sothmann___SupportingInformation/Simulation_150Degree/Case2a.dat]

PTW-Image File Format
VERSION		1.0
PIXELSPERLINE	45
LINESPERIMAGE	45
XRESOLUTION	2,500
YRESOLUTION	2,500
XCOORDINATE	-56,250
YCOORDINATE	55,000
UNIT		unknown
SOFTWARE	StandardMatrix
NORMALIZATION	4,236
0;-56,250	-53,750	-51,250	-48,750	-46,250	-43,750	-41,250	-38,750	-36,250	-33,750	-31,250	-28,750	-26,250	-23,750	-21,250	-18,750	-16,250	-13,750	-11,250	-8,750	-6,250	-3,750	-1,250	1,250	3,750	6,250	8,750	11,250	13,750	16,250	18,750	21,250	23,750	26,250	28,750	31,250	33,750	36,250	38,750	41,250	43,750	46,250	48,750	51,250	53,750	
55,000	0,028	0,029	0,031	0,032	0,034	0,035	0,037	0,039	0,041	0,043	0,044	0,046	0,048	0,050	0,053	0,055	0,058	0,061	0,065	0,068	0,072	0,076	0,078	0,077	0,074	0,069	0,066	0,063	0,060	0,058	0,056	0,054	0,052	0,050	0,048	0,046	0,044	0,042	0,041	0,039	0,037	0,036	0,034	0,033	0,031	
52,500	0,031	0,032	0,034	0,035	0,037	0,039	0,041	0,043	0,045	0,047	0,050	0,052	0,055	0,058	0,061	0,065	0,069	0,074	0,079	0,084	0,088	0,092	0,095	0,093	0,089	0,083	0,077	0,073	0,069	0,066	0,064	0,061	0,058	0,056	0,054	0,051	0,049	0,047	0,045	0,043	0,041	0,039	0,037	0,035	0,034	
50,000	0,033	0,035	0,037	0,039	0,041	0,043	0,045	0,048	0,050	0,053	0,056	0,060	0,064	0,068	0,074	0,079	0,085	0,092	0,098	0,103	0,108	0,113	0,114	0,112	0,106	0,099	0,091	0,085	0,080	0,076	0,073	0,069	0,066	0,063	0,060	0,057	0,054	0,052	0,049	0,047	0,045	0,043	0,041	0,039	0,037	
47,500	0,036	0,038	0,040	0,043	0,045	0,048	0,051	0,054	0,057	0,061	0,066	0,071	0,077	0,084	0,091	0,099	0,107	0,114	0,122	0,128	0,132	0,135	0,135	0,132	0,126	0,117	0,107	0,099	0,093	0,088	0,083	0,078	0,074	0,070	0,067	0,064	0,060	0,057	0,054	0,052	0,049	0,047	0,044	0,042	0,040	
45,000	0,041	0,043	0,046	0,048	0,052	0,055	0,059	0,064	0,069	0,074	0,080	0,088	0,097	0,109	0,121	0,130	0,140	0,150	0,163	0,168	0,166	0,165	0,164	0,159	0,151	0,142	0,130	0,120	0,111	0,104	0,097	0,091	0,085	0,080	0,076	0,071	0,068	0,064	0,060	0,057	0,054	0,051	0,048	0,046	0,043	
42,500	0,047	0,050	0,054	0,058	0,063	0,068	0,075	0,082	0,091	0,099	0,106	0,115	0,131	0,151	0,180	0,187	0,200	0,220	0,245	0,249	0,228	0,222	0,219	0,206	0,192	0,182	0,169	0,155	0,143	0,131	0,120	0,111	0,102	0,095	0,088	0,083	0,078	0,073	0,068	0,064	0,061	0,057	0,054	0,050	0,047	
40,000	0,059	0,062	0,067	0,073	0,080	0,089	0,100	0,112	0,127	0,142	0,154	0,165	0,187	0,222	0,290	0,307	0,321	0,358	0,403	0,408	0,359	0,341	0,326	0,299	0,273	0,262	0,243	0,223	0,202	0,181	0,162	0,146	0,132	0,120	0,109	0,100	0,092	0,085	0,079	0,074	0,068	0,064	0,059	0,055	0,052	
37,500	0,077	0,082	0,087	0,095	0,106	0,119	0,135	0,155	0,179	0,206	0,233	0,250	0,275	0,339	0,486	0,533	0,539	0,605	0,684	0,689	0,591	0,547	0,512	0,467	0,424	0,409	0,374	0,340	0,302	0,265	0,232	0,205	0,181	0,160	0,141	0,125	0,112	0,101	0,092	0,083	0,076	0,070	0,065	0,060	0,056	
35,000	0,105	0,112	0,120	0,130	0,144	0,161	0,183	0,210	0,243	0,284	0,330	0,379	0,425	0,540	0,785	0,908	0,925	1,034	1,132	1,116	0,969	0,885	0,818	0,756	0,696	0,664	0,590	0,527	0,463	0,398	0,343	0,295	0,252	0,215	0,183	0,157	0,136	0,119	0,104	0,093	0,084	0,076	0,070	0,065	0,061	
32,500	0,135	0,148	0,162	0,175	0,190	0,211	0,237	0,269	0,312	0,366	0,435	0,526	0,639	0,826	1,172	1,396	1,468	1,599	1,684	1,632	1,453	1,326	1,227	1,159	1,091	1,019	0,893	0,788	0,683	0,576	0,487	0,409	0,339	0,278	0,229	0,190	0,158	0,134	0,116	0,102	0,092	0,084	0,078	0,074	0,070	
30,000	0,164	0,185	0,206	0,227	0,248	0,271	0,302	0,341	0,393	0,464	0,560	0,692	0,908	1,221	1,682	1,998	2,128	2,262	2,315	2,213	1,999	1,841	1,733	1,666	1,583	1,458	1,274	1,115	0,948	0,783	0,650	0,536	0,434	0,348	0,277	0,223	0,182	0,152	0,130	0,115	0,104	0,096	0,090	0,085	0,080	
27,500	0,190	0,216	0,245	0,277	0,309	0,343	0,380	0,428	0,491	0,580	0,710	0,903	1,219	1,680	2,268	2,686	2,877	2,993	2,985	2,835	2,598	2,426	2,315	2,241	2,137	1,957	1,711	1,487	1,236	1,006	0,824	0,668	0,533	0,420	0,329	0,261	0,212	0,175	0,150	0,132	0,120	0,110	0,103	0,096	0,090	
25,000	0,213	0,243	0,278	0,317	0,362	0,410	0,462	0,524	0,604	0,711	0,871	1,121	1,513	2,119	2,877	3,401	3,616	3,668	3,588	3,438	3,223	3,030	2,892	2,803	2,685	2,476	2,196	1,901	1,545	1,245	1,007	0,806	0,634	0,494	0,387	0,309	0,250	0,206	0,175	0,153	0,138	0,125	0,114	0,105	0,097	
22,500	0,234	0,266	0,304	0,349	0,400	0,458	0,523	0,601	0,699	0,828	1,010	1,301	1,756	2,479	3,329	3,880	4,063	4,063	3,971	3,844	3,655	3,452	3,300	3,193	3,063	2,874	2,633	2,304	1,852	1,483	1,187	0,938	0,731	0,567	0,449	0,362	0,294	0,241	0,202	0,175	0,153	0,136	0,122	0,111	0,101	
20,000	0,253	0,285	0,324	0,371	0,426	0,492	0,569	0,663	0,777	0,929	1,139	1,459	1,943	2,715	3,567	4,075	4,226	4,209	4,115	3,987	3,822	3,654	3,521	3,402	3,277	3,132	2,962	2,641	2,134	1,697	1,349	1,062	0,823	0,642	0,511	0,414	0,336	0,275	0,229	0,193	0,164	0,143	0,126	0,113	0,103	
17,500	0,265	0,300	0,341	0,390	0,449	0,519	0,604	0,709	0,837	1,001	1,225	1,557	2,069	2,842	3,649	4,118	4,236	4,199	4,091	3,966	3,837	3,719	3,623	3,527	3,427	3,324	3,202	2,901	2,355	1,846	1,459	1,153	0,896	0,700	0,557	0,448	0,362	0,295	0,243	0,203	0,172	0,149	0,131	0,117	0,106	
15,000	0,271	0,308	0,351	0,401	0,461	0,532	0,619	0,727	0,863	1,040	1,282	1,630	2,158	2,889	3,627	4,062	4,151	4,104	3,992	3,889	3,804	3,729	3,665	3,602	3,537	3,477	3,377	3,075	2,493	1,917	1,500	1,191	0,934	0,731	0,577	0,457	0,365	0,295	0,243	0,206	0,179	0,158	0,141	0,126	0,112	
12,500	0,267	0,304	0,348	0,399	0,458	0,529	0,619	0,731	0,874	1,061	1,309	1,655	2,165	2,839	3,512	3,922	3,999	3,956	3,864	3,792	3,736	3,685	3,643	3,607	3,565	3,536	3,444	3,131	2,529	1,928	1,505	1,200	0,951	0,750	0,586	0,455	0,354	0,284	0,238	0,206	0,184	0,165	0,147	0,130	0,115	
10,000	0,259	0,295	0,339	0,390	0,451	0,523	0,612	0,724	0,865	1,048	1,291	1,625	2,106	2,711	3,332	3,722	3,792	3,761	3,692	3,642	3,607	3,579	3,554	3,524	3,494	3,490	3,407	3,077	2,474	1,917	1,520	1,217	0,970	0,768	0,595	0,453	0,347	0,278	0,236	0,207	0,184	0,163	0,144	0,126	0,110	
7,500	0,249	0,285	0,328	0,379	0,440	0,512	0,599	0,707	0,845	1,021	1,259	1,576	2,007	2,550	3,112	3,478	3,549	3,525	3,478	3,449	3,435	3,422	3,403	3,378	3,362	3,372	3,282	2,946	2,373	1,896	1,539	1,236	0,985	0,777	0,599	0,454	0,350	0,283	0,240	0,208	0,180	0,156	0,136	0,118	0,105	
5,000	0,239	0,275	0,318	0,369	0,430	0,503	0,589	0,692	0,822	0,993	1,214	1,493	1,869	2,360	2,876	3,213	3,281	3,271	3,246	3,238	3,243	3,233	3,219	3,200	3,190	3,204	3,111	2,791	2,259	1,860	1,552	1,270	1,017	0,797	0,609	0,463	0,362	0,295	0,246	0,207	0,176	0,151	0,131	0,116	0,105	
2,500	0,237	0,271	0,314	0,365	0,425	0,496	0,580	0,682	0,807	0,968	1,164	1,404	1,735	2,180	2,640	2,935	3,004	3,026	3,033	3,045	3,053	3,045	3,038	3,018	3,008	3,026	2,940	2,648	2,165	1,843	1,587	1,332	1,072	0,825	0,618	0,468	0,367	0,298	0,247	0,207	0,176	0,153	0,137	0,124	0,114	
0,000	0,244	0,277	0,318	0,367	0,426	0,495	0,577	0,678	0,801	0,947	1,114	1,313	1,618	2,020	2,420	2,675	2,770	2,831	2,862	2,884	2,892	2,892	2,888	2,870	2,866	2,879	2,802	2,559	2,143	1,876	1,640	1,373	1,089	0,817	0,602	0,457	0,363	0,298	0,252	0,217	0,191	0,171	0,156	0,144	0,133	
-2,500	0,255	0,287	0,326	0,373	0,429	0,496	0,576	0,671	0,783	0,910	1,053	1,239	1,527	1,896	2,262	2,496	2,612	2,686	2,734	2,763	2,773	2,784	2,785	2,783	2,793	2,807	2,755	2,570	2,186	1,897	1,637	1,343	1,041	0,772	0,576	0,453	0,374	0,319	0,279	0,249	0,225	0,206	0,190	0,175	0,161	
-5,000	0,266	0,298	0,336	0,380	0,434	0,499	0,575	0,663	0,759	0,871	0,999	1,189	1,474	1,826	2,162	2,386	2,508	2,585	2,642	2,676	2,700	2,728	2,745	2,765	2,792	2,820	2,783	2,613	2,210	1,861	1,570	1,269	0,979	0,744	0,583	0,484	0,420	0,373	0,336	0,304	0,277	0,253	0,231	0,211	0,192	
-7,500	0,274	0,307	0,343	0,384	0,434	0,493	0,560	0,638	0,724	0,823	0,952	1,146	1,448	1,797	2,103	2,322	2,443	2,521	2,581	2,627	2,672	2,715	2,751	2,787	2,821	2,843	2,802	2,636	2,226	1,817	1,499	1,215	0,965	0,776	0,646	0,562	0,503	0,456	0,413	0,373	0,336	0,304	0,275	0,249	0,224	
-10,000	0,271	0,302	0,335	0,372	0,415	0,467	0,527	0,594	0,670	0,760	0,896	1,113	1,441	1,800	2,084	2,290	2,410	2,491	2,553	2,615	2,673	2,724	2,772	2,809	2,841	2,869	2,846	2,686	2,279	1,828	1,494	1,240	1,027	0,869	0,757	0,674	0,610	0,552	0,495	0,442	0,394	0,352	0,315	0,282	0,253	
-12,500	0,256	0,285	0,315	0,348	0,387	0,433	0,483	0,541	0,607	0,695	0,841	1,092	1,453	1,816	2,076	2,271	2,402	2,491	2,554	2,628	2,688	2,741	2,795	2,844	2,892	2,945	2,945	2,783	2,371	1,907	1,576	1,351	1,162	1,007	0,887	0,791	0,711	0,635	0,563	0,496	0,437	0,387	0,344	0,307	0,274	
-15,000	0,234	0,262	0,291	0,321	0,354	0,394	0,437	0,486	0,546	0,638	0,805	1,085	1,452	1,794	2,056	2,261	2,415	2,508	2,570	2,646	2,714	2,777	2,853	2,930	2,998	3,075	3,098	2,927	2,510	2,056	1,736	1,513	1,320	1,149	1,008	0,889	0,784	0,690	0,603	0,527	0,461	0,406	0,359	0,318	0,282	
-17,500	0,211	0,239	0,266	0,295	0,324	0,356	0,392	0,437	0,499	0,605	0,784	1,058	1,397	1,720	2,009	2,257	2,441	2,538	2,602	2,682	2,766	2,855	2,954	3,049	3,133	3,233	3,279	3,104	2,683	2,254	1,941	1,690	1,459	1,257	1,089	0,945	0,820	0,712	0,619	0,537	0,468	0,410	0,361	0,319	0,282	
-20,000	0,187	0,214	0,240	0,267	0,293	0,323	0,359	0,407	0,481	0,595	0,771	1,017	1,317	1,637	1,965	2,265	2,476	2,576	2,643	2,730	2,829	2,936	3,045	3,150	3,261	3,393	3,448	3,257	2,849	2,439	2,107	1,811	1,542	1,310	1,120	0,959	0,821	0,706	0,611	0,530	0,462	0,404	0,355	0,314	0,278	
-22,500	0,161	0,185	0,210	0,235	0,261	0,292	0,332	0,388	0,471	0,586	0,744	0,966	1,245	1,571	1,922	2,247	2,467	2,570	2,643	2,733	2,845	2,969	3,096	3,225	3,365	3,516	3,578	3,371	2,945	2,537	2,169	1,835	1,541	1,297	1,101	0,937	0,799	0,685	0,591	0,513	0,447	0,391	0,343	0,303	0,268	
-25,000	0,133	0,154	0,177	0,201	0,228	0,259	0,300	0,357	0,436	0,546	0,696	0,896	1,160	1,473	1,818	2,135	2,347	2,463	2,549	2,654	2,791	2,948	3,093	3,239	3,390	3,544	3,608	3,378	2,927	2,517	2,112	1,750	1,450	1,220	1,036	0,883	0,753	0,645	0,555	0,481	0,420	0,369	0,324	0,286	0,253	
-27,500	0,109	0,126	0,147	0,171	0,197	0,227	0,266	0,318	0,387	0,484	0,618	0,792	1,015	1,309	1,616	1,909	2,112	2,237	2,352	2,496	2,658	2,824	2,972	3,120	3,262	3,389	3,453	3,214	2,756	2,362	1,947	1,576	1,284	1,079	0,922	0,792	0,683	0,588	0,506	0,438	0,382	0,335	0,294	0,260	0,231	
-30,000	0,093	0,107	0,125	0,146	0,170	0,196	0,228	0,271	0,329	0,404	0,506	0,644	0,843	1,093	1,353	1,606	1,802	1,925	2,079	2,248	2,404	2,551	2,708	2,834	2,933	3,017	3,094	2,872	2,424	2,037	1,662	1,335	1,085	0,908	0,776	0,672	0,585	0,509	0,442	0,385	0,337	0,295	0,260	0,230	0,205	
-32,500	0,080	0,090	0,104	0,122	0,142	0,164	0,190	0,222	0,262	0,315	0,388	0,493	0,657	0,848	1,045	1,272	1,457	1,560	1,727	1,898	2,032	2,155	2,306	2,388	2,439	2,478	2,547	2,363	1,973	1,601	1,283	1,038	0,862	0,729	0,626	0,543	0,472	0,411	0,360	0,316	0,278	0,246	0,219	0,195	0,175	
-35,000	0,069	0,077	0,088	0,102	0,120	0,140	0,160	0,182	0,208	0,243	0,293	0,369	0,480	0,606	0,744	0,943	1,090	1,152	1,308	1,473	1,576	1,662	1,780	1,823	1,821	1,828	1,896	1,767	1,474	1,166	0,916	0,749	0,640	0,556	0,484	0,421	0,366	0,319	0,280	0,248	0,220	0,197	0,176	0,159	0,144	
-37,500	0,062	0,069	0,077	0,088	0,102	0,119	0,135	0,151	0,168	0,188	0,220	0,271	0,338	0,412	0,493	0,611	0,690	0,720	0,862	0,992	1,042	1,093	1,183	1,194	1,144	1,136	1,225	1,156	0,966	0,754	0,597	0,502	0,442	0,392	0,346	0,302	0,264	0,234	0,208	0,186	0,168	0,152	0,138	0,126	0,116	
-40,000	0,056	0,062	0,068	0,077	0,088	0,102	0,117	0,130	0,142	0,155	0,172	0,199	0,237	0,276	0,308	0,348	0,380	0,407	0,496	0,567	0,578	0,614	0,674	0,662	0,606	0,597	0,670	0,631	0,524	0,419	0,350	0,306	0,276	0,250	0,225	0,199	0,177	0,159	0,144	0,131	0,121	0,111	0,103	0,096	0,089	
-42,500	0,051	0,055	0,061	0,068	0,077	0,089	0,102	0,115	0,126	0,135	0,145	0,157	0,172	0,187	0,200	0,214	0,229	0,247	0,277	0,300	0,307	0,327	0,344	0,332	0,310	0,303	0,317	0,294	0,255	0,220	0,196	0,177	0,163	0,150	0,138	0,126	0,116	0,106	0,099	0,092	0,086	0,080	0,075	0,071	0,066	
-45,000	0,046	0,050	0,055	0,061	0,068	0,078	0,090	0,103	0,114	0,122	0,129	0,136	0,143	0,150	0,157	0,164	0,172	0,180	0,187	0,193	0,197	0,201	0,201	0,197	0,191	0,184	0,177	0,166	0,153	0,140	0,129	0,119	0,111	0,103	0,097	0,091	0,085	0,080	0,075	0,070	0,066	0,063	0,059	0,056	0,053	
-47,500	0,042	0,045	0,050	0,055	0,061	0,068	0,079	0,091	0,103	0,112	0,118	0,123	0,127	0,131	0,134	0,137	0,140	0,143	0,145	0,146	0,146	0,145	0,143	0,140	0,137	0,132	0,126	0,120	0,113	0,106	0,100	0,094	0,088	0,083	0,079	0,074	0,070	0,067	0,063	0,060	0,057	0,054	0,051	0,049	0,046	
-50,000	0,038	0,041	0,045	0,049	0,054	0,061	0,069	0,080	0,092	0,102	0,108	0,112	0,114	0,115	0,115	0,116	0,116	0,116	0,116	0,115	0,113	0,112	0,110	0,108	0,106	0,103	0,098	0,094	0,090	0,086	0,082	0,078	0,074	0,071	0,068	0,064	0,061	0,058	0,056	0,053	0,051	0,048	0,046	0,044	0,042	
-52,500	0,035	0,037	0,040	0,044	0,048	0,053	0,060	0,069	0,080	0,091	0,097	0,100	0,100	0,099	0,098	0,096	0,095	0,093	0,092	0,090	0,089	0,088	0,087	0,086	0,085	0,083	0,080	0,077	0,075	0,072	0,070	0,067	0,064	0,062	0,059	0,057	0,054	0,052	0,050	0,048	0,046	0,044	0,042	0,040	0,038	
-55,000	0,031	0,033	0,036	0,039	0,042	0,047	0,052	0,059	0,068	0,078	0,085	0,086	0,085	0,083	0,081	0,078	0,076	0,074	0,073	0,072	0,072	0,072	0,072	0,071	0,071	0,069	0,068	0,066	0,064	0,062	0,060	0,059	0,057	0,055	0,053	0,051	0,049	0,047	0,045	0,043	0,042	0,040	0,038	0,037	0,035	
