# Supplementary material for: 4D dose simulation in volumetric arc therapy: Accuracy and affecting parameters
Source: PLoS One. 2017 Feb 23;12(2):e0172810. doi: 10.1371/journal.pone.0172810 (PMC5322962; doi:10.1371/journal.pone.0172810)
Supplement: S1 File — The zip-file contains the simulated 4D VMAT dose distributions and the the dose measurements (serving as ground truth data) that are underlying the figures and numbers presented in the manuscript. For further details see the Readme.md file contained in the zip-file. (ZIP) [file pone.0172810.s001.zip › 2016_PLOS_Sothmann___SupportingInformation/Simulation_150Degree/Case2b.dat]

PTW-Image File Format
VERSION		1.0
PIXELSPERLINE	45
LINESPERIMAGE	45
XRESOLUTION	2,500
YRESOLUTION	2,500
XCOORDINATE	-56,250
YCOORDINATE	55,000
UNIT		unknown
SOFTWARE	StandardMatrix
NORMALIZATION	4,070
0;-56,250	-53,750	-51,250	-48,750	-46,250	-43,750	-41,250	-38,750	-36,250	-33,750	-31,250	-28,750	-26,250	-23,750	-21,250	-18,750	-16,250	-13,750	-11,250	-8,750	-6,250	-3,750	-1,250	1,250	3,750	6,250	8,750	11,250	13,750	16,250	18,750	21,250	23,750	26,250	28,750	31,250	33,750	36,250	38,750	41,250	43,750	46,250	48,750	51,250	53,750	
55,000	0,029	0,030	0,031	0,033	0,034	0,036	0,038	0,040	0,042	0,044	0,046	0,048	0,050	0,053	0,055	0,058	0,061	0,064	0,067	0,071	0,073	0,076	0,077	0,076	0,073	0,069	0,066	0,063	0,061	0,059	0,057	0,055	0,053	0,051	0,049	0,047	0,045	0,043	0,041	0,039	0,038	0,036	0,034	0,033	0,031	
52,500	0,032	0,033	0,035	0,037	0,038	0,040	0,043	0,045	0,047	0,050	0,052	0,055	0,059	0,062	0,066	0,070	0,074	0,078	0,083	0,087	0,090	0,093	0,094	0,092	0,088	0,083	0,078	0,074	0,071	0,068	0,066	0,063	0,060	0,058	0,055	0,053	0,050	0,048	0,046	0,043	0,041	0,040	0,038	0,036	0,034	
50,000	0,036	0,038	0,040	0,042	0,044	0,047	0,049	0,052	0,055	0,058	0,062	0,067	0,071	0,076	0,082	0,088	0,096	0,103	0,110	0,115	0,118	0,120	0,119	0,116	0,110	0,103	0,096	0,091	0,086	0,083	0,079	0,075	0,072	0,068	0,065	0,061	0,058	0,055	0,052	0,049	0,047	0,044	0,042	0,040	0,038	
47,500	0,042	0,044	0,047	0,049	0,052	0,056	0,059	0,062	0,066	0,071	0,077	0,083	0,090	0,098	0,108	0,118	0,131	0,144	0,155	0,161	0,160	0,160	0,156	0,150	0,142	0,133	0,123	0,115	0,110	0,105	0,099	0,094	0,089	0,083	0,078	0,073	0,069	0,064	0,060	0,057	0,053	0,050	0,047	0,045	0,042	
45,000	0,049	0,053	0,056	0,060	0,064	0,069	0,074	0,079	0,083	0,090	0,098	0,109	0,121	0,134	0,150	0,166	0,185	0,210	0,232	0,234	0,223	0,220	0,215	0,203	0,189	0,177	0,165	0,154	0,148	0,140	0,131	0,122	0,114	0,106	0,098	0,091	0,084	0,078	0,072	0,067	0,062	0,058	0,054	0,051	0,048	
42,500	0,060	0,064	0,069	0,074	0,081	0,088	0,095	0,102	0,109	0,117	0,129	0,146	0,166	0,191	0,218	0,240	0,271	0,311	0,350	0,348	0,320	0,313	0,307	0,283	0,260	0,243	0,227	0,215	0,205	0,191	0,176	0,162	0,149	0,136	0,125	0,114	0,105	0,095	0,087	0,080	0,073	0,068	0,062	0,058	0,054	
40,000	0,073	0,078	0,085	0,092	0,101	0,111	0,123	0,135	0,147	0,160	0,175	0,197	0,227	0,267	0,323	0,355	0,400	0,456	0,512	0,516	0,469	0,454	0,439	0,400	0,365	0,341	0,320	0,303	0,286	0,262	0,237	0,215	0,195	0,177	0,160	0,144	0,129	0,116	0,104	0,094	0,085	0,077	0,070	0,064	0,059	
37,500	0,088	0,096	0,104	0,114	0,125	0,139	0,155	0,174	0,195	0,217	0,239	0,262	0,302	0,362	0,471	0,526	0,579	0,657	0,732	0,742	0,674	0,643	0,610	0,557	0,507	0,476	0,444	0,419	0,389	0,349	0,311	0,279	0,252	0,225	0,200	0,176	0,155	0,137	0,121	0,108	0,096	0,085	0,077	0,069	0,063	
35,000	0,111	0,120	0,129	0,141	0,155	0,172	0,193	0,218	0,247	0,282	0,320	0,361	0,410	0,501	0,675	0,781	0,841	0,949	1,041	1,045	0,952	0,898	0,842	0,778	0,715	0,672	0,614	0,569	0,517	0,457	0,401	0,356	0,316	0,277	0,241	0,209	0,181	0,157	0,136	0,119	0,105	0,093	0,083	0,074	0,067	
32,500	0,137	0,150	0,163	0,177	0,193	0,212	0,236	0,267	0,305	0,352	0,409	0,482	0,571	0,711	0,954	1,128	1,217	1,351	1,444	1,422	1,300	1,218	1,147	1,084	1,015	0,944	0,839	0,758	0,673	0,584	0,506	0,442	0,383	0,329	0,280	0,238	0,202	0,172	0,148	0,129	0,113	0,100	0,089	0,081	0,075	
30,000	0,163	0,181	0,200	0,221	0,242	0,266	0,294	0,329	0,375	0,437	0,519	0,629	0,796	1,020	1,344	1,603	1,749	1,896	1,959	1,891	1,737	1,634	1,559	1,500	1,422	1,305	1,137	0,999	0,865	0,733	0,622	0,531	0,450	0,378	0,315	0,262	0,220	0,186	0,161	0,141	0,124	0,110	0,099	0,091	0,084	
27,500	0,185	0,209	0,234	0,264	0,296	0,332	0,370	0,414	0,469	0,546	0,658	0,822	1,065	1,394	1,844	2,223	2,435	2,552	2,550	2,450	2,281	2,165	2,086	2,015	1,916	1,745	1,507	1,292	1,083	0,896	0,745	0,621	0,515	0,423	0,346	0,284	0,238	0,203	0,177	0,155	0,137	0,123	0,112	0,102	0,094	
25,000	0,208	0,236	0,269	0,306	0,349	0,397	0,450	0,509	0,581	0,677	0,826	1,050	1,368	1,822	2,436	2,949	3,181	3,228	3,174	3,084	2,928	2,782	2,673	2,580	2,455	2,239	1,943	1,636	1,327	1,078	0,880	0,719	0,584	0,471	0,382	0,314	0,264	0,227	0,197	0,173	0,153	0,137	0,124	0,112	0,101	
22,500	0,233	0,265	0,302	0,344	0,393	0,449	0,512	0,587	0,679	0,804	0,989	1,263	1,649	2,228	2,954	3,510	3,725	3,735	3,685	3,611	3,453	3,272	3,139	3,025	2,878	2,657	2,373	2,000	1,586	1,273	1,026	0,827	0,664	0,532	0,431	0,357	0,301	0,256	0,221	0,192	0,168	0,148	0,131	0,116	0,104	
20,000	0,256	0,290	0,330	0,375	0,429	0,493	0,569	0,662	0,776	0,926	1,138	1,439	1,870	2,526	3,273	3,798	3,998	4,010	3,956	3,858	3,697	3,530	3,396	3,268	3,121	2,940	2,722	2,344	1,856	1,474	1,176	0,941	0,750	0,602	0,492	0,408	0,342	0,289	0,246	0,210	0,180	0,155	0,135	0,119	0,107	
17,500	0,276	0,313	0,356	0,406	0,464	0,535	0,620	0,724	0,855	1,020	1,244	1,560	2,016	2,695	3,416	3,902	4,070	4,070	3,991	3,879	3,742	3,613	3,504	3,396	3,275	3,136	2,965	2,619	2,097	1,644	1,298	1,034	0,827	0,667	0,547	0,454	0,380	0,319	0,268	0,225	0,191	0,164	0,143	0,128	0,115	
15,000	0,294	0,332	0,376	0,427	0,489	0,560	0,649	0,758	0,895	1,076	1,316	1,646	2,117	2,767	3,439	3,882	4,016	4,002	3,916	3,817	3,721	3,636	3,557	3,478	3,388	3,292	3,147	2,817	2,274	1,755	1,376	1,097	0,884	0,720	0,589	0,487	0,404	0,335	0,279	0,235	0,202	0,177	0,158	0,142	0,127	
12,500	0,299	0,337	0,382	0,434	0,496	0,570	0,662	0,775	0,920	1,109	1,354	1,689	2,152	2,746	3,369	3,782	3,898	3,888	3,815	3,742	3,680	3,620	3,565	3,510	3,447	3,391	3,264	2,930	2,362	1,810	1,425	1,146	0,930	0,758	0,617	0,502	0,407	0,332	0,276	0,235	0,206	0,184	0,165	0,148	0,132	
10,000	0,295	0,334	0,379	0,431	0,494	0,570	0,662	0,777	0,920	1,104	1,344	1,666	2,107	2,651	3,232	3,630	3,741	3,742	3,685	3,631	3,589	3,554	3,523	3,485	3,440	3,405	3,288	2,948	2,373	1,842	1,469	1,191	0,969	0,785	0,631	0,502	0,400	0,323	0,269	0,231	0,203	0,180	0,160	0,142	0,127	
7,500	0,287	0,325	0,369	0,422	0,484	0,559	0,649	0,758	0,896	1,075	1,308	1,615	2,017	2,504	3,049	3,436	3,547	3,554	3,513	3,479	3,460	3,448	3,428	3,396	3,362	3,341	3,228	2,894	2,333	1,856	1,500	1,215	0,986	0,797	0,636	0,501	0,397	0,322	0,267	0,227	0,196	0,170	0,149	0,132	0,117	
5,000	0,276	0,313	0,356	0,407	0,467	0,540	0,626	0,730	0,860	1,032	1,253	1,524	1,884	2,331	2,841	3,212	3,319	3,333	3,313	3,302	3,305	3,296	3,276	3,246	3,231	3,227	3,114	2,785	2,246	1,831	1,511	1,237	1,006	0,808	0,641	0,506	0,402	0,327	0,269	0,225	0,190	0,163	0,142	0,127	0,115	
2,500	0,267	0,301	0,341	0,388	0,445	0,514	0,596	0,695	0,822	0,981	1,174	1,418	1,747	2,166	2,630	2,964	3,069	3,107	3,115	3,125	3,131	3,119	3,107	3,087	3,079	3,078	2,964	2,646	2,153	1,808	1,543	1,290	1,048	0,831	0,648	0,507	0,404	0,328	0,271	0,227	0,194	0,169	0,150	0,136	0,125	
0,000	0,262	0,293	0,330	0,374	0,427	0,492	0,573	0,674	0,795	0,935	1,100	1,317	1,629	2,012	2,424	2,720	2,842	2,914	2,942	2,961	2,967	2,966	2,961	2,938	2,924	2,920	2,815	2,544	2,125	1,847	1,605	1,333	1,066	0,828	0,640	0,503	0,405	0,335	0,283	0,244	0,215	0,192	0,174	0,159	0,146	
-2,500	0,261	0,291	0,326	0,367	0,417	0,481	0,560	0,657	0,768	0,887	1,030	1,240	1,542	1,894	2,262	2,527	2,667	2,754	2,802	2,830	2,839	2,846	2,837	2,823	2,824	2,827	2,752	2,539	2,160	1,876	1,616	1,319	1,032	0,796	0,625	0,506	0,423	0,362	0,317	0,283	0,255	0,232	0,211	0,192	0,176	
-5,000	0,264	0,293	0,327	0,368	0,418	0,479	0,553	0,640	0,738	0,849	0,992	1,206	1,496	1,819	2,143	2,393	2,542	2,632	2,694	2,728	2,748	2,767	2,778	2,792	2,816	2,830	2,765	2,564	2,173	1,845	1,565	1,263	0,987	0,778	0,637	0,541	0,472	0,419	0,376	0,341	0,309	0,281	0,255	0,231	0,209	
-7,500	0,269	0,300	0,335	0,377	0,426	0,484	0,550	0,626	0,715	0,822	0,969	1,187	1,473	1,776	2,065	2,309	2,458	2,553	2,616	2,655	2,698	2,745	2,779	2,810	2,832	2,834	2,762	2,562	2,166	1,799	1,502	1,218	0,980	0,813	0,699	0,616	0,550	0,497	0,451	0,408	0,368	0,331	0,297	0,267	0,239	
-10,000	0,268	0,299	0,335	0,377	0,424	0,479	0,539	0,607	0,687	0,788	0,939	1,173	1,473	1,772	2,036	2,260	2,403	2,500	2,564	2,624	2,684	2,737	2,777	2,802	2,821	2,828	2,773	2,580	2,192	1,786	1,477	1,225	1,034	0,899	0,797	0,716	0,647	0,584	0,526	0,471	0,421	0,375	0,334	0,298	0,266	
-12,500	0,261	0,292	0,327	0,366	0,411	0,461	0,515	0,575	0,647	0,748	0,912	1,170	1,494	1,784	2,016	2,209	2,356	2,461	2,538	2,614	2,676	2,723	2,764	2,803	2,844	2,872	2,830	2,632	2,248	1,828	1,530	1,312	1,148	1,017	0,908	0,816	0,735	0,658	0,586	0,519	0,460	0,407	0,361	0,320	0,285	
-15,000	0,247	0,279	0,313	0,350	0,390	0,434	0,482	0,536	0,607	0,718	0,902	1,175	1,489	1,754	1,967	2,160	2,331	2,441	2,523	2,603	2,674	2,732	2,796	2,865	2,917	2,956	2,923	2,725	2,348	1,940	1,657	1,449	1,279	1,133	1,005	0,892	0,792	0,701	0,618	0,543	0,478	0,421	0,372	0,330	0,292	
-17,500	0,233	0,264	0,296	0,330	0,366	0,404	0,447	0,502	0,582	0,705	0,894	1,145	1,417	1,666	1,911	2,136	2,328	2,440	2,520	2,604	2,691	2,776	2,864	2,941	2,994	3,051	3,046	2,863	2,486	2,104	1,827	1,595	1,392	1,214	1,061	0,928	0,813	0,713	0,625	0,547	0,479	0,422	0,372	0,329	0,291	
-20,000	0,216	0,246	0,277	0,309	0,342	0,380	0,426	0,487	0,576	0,702	0,872	1,079	1,320	1,584	1,875	2,138	2,336	2,449	2,531	2,617	2,708	2,805	2,899	2,978	3,052	3,155	3,180	3,002	2,633	2,263	1,971	1,698	1,456	1,247	1,071	0,925	0,803	0,699	0,610	0,534	0,469	0,412	0,364	0,322	0,285	
-22,500	0,194	0,223	0,254	0,287	0,323	0,365	0,418	0,489	0,580	0,696	0,837	1,014	1,239	1,525	1,840	2,123	2,320	2,432	2,512	2,587	2,674	2,787	2,896	2,999	3,111	3,250	3,295	3,110	2,739	2,363	2,028	1,719	1,451	1,224	1,040	0,892	0,769	0,667	0,581	0,509	0,448	0,394	0,348	0,308	0,272	
-25,000	0,168	0,195	0,226	0,260	0,298	0,343	0,398	0,467	0,552	0,656	0,787	0,946	1,163	1,442	1,761	2,042	2,235	2,347	2,429	2,505	2,608	2,750	2,879	3,010	3,144	3,289	3,343	3,147	2,755	2,368	1,987	1,652	1,373	1,153	0,978	0,835	0,718	0,620	0,539	0,471	0,414	0,365	0,322	0,285	0,253	
-27,500	0,141	0,165	0,193	0,225	0,260	0,302	0,352	0,414	0,492	0,590	0,704	0,843	1,037	1,307	1,612	1,887	2,074	2,196	2,291	2,394	2,528	2,686	2,822	2,961	3,098	3,225	3,279	3,072	2,661	2,265	1,863	1,516	1,238	1,034	0,879	0,753	0,650	0,564	0,489	0,425	0,371	0,326	0,287	0,254	0,226	
-30,000	0,120	0,138	0,162	0,190	0,220	0,255	0,297	0,349	0,415	0,495	0,591	0,712	0,890	1,136	1,411	1,669	1,858	1,983	2,109	2,244	2,396	2,548	2,688	2,817	2,930	3,022	3,071	2,863	2,437	2,036	1,648	1,326	1,077	0,892	0,755	0,650	0,565	0,493	0,431	0,376	0,328	0,288	0,253	0,223	0,198	
-32,500	0,100	0,114	0,132	0,155	0,181	0,209	0,241	0,280	0,327	0,388	0,469	0,585	0,737	0,921	1,151	1,401	1,592	1,704	1,860	2,022	2,169	2,299	2,435	2,531	2,602	2,655	2,695	2,505	2,093	1,680	1,341	1,084	0,894	0,745	0,629	0,540	0,468	0,409	0,358	0,315	0,277	0,245	0,217	0,193	0,172	
-35,000	0,083	0,095	0,109	0,128	0,151	0,174	0,197	0,222	0,253	0,295	0,358	0,450	0,560	0,682	0,875	1,106	1,270	1,359	1,526	1,698	1,816	1,908	2,022	2,085	2,107	2,124	2,164	2,003	1,652	1,273	1,001	0,825	0,701	0,598	0,509	0,435	0,375	0,326	0,286	0,252	0,224	0,200	0,179	0,160	0,144	
-37,500	0,072	0,081	0,092	0,107	0,124	0,143	0,161	0,178	0,198	0,224	0,261	0,315	0,385	0,481	0,620	0,772	0,874	0,951	1,106	1,252	1,316	1,375	1,469	1,501	1,469	1,467	1,521	1,402	1,153	0,871	0,686	0,581	0,508	0,444	0,382	0,329	0,284	0,248	0,219	0,194	0,174	0,157	0,142	0,128	0,116	
-40,000	0,063	0,070	0,079	0,089	0,101	0,116	0,132	0,147	0,161	0,178	0,199	0,227	0,266	0,324	0,396	0,464	0,521	0,584	0,692	0,778	0,809	0,851	0,916	0,917	0,860	0,858	0,911	0,831	0,682	0,532	0,435	0,379	0,337	0,299	0,261	0,227	0,200	0,177	0,158	0,143	0,130	0,119	0,109	0,099	0,091	
-42,500	0,056	0,062	0,068	0,076	0,086	0,098	0,112	0,125	0,137	0,148	0,161	0,175	0,193	0,218	0,247	0,275	0,307	0,342	0,388	0,423	0,445	0,471	0,492	0,482	0,448	0,446	0,459	0,413	0,349	0,296	0,256	0,228	0,206	0,185	0,166	0,149	0,134	0,122	0,111	0,102	0,094	0,087	0,081	0,075	0,070	
-45,000	0,051	0,055	0,061	0,067	0,075	0,084	0,096	0,109	0,120	0,129	0,138	0,147	0,157	0,169	0,181	0,194	0,208	0,225	0,241	0,254	0,265	0,273	0,275	0,270	0,259	0,251	0,241	0,221	0,199	0,179	0,162	0,147	0,134	0,123	0,113	0,104	0,096	0,089	0,083	0,078	0,073	0,068	0,064	0,060	0,056	
-47,500	0,046	0,050	0,054	0,059	0,066	0,074	0,084	0,096	0,107	0,116	0,123	0,129	0,136	0,142	0,148	0,155	0,162	0,169	0,176	0,181	0,183	0,185	0,184	0,181	0,176	0,169	0,159	0,149	0,138	0,128	0,118	0,109	0,101	0,095	0,088	0,083	0,077	0,073	0,068	0,064	0,061	0,057	0,054	0,051	0,048	
-50,000	0,042	0,045	0,049	0,053	0,059	0,065	0,073	0,084	0,095	0,104	0,111	0,116	0,120	0,123	0,126	0,129	0,132	0,135	0,137	0,138	0,138	0,137	0,136	0,134	0,131	0,126	0,119	0,113	0,106	0,100	0,094	0,088	0,083	0,079	0,074	0,070	0,066	0,063	0,059	0,056	0,053	0,051	0,048	0,046	0,043	
-52,500	0,038	0,040	0,044	0,048	0,052	0,057	0,064	0,073	0,083	0,093	0,100	0,103	0,105	0,106	0,107	0,107	0,107	0,107	0,107	0,107	0,106	0,106	0,105	0,104	0,102	0,098	0,094	0,090	0,085	0,082	0,078	0,074	0,071	0,067	0,064	0,061	0,058	0,055	0,053	0,050	0,048	0,045	0,043	0,041	0,039	
-55,000	0,034	0,036	0,039	0,042	0,046	0,051	0,056	0,063	0,072	0,081	0,087	0,090	0,091	0,090	0,089	0,088	0,086	0,085	0,085	0,085	0,085	0,085	0,084	0,084	0,082	0,080	0,077	0,074	0,071	0,069	0,066	0,064	0,061	0,059	0,056	0,054	0,052	0,049	0,047	0,045	0,043	0,041	0,040	0,038	0,036	
