# Supplementary material for: 4D dose simulation in volumetric arc therapy: Accuracy and affecting parameters
Source: PLoS One. 2017 Feb 23;12(2):e0172810. doi: 10.1371/journal.pone.0172810 (PMC5322962; doi:10.1371/journal.pone.0172810)
Supplement: S1 File — The zip-file contains the simulated 4D VMAT dose distributions and the the dose measurements (serving as ground truth data) that are underlying the figures and numbers presented in the manuscript. For further details see the Readme.md file contained in the zip-file. (ZIP) [file pone.0172810.s001.zip › 2016_PLOS_Sothmann___SupportingInformation/Simulation_2.3Degree/Case1a.dat]

PTW-Image File Format
VERSION		1.0
PIXELSPERLINE	45
LINESPERIMAGE	45
XRESOLUTION	2,500
YRESOLUTION	2,500
XCOORDINATE	-56,250
YCOORDINATE	55,000
UNIT		unknown
SOFTWARE	StandardMatrix
NORMALIZATION	3,977
0;-56,250	-53,750	-51,250	-48,750	-46,250	-43,750	-41,250	-38,750	-36,250	-33,750	-31,250	-28,750	-26,250	-23,750	-21,250	-18,750	-16,250	-13,750	-11,250	-8,750	-6,250	-3,750	-1,250	1,250	3,750	6,250	8,750	11,250	13,750	16,250	18,750	21,250	23,750	26,250	28,750	31,250	33,750	36,250	38,750	41,250	43,750	46,250	48,750	51,250	53,750	
55,000	0,029	0,030	0,032	0,033	0,035	0,037	0,039	0,041	0,043	0,045	0,048	0,051	0,054	0,057	0,061	0,065	0,070	0,074	0,078	0,081	0,084	0,086	0,087	0,088	0,086	0,082	0,074	0,068	0,064	0,061	0,058	0,056	0,054	0,051	0,049	0,047	0,045	0,043	0,041	0,040	0,038	0,036	0,035	0,033	0,032	
52,500	0,032	0,033	0,035	0,037	0,039	0,041	0,043	0,046	0,049	0,052	0,056	0,060	0,064	0,069	0,074	0,080	0,085	0,090	0,094	0,098	0,100	0,102	0,103	0,103	0,100	0,093	0,085	0,078	0,073	0,070	0,066	0,063	0,060	0,057	0,055	0,052	0,050	0,048	0,045	0,043	0,041	0,040	0,038	0,036	0,034	
50,000	0,035	0,037	0,039	0,041	0,043	0,046	0,049	0,053	0,057	0,061	0,066	0,072	0,079	0,086	0,092	0,099	0,105	0,111	0,116	0,119	0,121	0,123	0,123	0,122	0,116	0,109	0,099	0,091	0,085	0,080	0,076	0,072	0,068	0,064	0,061	0,058	0,055	0,053	0,050	0,048	0,045	0,043	0,041	0,039	0,037	
47,500	0,038	0,041	0,043	0,046	0,049	0,053	0,057	0,062	0,067	0,074	0,081	0,089	0,098	0,108	0,116	0,124	0,132	0,139	0,145	0,149	0,151	0,153	0,152	0,147	0,140	0,130	0,119	0,109	0,100	0,093	0,087	0,081	0,076	0,072	0,068	0,065	0,061	0,058	0,055	0,052	0,049	0,047	0,045	0,042	0,040	
45,000	0,043	0,046	0,050	0,054	0,058	0,063	0,068	0,075	0,083	0,092	0,103	0,116	0,131	0,145	0,158	0,169	0,179	0,190	0,199	0,203	0,202	0,202	0,200	0,193	0,180	0,164	0,148	0,133	0,121	0,110	0,101	0,094	0,087	0,081	0,076	0,072	0,068	0,064	0,060	0,057	0,054	0,051	0,048	0,046	0,043	
42,500	0,050	0,054	0,060	0,066	0,075	0,085	0,094	0,101	0,109	0,123	0,145	0,180	0,219	0,245	0,267	0,287	0,303	0,329	0,345	0,336	0,314	0,312	0,318	0,308	0,276	0,240	0,207	0,179	0,155	0,135	0,121	0,109	0,100	0,092	0,086	0,080	0,075	0,070	0,066	0,063	0,059	0,056	0,053	0,050	0,047	
40,000	0,060	0,068	0,078	0,090	0,104	0,120	0,135	0,147	0,159	0,179	0,220	0,299	0,396	0,462	0,524	0,589	0,629	0,657	0,666	0,634	0,579	0,562	0,566	0,553	0,505	0,424	0,334	0,274	0,219	0,180	0,152	0,132	0,118	0,107	0,098	0,091	0,085	0,080	0,075	0,071	0,066	0,062	0,058	0,055	0,052	
37,500	0,076	0,089	0,104	0,122	0,141	0,161	0,179	0,200	0,222	0,257	0,317	0,427	0,594	0,754	0,898	1,022	1,087	1,107	1,110	1,066	0,969	0,915	0,901	0,881	0,813	0,694	0,554	0,446	0,335	0,260	0,205	0,168	0,146	0,131	0,120	0,112	0,105	0,098	0,092	0,085	0,079	0,073	0,068	0,063	0,059	
35,000	0,096	0,113	0,132	0,154	0,178	0,203	0,229	0,261	0,301	0,358	0,448	0,589	0,795	1,056	1,302	1,459	1,540	1,571	1,571	1,515	1,383	1,297	1,252	1,201	1,114	0,989	0,828	0,679	0,515	0,400	0,313	0,245	0,203	0,178	0,161	0,146	0,133	0,122	0,112	0,103	0,095	0,087	0,080	0,074	0,068	
32,500	0,118	0,138	0,162	0,188	0,218	0,252	0,289	0,334	0,394	0,475	0,586	0,752	0,980	1,312	1,662	1,855	1,933	1,974	1,969	1,900	1,749	1,636	1,560	1,486	1,392	1,267	1,111	0,945	0,752	0,608	0,485	0,380	0,297	0,245	0,212	0,188	0,166	0,146	0,129	0,115	0,104	0,096	0,088	0,081	0,075	
30,000	0,149	0,171	0,197	0,228	0,265	0,306	0,352	0,410	0,484	0,588	0,722	0,910	1,176	1,557	1,997	2,233	2,297	2,340	2,329	2,250	2,088	1,959	1,856	1,768	1,675	1,567	1,428	1,266	1,043	0,850	0,678	0,526	0,402	0,314	0,261	0,225	0,196	0,171	0,148	0,129	0,114	0,103	0,094	0,087	0,080	
27,500	0,177	0,205	0,234	0,268	0,309	0,357	0,415	0,486	0,577	0,700	0,860	1,071	1,368	1,794	2,303	2,582	2,640	2,685	2,681	2,595	2,423	2,281	2,160	2,067	1,981	1,898	1,773	1,605	1,336	1,066	0,848	0,655	0,502	0,390	0,313	0,263	0,226	0,195	0,169	0,146	0,127	0,112	0,101	0,093	0,085	
25,000	0,207	0,239	0,273	0,311	0,355	0,410	0,479	0,565	0,674	0,805	0,977	1,198	1,533	2,010	2,609	2,934	2,995	3,055	3,069	2,978	2,783	2,631	2,508	2,406	2,320	2,258	2,142	1,959	1,627	1,279	1,014	0,798	0,625	0,486	0,378	0,302	0,250	0,212	0,182	0,157	0,137	0,121	0,108	0,097	0,088	
22,500	0,242	0,279	0,318	0,362	0,410	0,468	0,543	0,637	0,757	0,899	1,081	1,324	1,696	2,228	2,912	3,297	3,380	3,470	3,500	3,399	3,179	3,029	2,892	2,772	2,679	2,635	2,504	2,291	1,901	1,498	1,187	0,937	0,741	0,573	0,436	0,335	0,268	0,224	0,193	0,167	0,146	0,127	0,112	0,100	0,089	
20,000	0,269	0,308	0,350	0,399	0,451	0,509	0,584	0,682	0,806	0,958	1,154	1,430	1,841	2,399	3,102	3,592	3,749	3,845	3,829	3,715	3,540	3,385	3,224	3,107	3,029	2,969	2,809	2,565	2,127	1,690	1,345	1,047	0,822	0,629	0,477	0,369	0,293	0,241	0,205	0,175	0,149	0,129	0,113	0,100	0,090	
17,500	0,279	0,318	0,361	0,407	0,458	0,515	0,585	0,683	0,811	0,967	1,173	1,480	1,914	2,478	3,186	3,736	3,930	3,977	3,918	3,812	3,683	3,529	3,394	3,330	3,277	3,192	3,014	2,748	2,266	1,802	1,451	1,131	0,887	0,685	0,527	0,417	0,332	0,267	0,219	0,182	0,151	0,128	0,111	0,099	0,089	
15,000	0,279	0,317	0,359	0,403	0,451	0,509	0,582	0,681	0,812	0,965	1,164	1,469	1,923	2,499	3,203	3,725	3,909	3,923	3,857	3,756	3,639	3,521	3,457	3,415	3,358	3,265	3,102	2,803	2,305	1,857	1,526	1,212	0,955	0,758	0,592	0,469	0,376	0,297	0,235	0,190	0,156	0,130	0,112	0,099	0,090	
12,500	0,281	0,319	0,357	0,398	0,441	0,495	0,568	0,669	0,801	0,954	1,148	1,445	1,896	2,467	3,161	3,641	3,802	3,807	3,744	3,666	3,577	3,500	3,459	3,405	3,336	3,248	3,117	2,825	2,325	1,903	1,584	1,274	1,006	0,800	0,639	0,508	0,407	0,324	0,255	0,202	0,165	0,136	0,116	0,102	0,092	
10,000	0,280	0,316	0,352	0,391	0,434	0,487	0,563	0,665	0,791	0,941	1,139	1,430	1,864	2,430	3,108	3,532	3,657	3,658	3,614	3,563	3,497	3,444	3,404	3,347	3,293	3,253	3,157	2,856	2,347	1,934	1,616	1,311	1,034	0,811	0,647	0,521	0,422	0,339	0,269	0,213	0,173	0,144	0,122	0,107	0,096	
7,500	0,275	0,311	0,348	0,389	0,438	0,499	0,581	0,683	0,800	0,938	1,126	1,409	1,825	2,358	2,985	3,384	3,489	3,491	3,454	3,413	3,368	3,335	3,304	3,280	3,264	3,257	3,171	2,861	2,348	1,938	1,613	1,312	1,030	0,803	0,635	0,520	0,431	0,352	0,283	0,228	0,185	0,153	0,130	0,113	0,101	
5,000	0,274	0,309	0,348	0,393	0,444	0,509	0,592	0,693	0,803	0,934	1,119	1,395	1,776	2,265	2,831	3,209	3,299	3,291	3,265	3,238	3,223	3,208	3,199	3,189	3,192	3,208	3,132	2,824	2,311	1,903	1,578	1,278	1,008	0,792	0,629	0,518	0,438	0,368	0,304	0,247	0,201	0,167	0,142	0,124	0,112	
2,500	0,271	0,310	0,352	0,400	0,455	0,521	0,602	0,700	0,805	0,927	1,104	1,368	1,730	2,183	2,676	3,009	3,087	3,087	3,088	3,091	3,092	3,080	3,063	3,058	3,077	3,106	3,039	2,748	2,245	1,846	1,536	1,263	1,001	0,795	0,633	0,520	0,443	0,381	0,323	0,270	0,225	0,189	0,162	0,142	0,128	
0,000	0,276	0,319	0,364	0,412	0,464	0,526	0,605	0,701	0,802	0,923	1,098	1,346	1,683	2,083	2,510	2,813	2,893	2,916	2,942	2,968	2,965	2,946	2,928	2,939	2,963	2,993	2,928	2,651	2,189	1,806	1,510	1,250	1,009	0,818	0,663	0,546	0,464	0,403	0,349	0,299	0,254	0,218	0,189	0,166	0,147	
-2,500	0,284	0,328	0,374	0,420	0,469	0,526	0,599	0,691	0,789	0,908	1,074	1,305	1,622	2,003	2,381	2,644	2,727	2,771	2,803	2,835	2,837	2,831	2,846	2,866	2,874	2,894	2,833	2,582	2,137	1,769	1,501	1,267	1,043	0,864	0,712	0,593	0,499	0,435	0,382	0,332	0,286	0,246	0,215	0,189	0,167	
-5,000	0,291	0,336	0,381	0,424	0,468	0,521	0,589	0,672	0,763	0,875	1,034	1,247	1,541	1,899	2,272	2,500	2,587	2,643	2,678	2,715	2,746	2,769	2,797	2,801	2,807	2,831	2,781	2,556	2,156	1,813	1,558	1,332	1,121	0,942	0,778	0,642	0,536	0,462	0,404	0,351	0,304	0,262	0,228	0,203	0,182	
-7,500	0,299	0,346	0,389	0,429	0,470	0,519	0,584	0,665	0,752	0,857	1,001	1,188	1,451	1,802	2,188	2,407	2,503	2,559	2,605	2,661	2,709	2,735	2,761	2,779	2,803	2,828	2,789	2,624	2,274	1,944	1,671	1,425	1,201	1,003	0,825	0,677	0,561	0,481	0,419	0,364	0,314	0,273	0,241	0,217	0,198	
-10,000	0,299	0,343	0,384	0,423	0,462	0,510	0,575	0,650	0,735	0,833	0,970	1,150	1,412	1,757	2,124	2,352	2,470	2,545	2,605	2,666	2,708	2,744	2,777	2,808	2,844	2,890	2,891	2,770	2,425	2,072	1,768	1,501	1,257	1,044	0,855	0,701	0,580	0,493	0,428	0,373	0,325	0,287	0,257	0,234	0,215	
-12,500	0,290	0,330	0,368	0,403	0,438	0,483	0,543	0,613	0,696	0,799	0,927	1,111	1,374	1,724	2,082	2,326	2,482	2,574	2,638	2,691	2,738	2,781	2,818	2,867	2,935	3,021	3,054	2,941	2,579	2,188	1,832	1,538	1,277	1,050	0,857	0,711	0,595	0,506	0,438	0,382	0,335	0,298	0,269	0,247	0,227	
-15,000	0,272	0,308	0,342	0,372	0,401	0,439	0,489	0,548	0,621	0,721	0,859	1,051	1,333	1,700	2,056	2,319	2,490	2,594	2,663	2,724	2,780	2,829	2,892	2,981	3,088	3,196	3,242	3,114	2,704	2,267	1,875	1,546	1,269	1,031	0,841	0,707	0,608	0,526	0,457	0,400	0,350	0,311	0,282	0,259	0,239	
-17,500	0,242	0,273	0,300	0,323	0,346	0,373	0,412	0,456	0,515	0,606	0,755	0,970	1,272	1,640	2,002	2,278	2,469	2,586	2,670	2,748	2,833	2,919	3,020	3,131	3,249	3,361	3,407	3,250	2,776	2,260	1,852	1,524	1,255	1,024	0,843	0,716	0,624	0,544	0,471	0,411	0,363	0,326	0,297	0,274	0,253	
-20,000	0,206	0,230	0,249	0,265	0,282	0,302	0,329	0,364	0,413	0,497	0,640	0,850	1,155	1,518	1,887	2,179	2,395	2,527	2,625	2,744	2,875	2,997	3,104	3,226	3,355	3,459	3,481	3,290	2,791	2,212	1,791	1,483	1,243	1,041	0,871	0,741	0,646	0,566	0,493	0,430	0,380	0,342	0,309	0,282	0,258	
-22,500	0,166	0,182	0,196	0,208	0,222	0,238	0,259	0,287	0,330	0,405	0,536	0,733	1,024	1,374	1,732	2,038	2,248	2,374	2,501	2,663	2,812	2,942	3,071	3,210	3,318	3,396	3,416	3,210	2,730	2,158	1,740	1,458	1,242	1,062	0,903	0,771	0,673	0,594	0,519	0,448	0,391	0,346	0,311	0,280	0,254	
-25,000	0,127	0,138	0,149	0,161	0,173	0,187	0,206	0,232	0,271	0,341	0,462	0,649	0,922	1,250	1,562	1,849	2,049	2,151	2,285	2,448	2,597	2,740	2,898	3,014	3,066	3,128	3,195	2,998	2,528	2,035	1,667	1,422	1,220	1,050	0,903	0,768	0,665	0,585	0,513	0,446	0,388	0,342	0,304	0,272	0,245	
-27,500	0,097	0,107	0,118	0,130	0,142	0,156	0,173	0,196	0,231	0,291	0,398	0,575	0,828	1,121	1,385	1,653	1,841	1,919	2,021	2,160	2,306	2,465	2,609	2,685	2,712	2,777	2,862	2,665	2,234	1,844	1,549	1,325	1,137	0,975	0,843	0,722	0,619	0,541	0,476	0,417	0,365	0,324	0,287	0,256	0,230	
-30,000	0,082	0,093	0,103	0,114	0,126	0,139	0,154	0,174	0,202	0,253	0,346	0,500	0,713	0,963	1,207	1,457	1,634	1,706	1,792	1,910	2,041	2,182	2,303	2,362	2,400	2,473	2,545	2,347	1,961	1,648	1,396	1,188	1,024	0,877	0,758	0,657	0,562	0,486	0,428	0,377	0,332	0,294	0,261	0,232	0,208	
-32,500	0,073	0,082	0,093	0,104	0,115	0,127	0,141	0,158	0,182	0,225	0,303	0,436	0,605	0,797	1,014	1,253	1,431	1,503	1,578	1,679	1,786	1,905	2,014	2,076	2,122	2,180	2,218	2,022	1,691	1,436	1,226	1,035	0,892	0,769	0,662	0,576	0,496	0,427	0,372	0,328	0,291	0,259	0,232	0,207	0,185	
-35,000	0,066	0,074	0,084	0,095	0,106	0,118	0,131	0,147	0,170	0,209	0,279	0,386	0,515	0,652	0,828	1,054	1,226	1,291	1,353	1,450	1,538	1,637	1,741	1,795	1,830	1,865	1,879	1,673	1,414	1,214	1,038	0,872	0,743	0,651	0,569	0,500	0,436	0,374	0,322	0,282	0,250	0,223	0,201	0,181	0,163	
-37,500	0,060	0,067	0,076	0,086	0,098	0,109	0,123	0,141	0,166	0,203	0,263	0,346	0,437	0,534	0,651	0,827	0,964	1,028	1,112	1,205	1,279	1,361	1,453	1,487	1,503	1,529	1,532	1,353	1,137	0,987	0,840	0,709	0,594	0,520	0,465	0,418	0,374	0,327	0,283	0,246	0,217	0,191	0,170	0,153	0,140	
-40,000	0,055	0,060	0,068	0,078	0,090	0,103	0,118	0,140	0,168	0,206	0,254	0,306	0,356	0,410	0,479	0,586	0,676	0,750	0,852	0,941	0,993	1,050	1,121	1,139	1,135	1,148	1,169	1,035	0,876	0,774	0,659	0,554	0,453	0,393	0,353	0,325	0,301	0,272	0,239	0,210	0,188	0,168	0,150	0,134	0,122	
-42,500	0,050	0,055	0,061	0,070	0,081	0,097	0,116	0,139	0,162	0,193	0,220	0,241	0,252	0,275	0,326	0,382	0,416	0,480	0,580	0,632	0,650	0,683	0,740	0,743	0,718	0,708	0,779	0,712	0,610	0,537	0,458	0,385	0,318	0,277	0,251	0,236	0,226	0,211	0,190	0,169	0,153	0,140	0,127	0,115	0,104	
-45,000	0,045	0,049	0,055	0,062	0,072	0,085	0,103	0,122	0,136	0,150	0,162	0,165	0,165	0,182	0,213	0,233	0,234	0,269	0,345	0,347	0,341	0,360	0,408	0,394	0,360	0,351	0,423	0,407	0,352	0,309	0,266	0,226	0,197	0,177	0,164	0,157	0,152	0,143	0,131	0,119	0,111	0,105	0,099	0,092	0,084	
-47,500	0,041	0,044	0,049	0,054	0,062	0,072	0,084	0,096	0,106	0,111	0,117	0,122	0,127	0,134	0,144	0,147	0,152	0,166	0,187	0,181	0,182	0,191	0,209	0,196	0,187	0,184	0,194	0,190	0,177	0,163	0,146	0,129	0,118	0,110	0,104	0,097	0,093	0,087	0,080	0,077	0,075	0,074	0,071	0,067	0,063	
-50,000	0,037	0,040	0,043	0,048	0,053	0,061	0,071	0,080	0,088	0,094	0,100	0,103	0,106	0,109	0,112	0,116	0,119	0,123	0,126	0,129	0,130	0,133	0,132	0,131	0,126	0,122	0,119	0,115	0,109	0,102	0,097	0,091	0,085	0,081	0,076	0,073	0,069	0,066	0,063	0,060	0,057	0,055	0,052	0,050	0,047	
-52,500	0,033	0,036	0,039	0,042	0,046	0,053	0,061	0,069	0,077	0,083	0,087	0,090	0,092	0,093	0,095	0,096	0,098	0,100	0,101	0,101	0,100	0,100	0,099	0,096	0,094	0,092	0,089	0,086	0,083	0,080	0,076	0,073	0,070	0,067	0,064	0,061	0,058	0,056	0,053	0,051	0,049	0,046	0,044	0,042	0,040	
-55,000	0,030	0,032	0,035	0,037	0,041	0,045	0,052	0,060	0,067	0,073	0,077	0,079	0,081	0,081	0,082	0,082	0,083	0,083	0,082	0,081	0,080	0,079	0,078	0,077	0,075	0,074	0,072	0,071	0,069	0,066	0,064	0,062	0,060	0,058	0,056	0,054	0,051	0,049	0,047	0,045	0,043	0,042	0,040	0,038	0,036	
