# Supplementary material for: 4D dose simulation in volumetric arc therapy: Accuracy and affecting parameters
Source: PLoS One. 2017 Feb 23;12(2):e0172810. doi: 10.1371/journal.pone.0172810 (PMC5322962; doi:10.1371/journal.pone.0172810)
Supplement: S1 File — The zip-file contains the simulated 4D VMAT dose distributions and the the dose measurements (serving as ground truth data) that are underlying the figures and numbers presented in the manuscript. For further details see the Readme.md file contained in the zip-file. (ZIP) [file pone.0172810.s001.zip › 2016_PLOS_Sothmann___SupportingInformation/Simulation_2.3Degree/Case1c.dat]

PTW-Image File Format
VERSION		1.0
PIXELSPERLINE	45
LINESPERIMAGE	45
XRESOLUTION	2,500
YRESOLUTION	2,500
XCOORDINATE	-56,250
YCOORDINATE	55,000
UNIT		unknown
SOFTWARE	StandardMatrix
NORMALIZATION	3,914
0;-56,250	-53,750	-51,250	-48,750	-46,250	-43,750	-41,250	-38,750	-36,250	-33,750	-31,250	-28,750	-26,250	-23,750	-21,250	-18,750	-16,250	-13,750	-11,250	-8,750	-6,250	-3,750	-1,250	1,250	3,750	6,250	8,750	11,250	13,750	16,250	18,750	21,250	23,750	26,250	28,750	31,250	33,750	36,250	38,750	41,250	43,750	46,250	48,750	51,250	53,750	
55,000	0,029	0,031	0,032	0,034	0,035	0,037	0,039	0,041	0,043	0,046	0,048	0,051	0,054	0,057	0,061	0,066	0,070	0,074	0,078	0,081	0,084	0,086	0,087	0,087	0,085	0,081	0,074	0,068	0,064	0,061	0,058	0,056	0,053	0,051	0,049	0,047	0,045	0,043	0,041	0,040	0,038	0,037	0,035	0,033	0,032	
52,500	0,032	0,034	0,035	0,037	0,039	0,041	0,044	0,046	0,049	0,053	0,056	0,060	0,065	0,070	0,075	0,080	0,085	0,090	0,094	0,098	0,100	0,102	0,103	0,104	0,101	0,094	0,085	0,078	0,073	0,070	0,066	0,063	0,060	0,057	0,054	0,052	0,050	0,048	0,046	0,044	0,042	0,040	0,038	0,037	0,035	
50,000	0,035	0,037	0,039	0,042	0,044	0,047	0,050	0,054	0,058	0,062	0,067	0,073	0,080	0,086	0,093	0,099	0,105	0,111	0,116	0,119	0,121	0,123	0,124	0,122	0,118	0,109	0,099	0,091	0,085	0,080	0,076	0,072	0,068	0,065	0,061	0,058	0,055	0,053	0,050	0,048	0,046	0,044	0,042	0,040	0,038	
47,500	0,040	0,042	0,045	0,048	0,051	0,055	0,059	0,063	0,069	0,075	0,083	0,091	0,100	0,109	0,118	0,126	0,133	0,140	0,146	0,149	0,151	0,153	0,152	0,147	0,140	0,130	0,119	0,108	0,100	0,093	0,087	0,082	0,077	0,073	0,069	0,065	0,061	0,058	0,055	0,052	0,050	0,047	0,045	0,043	0,041	
45,000	0,047	0,050	0,054	0,058	0,063	0,068	0,073	0,080	0,087	0,096	0,107	0,120	0,134	0,149	0,161	0,171	0,180	0,190	0,199	0,204	0,203	0,201	0,198	0,190	0,179	0,165	0,148	0,133	0,120	0,110	0,102	0,094	0,088	0,083	0,077	0,073	0,068	0,064	0,060	0,057	0,054	0,051	0,049	0,046	0,044	
42,500	0,063	0,070	0,076	0,084	0,091	0,099	0,106	0,114	0,124	0,138	0,157	0,191	0,228	0,254	0,278	0,289	0,305	0,330	0,343	0,350	0,325	0,306	0,296	0,296	0,281	0,246	0,207	0,175	0,153	0,137	0,124	0,112	0,103	0,095	0,088	0,082	0,076	0,071	0,066	0,062	0,059	0,056	0,053	0,050	0,047	
40,000	0,082	0,094	0,107	0,120	0,133	0,148	0,161	0,173	0,187	0,207	0,243	0,322	0,421	0,488	0,550	0,602	0,634	0,667	0,666	0,659	0,596	0,538	0,514	0,536	0,533	0,450	0,341	0,266	0,216	0,185	0,161	0,142	0,127	0,113	0,102	0,094	0,087	0,080	0,075	0,070	0,065	0,061	0,058	0,054	0,051	
37,500	0,098	0,117	0,138	0,159	0,180	0,200	0,220	0,240	0,262	0,293	0,347	0,458	0,627	0,800	0,936	1,046	1,093	1,114	1,114	1,082	0,977	0,881	0,839	0,863	0,847	0,733	0,567	0,443	0,334	0,265	0,217	0,184	0,160	0,141	0,125	0,113	0,103	0,096	0,089	0,082	0,076	0,070	0,065	0,061	0,057	
35,000	0,125	0,147	0,171	0,196	0,220	0,245	0,271	0,300	0,339	0,394	0,485	0,631	0,846	1,121	1,357	1,491	1,550	1,573	1,572	1,516	1,376	1,254	1,190	1,172	1,122	1,005	0,836	0,684	0,519	0,399	0,312	0,247	0,207	0,178	0,157	0,140	0,128	0,119	0,110	0,102	0,094	0,086	0,079	0,073	0,067	
32,500	0,158	0,185	0,213	0,239	0,266	0,293	0,323	0,361	0,418	0,502	0,625	0,803	1,044	1,398	1,736	1,895	1,953	1,983	1,970	1,884	1,713	1,587	1,516	1,465	1,383	1,258	1,092	0,923	0,737	0,586	0,451	0,342	0,269	0,225	0,195	0,175	0,161	0,150	0,141	0,133	0,124	0,114	0,103	0,093	0,084	
30,000	0,200	0,232	0,261	0,288	0,315	0,344	0,379	0,425	0,496	0,601	0,750	0,951	1,230	1,640	2,078	2,279	2,324	2,356	2,326	2,218	2,035	1,916	1,835	1,762	1,666	1,542	1,373	1,194	0,971	0,786	0,612	0,462	0,349	0,284	0,243	0,216	0,198	0,183	0,171	0,161	0,151	0,140	0,128	0,116	0,105	
27,500	0,232	0,268	0,301	0,331	0,362	0,396	0,439	0,501	0,590	0,715	0,887	1,099	1,398	1,864	2,379	2,634	2,673	2,703	2,673	2,572	2,392	2,258	2,145	2,054	1,954	1,841	1,670	1,489	1,226	0,976	0,777	0,599	0,454	0,358	0,298	0,255	0,227	0,206	0,191	0,178	0,166	0,155	0,144	0,133	0,120	
25,000	0,262	0,301	0,335	0,367	0,404	0,448	0,504	0,583	0,689	0,827	1,008	1,233	1,557	2,068	2,667	2,976	3,024	3,066	3,061	2,977	2,772	2,608	2,483	2,371	2,256	2,148	1,996	1,824	1,529	1,204	0,974	0,778	0,609	0,471	0,376	0,307	0,259	0,228	0,204	0,186	0,170	0,155	0,142	0,129	0,118	
22,500	0,287	0,328	0,367	0,405	0,448	0,498	0,565	0,650	0,762	0,910	1,102	1,341	1,706	2,251	2,929	3,300	3,382	3,465	3,487	3,405	3,172	3,010	2,893	2,748	2,597	2,500	2,366	2,194	1,855	1,468	1,195	0,960	0,755	0,583	0,454	0,352	0,278	0,230	0,198	0,174	0,154	0,137	0,123	0,111	0,100	
20,000	0,304	0,347	0,388	0,431	0,479	0,530	0,593	0,676	0,787	0,949	1,159	1,424	1,813	2,378	3,076	3,566	3,717	3,817	3,797	3,693	3,527	3,402	3,293	3,146	2,994	2,889	2,749	2,546	2,137	1,684	1,366	1,094	0,838	0,632	0,482	0,364	0,273	0,214	0,178	0,153	0,135	0,121	0,110	0,100	0,092	
17,500	0,301	0,347	0,391	0,433	0,479	0,530	0,589	0,669	0,785	0,957	1,181	1,465	1,862	2,431	3,144	3,698	3,874	3,914	3,862	3,770	3,691	3,620	3,537	3,436	3,313	3,201	3,047	2,785	2,291	1,795	1,447	1,149	0,874	0,651	0,493	0,366	0,270	0,208	0,170	0,146	0,130	0,117	0,106	0,097	0,089	
15,000	0,295	0,341	0,385	0,429	0,474	0,524	0,581	0,662	0,786	0,959	1,179	1,463	1,866	2,442	3,154	3,677	3,832	3,835	3,789	3,739	3,704	3,678	3,619	3,528	3,422	3,322	3,157	2,828	2,296	1,826	1,483	1,172	0,897	0,670	0,514	0,393	0,291	0,222	0,179	0,151	0,132	0,119	0,108	0,098	0,090	
12,500	0,297	0,343	0,388	0,432	0,476	0,523	0,577	0,654	0,777	0,955	1,165	1,440	1,848	2,418	3,113	3,573	3,692	3,689	3,667	3,657	3,644	3,601	3,522	3,432	3,351	3,271	3,128	2,803	2,278	1,843	1,520	1,200	0,921	0,699	0,535	0,427	0,329	0,249	0,199	0,169	0,150	0,135	0,123	0,112	0,102	
10,000	0,299	0,344	0,389	0,436	0,481	0,526	0,579	0,656	0,776	0,956	1,164	1,418	1,813	2,383	3,035	3,427	3,508	3,512	3,517	3,515	3,473	3,403	3,317	3,255	3,223	3,193	3,087	2,785	2,272	1,866	1,556	1,234	0,937	0,710	0,552	0,453	0,369	0,289	0,233	0,201	0,179	0,161	0,146	0,132	0,118	
7,500	0,309	0,357	0,404	0,450	0,495	0,542	0,594	0,666	0,784	0,952	1,152	1,387	1,766	2,297	2,871	3,245	3,333	3,347	3,339	3,305	3,249	3,183	3,124	3,110	3,115	3,113	3,032	2,740	2,244	1,866	1,574	1,258	0,955	0,729	0,572	0,474	0,395	0,322	0,267	0,229	0,203	0,182	0,162	0,144	0,129	
5,000	0,336	0,382	0,425	0,469	0,513	0,559	0,610	0,677	0,784	0,944	1,136	1,365	1,705	2,194	2,706	3,087	3,182	3,172	3,146	3,113	3,082	3,046	3,008	3,000	3,001	3,003	2,954	2,688	2,201	1,836	1,553	1,260	0,956	0,736	0,584	0,482	0,410	0,346	0,294	0,258	0,232	0,211	0,190	0,170	0,151	
2,500	0,353	0,397	0,440	0,484	0,527	0,573	0,623	0,687	0,787	0,939	1,128	1,345	1,664	2,119	2,577	2,933	3,036	3,043	3,041	3,046	3,023	2,962	2,905	2,873	2,860	2,869	2,841	2,601	2,131	1,767	1,491	1,233	0,945	0,733	0,584	0,484	0,413	0,362	0,324	0,295	0,273	0,252	0,230	0,207	0,183	
0,000	0,361	0,407	0,450	0,494	0,539	0,586	0,637	0,697	0,788	0,932	1,115	1,323	1,613	2,020	2,447	2,789	2,906	2,952	2,980	2,994	2,944	2,846	2,774	2,754	2,744	2,765	2,736	2,506	2,068	1,714	1,447	1,212	0,948	0,748	0,603	0,498	0,430	0,389	0,361	0,337	0,317	0,298	0,278	0,254	0,225	
-2,500	0,366	0,415	0,461	0,504	0,548	0,594	0,643	0,702	0,789	0,925	1,095	1,291	1,569	1,968	2,363	2,667	2,777	2,826	2,851	2,849	2,793	2,734	2,712	2,707	2,697	2,739	2,728	2,512	2,075	1,718	1,460	1,241	0,995	0,807	0,666	0,548	0,473	0,432	0,405	0,384	0,363	0,342	0,318	0,290	0,255	
-5,000	0,375	0,426	0,472	0,513	0,553	0,595	0,641	0,696	0,778	0,908	1,074	1,263	1,536	1,939	2,321	2,562	2,648	2,686	2,701	2,706	2,719	2,733	2,745	2,734	2,744	2,826	2,832	2,618	2,188	1,816	1,547	1,319	1,081	0,890	0,741	0,612	0,523	0,476	0,445	0,417	0,390	0,362	0,332	0,299	0,262	
-7,500	0,377	0,428	0,472	0,511	0,548	0,586	0,630	0,687	0,772	0,897	1,049	1,220	1,493	1,911	2,292	2,492	2,570	2,613	2,646	2,685	2,753	2,792	2,827	2,850	2,906	3,010	2,999	2,793	2,363	1,961	1,666	1,401	1,150	0,948	0,797	0,657	0,557	0,500	0,459	0,424	0,392	0,360	0,327	0,293	0,258	
-10,000	0,362	0,410	0,450	0,484	0,519	0,555	0,596	0,656	0,745	0,865	1,012	1,190	1,474	1,891	2,268	2,463	2,558	2,623	2,679	2,735	2,806	2,878	2,947	3,023	3,112	3,213	3,201	2,991	2,549	2,104	1,776	1,486	1,214	0,986	0,825	0,687	0,576	0,508	0,462	0,426	0,394	0,365	0,337	0,307	0,274	
-12,500	0,327	0,372	0,411	0,445	0,477	0,511	0,550	0,605	0,699	0,828	0,975	1,165	1,450	1,855	2,250	2,477	2,604	2,686	2,734	2,785	2,862	2,970	3,079	3,196	3,308	3,401	3,388	3,173	2,700	2,230	1,854	1,539	1,244	0,996	0,827	0,702	0,601	0,530	0,481	0,444	0,412	0,383	0,353	0,321	0,286	
-15,000	0,292	0,332	0,369	0,402	0,434	0,463	0,495	0,545	0,627	0,759	0,919	1,126	1,424	1,836	2,239	2,495	2,650	2,728	2,769	2,833	2,937	3,070	3,209	3,349	3,471	3,552	3,532	3,321	2,800	2,304	1,912	1,575	1,267	1,003	0,829	0,722	0,642	0,576	0,521	0,478	0,441	0,405	0,368	0,331	0,290	
-17,500	0,258	0,293	0,324	0,353	0,379	0,403	0,431	0,471	0,541	0,663	0,832	1,062	1,367	1,755	2,167	2,444	2,632	2,722	2,764	2,850	2,989	3,153	3,314	3,454	3,565	3,629	3,607	3,392	2,841	2,297	1,900	1,578	1,289	1,046	0,874	0,762	0,686	0,621	0,561	0,508	0,462	0,420	0,379	0,338	0,294	
-20,000	0,221	0,248	0,272	0,294	0,315	0,336	0,361	0,397	0,457	0,566	0,724	0,940	1,239	1,606	2,009	2,317	2,535	2,639	2,678	2,783	2,959	3,161	3,335	3,463	3,558	3,619	3,598	3,371	2,822	2,239	1,825	1,528	1,292	1,101	0,933	0,803	0,715	0,641	0,570	0,509	0,456	0,409	0,366	0,325	0,283	
-22,500	0,177	0,197	0,213	0,228	0,246	0,266	0,288	0,318	0,367	0,463	0,610	0,805	1,081	1,426	1,809	2,127	2,333	2,437	2,500	2,628	2,823	3,043	3,232	3,342	3,405	3,478	3,487	3,248	2,731	2,152	1,729	1,458	1,267	1,108	0,953	0,814	0,717	0,635	0,554	0,488	0,437	0,393	0,351	0,310	0,268	
-25,000	0,138	0,151	0,164	0,175	0,188	0,201	0,220	0,246	0,293	0,389	0,530	0,709	0,957	1,259	1,586	1,886	2,080	2,166	2,255	2,395	2,576	2,793	2,975	3,043	3,069	3,155	3,220	2,975	2,481	2,000	1,619	1,364	1,187	1,061	0,923	0,787	0,684	0,603	0,525	0,459	0,412	0,372	0,332	0,292	0,252	
-27,500	0,107	0,117	0,127	0,136	0,147	0,159	0,176	0,202	0,245	0,329	0,464	0,630	0,850	1,121	1,395	1,671	1,845	1,902	1,985	2,109	2,262	2,436	2,565	2,615	2,645	2,741	2,836	2,612	2,182	1,802	1,493	1,249	1,071	0,956	0,840	0,720	0,627	0,546	0,472	0,413	0,370	0,332	0,298	0,264	0,232	
-30,000	0,086	0,095	0,105	0,116	0,128	0,141	0,156	0,177	0,212	0,283	0,399	0,549	0,729	0,965	1,224	1,459	1,608	1,656	1,730	1,838	1,948	2,057	2,147	2,209	2,277	2,393	2,496	2,297	1,920	1,614	1,338	1,110	0,943	0,830	0,732	0,635	0,553	0,483	0,416	0,361	0,322	0,291	0,261	0,232	0,202	
-32,500	0,074	0,083	0,094	0,105	0,116	0,129	0,143	0,161	0,191	0,249	0,347	0,478	0,614	0,790	1,011	1,221	1,366	1,416	1,485	1,575	1,646	1,720	1,814	1,901	1,987	2,087	2,163	1,972	1,652	1,405	1,181	0,980	0,831	0,719	0,627	0,554	0,481	0,413	0,356	0,309	0,276	0,250	0,225	0,201	0,175	
-35,000	0,067	0,075	0,085	0,096	0,107	0,120	0,134	0,152	0,179	0,226	0,311	0,421	0,521	0,625	0,783	0,979	1,136	1,192	1,242	1,326	1,387	1,460	1,565	1,651	1,720	1,784	1,824	1,631	1,375	1,185	1,009	0,837	0,709	0,622	0,545	0,483	0,419	0,351	0,304	0,270	0,242	0,217	0,194	0,171	0,147	
-37,500	0,060	0,067	0,076	0,087	0,099	0,112	0,128	0,149	0,179	0,222	0,285	0,375	0,447	0,497	0,582	0,736	0,863	0,935	1,016	1,104	1,169	1,232	1,307	1,356	1,400	1,457	1,476	1,312	1,103	0,957	0,818	0,685	0,566	0,502	0,447	0,404	0,362	0,309	0,265	0,237	0,215	0,194	0,170	0,145	0,120	
-40,000	0,055	0,061	0,069	0,080	0,093	0,108	0,127	0,155	0,188	0,224	0,268	0,323	0,366	0,377	0,404	0,494	0,585	0,670	0,783	0,880	0,924	0,946	0,971	0,996	1,023	1,066	1,092	0,977	0,835	0,738	0,634	0,532	0,426	0,374	0,344	0,318	0,289	0,256	0,224	0,202	0,185	0,169	0,150	0,129	0,107	
-42,500	0,050	0,055	0,062	0,072	0,085	0,105	0,132	0,161	0,187	0,208	0,224	0,245	0,252	0,247	0,255	0,302	0,343	0,420	0,529	0,594	0,598	0,590	0,599	0,611	0,616	0,625	0,676	0,629	0,551	0,496	0,430	0,356	0,285	0,250	0,242	0,232	0,213	0,196	0,177	0,160	0,146	0,132	0,118	0,104	0,089	
-45,000	0,046	0,050	0,056	0,064	0,075	0,092	0,116	0,140	0,155	0,160	0,161	0,163	0,159	0,161	0,170	0,189	0,198	0,234	0,306	0,320	0,305	0,301	0,324	0,316	0,303	0,297	0,345	0,332	0,296	0,276	0,250	0,204	0,166	0,147	0,149	0,157	0,148	0,137	0,125	0,113	0,101	0,090	0,080	0,072	0,064	
-47,500	0,041	0,045	0,049	0,055	0,063	0,074	0,088	0,102	0,111	0,114	0,118	0,121	0,124	0,126	0,131	0,135	0,141	0,152	0,171	0,169	0,167	0,172	0,182	0,174	0,167	0,164	0,171	0,162	0,154	0,143	0,137	0,119	0,105	0,099	0,096	0,097	0,093	0,086	0,080	0,074	0,067	0,062	0,057	0,053	0,050	
-50,000	0,037	0,040	0,043	0,048	0,054	0,062	0,072	0,081	0,089	0,096	0,101	0,105	0,107	0,109	0,111	0,114	0,117	0,120	0,123	0,126	0,126	0,127	0,126	0,124	0,120	0,116	0,112	0,108	0,102	0,098	0,092	0,087	0,082	0,078	0,074	0,070	0,067	0,064	0,060	0,057	0,054	0,051	0,048	0,046	0,043	
-52,500	0,033	0,036	0,039	0,042	0,047	0,054	0,063	0,072	0,080	0,086	0,091	0,094	0,095	0,097	0,098	0,099	0,100	0,101	0,102	0,101	0,100	0,099	0,097	0,093	0,091	0,088	0,086	0,083	0,080	0,077	0,074	0,071	0,068	0,065	0,062	0,060	0,057	0,054	0,052	0,049	0,047	0,045	0,043	0,041	0,039	
-55,000	0,030	0,032	0,035	0,038	0,041	0,047	0,054	0,063	0,071	0,077	0,081	0,083	0,084	0,085	0,085	0,085	0,085	0,085	0,084	0,082	0,080	0,078	0,076	0,075	0,074	0,072	0,070	0,069	0,067	0,065	0,063	0,061	0,059	0,057	0,055	0,053	0,050	0,048	0,046	0,044	0,042	0,041	0,039	0,037	0,036	
