# Supplementary material for: 4D dose simulation in volumetric arc therapy: Accuracy and affecting parameters
Source: PLoS One. 2017 Feb 23;12(2):e0172810. doi: 10.1371/journal.pone.0172810 (PMC5322962; doi:10.1371/journal.pone.0172810)
Supplement: S1 File — The zip-file contains the simulated 4D VMAT dose distributions and the the dose measurements (serving as ground truth data) that are underlying the figures and numbers presented in the manuscript. For further details see the Readme.md file contained in the zip-file. (ZIP) [file pone.0172810.s001.zip › 2016_PLOS_Sothmann___SupportingInformation/Simulation_2.3Degree/Case1d.dat]

PTW-Image File Format
VERSION		1.0
PIXELSPERLINE	45
LINESPERIMAGE	45
XRESOLUTION	2,500
YRESOLUTION	2,500
XCOORDINATE	-56,250
YCOORDINATE	55,000
UNIT		unknown
SOFTWARE	StandardMatrix
NORMALIZATION	4,065
0;-56,250	-53,750	-51,250	-48,750	-46,250	-43,750	-41,250	-38,750	-36,250	-33,750	-31,250	-28,750	-26,250	-23,750	-21,250	-18,750	-16,250	-13,750	-11,250	-8,750	-6,250	-3,750	-1,250	1,250	3,750	6,250	8,750	11,250	13,750	16,250	18,750	21,250	23,750	26,250	28,750	31,250	33,750	36,250	38,750	41,250	43,750	46,250	48,750	51,250	53,750	
55,000	0,028	0,030	0,031	0,033	0,034	0,036	0,038	0,040	0,042	0,044	0,046	0,048	0,051	0,053	0,057	0,061	0,066	0,070	0,074	0,077	0,080	0,082	0,084	0,085	0,083	0,077	0,071	0,066	0,063	0,060	0,058	0,055	0,053	0,051	0,049	0,047	0,045	0,043	0,041	0,039	0,037	0,036	0,034	0,033	0,031	
52,500	0,031	0,032	0,034	0,036	0,037	0,039	0,042	0,044	0,046	0,049	0,052	0,055	0,060	0,065	0,070	0,075	0,080	0,085	0,089	0,092	0,095	0,097	0,099	0,100	0,097	0,090	0,081	0,076	0,072	0,068	0,065	0,062	0,059	0,057	0,054	0,052	0,050	0,047	0,045	0,043	0,041	0,039	0,037	0,035	0,034	
50,000	0,034	0,035	0,037	0,039	0,042	0,044	0,047	0,050	0,053	0,057	0,062	0,067	0,074	0,081	0,087	0,093	0,098	0,103	0,107	0,111	0,113	0,115	0,116	0,117	0,113	0,105	0,095	0,088	0,083	0,078	0,074	0,070	0,067	0,063	0,060	0,058	0,055	0,052	0,049	0,047	0,045	0,042	0,040	0,038	0,036	
47,500	0,037	0,039	0,041	0,044	0,047	0,050	0,053	0,058	0,063	0,069	0,076	0,084	0,093	0,101	0,109	0,117	0,123	0,129	0,133	0,136	0,138	0,138	0,139	0,137	0,131	0,123	0,113	0,104	0,097	0,090	0,085	0,080	0,075	0,071	0,067	0,064	0,060	0,057	0,054	0,051	0,049	0,046	0,044	0,041	0,039	
45,000	0,042	0,045	0,049	0,052	0,055	0,059	0,064	0,070	0,078	0,087	0,098	0,111	0,124	0,137	0,151	0,159	0,165	0,171	0,182	0,187	0,181	0,177	0,176	0,171	0,164	0,154	0,143	0,129	0,117	0,108	0,099	0,092	0,085	0,080	0,075	0,071	0,067	0,063	0,060	0,056	0,053	0,050	0,048	0,045	0,043	
42,500	0,049	0,057	0,067	0,072	0,072	0,075	0,082	0,091	0,104	0,120	0,147	0,183	0,211	0,250	0,315	0,284	0,273	0,296	0,347	0,353	0,291	0,262	0,265	0,260	0,255	0,234	0,211	0,184	0,163	0,141	0,123	0,110	0,100	0,092	0,086	0,080	0,075	0,070	0,066	0,062	0,059	0,055	0,052	0,049	0,046	
40,000	0,060	0,071	0,086	0,098	0,104	0,107	0,117	0,135	0,157	0,187	0,237	0,300	0,370	0,469	0,636	0,611	0,586	0,663	0,715	0,697	0,557	0,476	0,467	0,464	0,456	0,420	0,353	0,306	0,262	0,217	0,174	0,144	0,126	0,114	0,103	0,094	0,087	0,080	0,075	0,070	0,066	0,063	0,060	0,057	0,054	
37,500	0,073	0,087	0,107	0,126	0,141	0,153	0,171	0,196	0,226	0,266	0,328	0,414	0,533	0,705	0,972	1,075	1,078	1,159	1,176	1,123	0,949	0,809	0,761	0,757	0,738	0,681	0,576	0,498	0,422	0,348	0,275	0,214	0,175	0,147	0,129	0,115	0,104	0,096	0,090	0,085	0,081	0,077	0,074	0,071	0,067	
35,000	0,088	0,107	0,130	0,154	0,174	0,195	0,221	0,253	0,290	0,341	0,420	0,536	0,706	0,983	1,331	1,503	1,544	1,607	1,618	1,544	1,361	1,199	1,114	1,082	1,042	0,965	0,848	0,734	0,624	0,521	0,422	0,338	0,260	0,204	0,168	0,147	0,133	0,121	0,112	0,106	0,100	0,094	0,088	0,083	0,078	
32,500	0,104	0,126	0,152	0,181	0,208	0,237	0,271	0,310	0,356	0,422	0,520	0,670	0,887	1,248	1,657	1,871	1,933	1,990	2,002	1,918	1,732	1,567	1,460	1,400	1,341	1,238	1,098	0,966	0,820	0,696	0,584	0,478	0,375	0,286	0,222	0,183	0,160	0,143	0,129	0,118	0,109	0,101	0,094	0,087	0,081	
30,000	0,126	0,152	0,182	0,217	0,254	0,290	0,330	0,375	0,431	0,511	0,632	0,812	1,079	1,517	1,996	2,239	2,302	2,357	2,358	2,262	2,070	1,913	1,803	1,729	1,646	1,518	1,366	1,217	1,024	0,865	0,735	0,599	0,479	0,365	0,277	0,212	0,175	0,151	0,133	0,120	0,110	0,101	0,095	0,089	0,083	
27,500	0,151	0,180	0,212	0,249	0,291	0,336	0,383	0,437	0,515	0,619	0,766	0,971	1,284	1,786	2,328	2,594	2,659	2,707	2,696	2,581	2,385	2,245	2,141	2,055	1,951	1,817	1,662	1,494	1,256	1,029	0,854	0,685	0,541	0,418	0,315	0,234	0,184	0,156	0,137	0,123	0,113	0,105	0,098	0,093	0,087	
25,000	0,182	0,215	0,250	0,288	0,333	0,383	0,436	0,501	0,595	0,726	0,899	1,133	1,485	2,035	2,672	2,964	3,025	3,075	3,064	2,932	2,737	2,607	2,501	2,398	2,282	2,156	2,014	1,828	1,523	1,210	0,965	0,767	0,597	0,467	0,357	0,267	0,206	0,171	0,147	0,131	0,120	0,110	0,103	0,096	0,090	
22,500	0,218	0,254	0,292	0,332	0,379	0,433	0,493	0,566	0,675	0,825	1,021	1,283	1,700	2,319	3,037	3,375	3,430	3,492	3,487	3,354	3,143	3,015	2,902	2,788	2,660	2,559	2,410	2,174	1,780	1,381	1,087	0,862	0,670	0,526	0,407	0,305	0,233	0,191	0,160	0,139	0,124	0,113	0,104	0,096	0,089	
20,000	0,243	0,283	0,326	0,371	0,423	0,481	0,546	0,627	0,751	0,917	1,124	1,397	1,854	2,535	3,290	3,751	3,848	3,897	3,845	3,726	3,546	3,406	3,269	3,168	3,057	2,953	2,774	2,499	2,024	1,567	1,231	0,965	0,742	0,578	0,447	0,337	0,259	0,210	0,176	0,150	0,130	0,115	0,104	0,095	0,087	
17,500	0,259	0,301	0,347	0,394	0,447	0,507	0,576	0,664	0,795	0,968	1,190	1,478	1,957	2,676	3,431	3,942	4,065	4,060	3,981	3,899	3,780	3,630	3,497	3,409	3,315	3,223	3,047	2,752	2,241	1,741	1,366	1,065	0,806	0,631	0,486	0,365	0,282	0,228	0,191	0,164	0,139	0,119	0,104	0,094	0,086	
15,000	0,268	0,306	0,350	0,400	0,454	0,519	0,597	0,694	0,835	1,015	1,248	1,551	2,045	2,768	3,483	3,921	4,023	3,995	3,933	3,868	3,792	3,684	3,580	3,492	3,394	3,324	3,198	2,865	2,335	1,849	1,482	1,178	0,903	0,703	0,544	0,403	0,308	0,246	0,201	0,169	0,144	0,123	0,106	0,094	0,086	
12,500	0,270	0,306	0,350	0,400	0,458	0,528	0,618	0,725	0,860	1,040	1,277	1,583	2,050	2,727	3,390	3,780	3,860	3,837	3,782	3,744	3,700	3,627	3,545	3,463	3,376	3,324	3,222	2,902	2,375	1,929	1,577	1,277	0,992	0,773	0,592	0,436	0,329	0,259	0,208	0,174	0,149	0,129	0,112	0,098	0,088	
10,000	0,263	0,296	0,339	0,393	0,453	0,524	0,613	0,725	0,859	1,038	1,276	1,581	2,032	2,668	3,255	3,594	3,656	3,637	3,597	3,583	3,558	3,501	3,444	3,385	3,324	3,290	3,214	2,935	2,414	1,967	1,618	1,317	1,037	0,807	0,615	0,453	0,343	0,271	0,222	0,187	0,162	0,140	0,120	0,104	0,093	
7,500	0,254	0,286	0,330	0,386	0,447	0,517	0,602	0,712	0,844	1,018	1,252	1,545	1,967	2,533	3,066	3,369	3,427	3,432	3,413	3,402	3,384	3,350	3,316	3,275	3,246	3,247	3,196	2,938	2,422	1,983	1,632	1,319	1,032	0,799	0,609	0,455	0,350	0,276	0,227	0,194	0,169	0,146	0,127	0,110	0,097	
5,000	0,247	0,277	0,319	0,373	0,434	0,502	0,583	0,687	0,814	0,982	1,198	1,464	1,847	2,338	2,818	3,120	3,204	3,238	3,243	3,221	3,198	3,176	3,171	3,163	3,161	3,194	3,146	2,904	2,398	1,975	1,639	1,315	1,004	0,749	0,566	0,428	0,334	0,264	0,214	0,184	0,163	0,145	0,129	0,115	0,104	
2,500	0,229	0,260	0,299	0,352	0,411	0,478	0,558	0,662	0,789	0,945	1,137	1,375	1,721	2,177	2,619	2,917	3,016	3,063	3,073	3,045	3,016	3,014	3,030	3,036	3,049	3,097	3,061	2,825	2,342	1,934	1,607	1,277	0,958	0,696	0,514	0,391	0,307	0,249	0,211	0,187	0,170	0,155	0,142	0,131	0,123	
0,000	0,212	0,245	0,286	0,339	0,400	0,468	0,548	0,650	0,772	0,907	1,077	1,291	1,626	2,079	2,504	2,760	2,839	2,877	2,900	2,895	2,871	2,875	2,898	2,916	2,947	3,007	2,978	2,735	2,260	1,858	1,524	1,211	0,919	0,677	0,502	0,395	0,324	0,277	0,247	0,225	0,207	0,190	0,173	0,161	0,152	
-2,500	0,208	0,242	0,283	0,335	0,397	0,465	0,539	0,635	0,747	0,863	1,021	1,237	1,574	2,021	2,395	2,608	2,672	2,706	2,748	2,770	2,761	2,768	2,804	2,843	2,906	2,954	2,895	2,645	2,178	1,788	1,483	1,212	0,971	0,757	0,583	0,470	0,393	0,343	0,305	0,276	0,250	0,227	0,205	0,189	0,177	
-5,000	0,212	0,248	0,287	0,335	0,394	0,463	0,538	0,621	0,718	0,819	0,963	1,178	1,514	1,948	2,286	2,471	2,554	2,596	2,637	2,669	2,683	2,716	2,783	2,841	2,896	2,899	2,820	2,588	2,188	1,829	1,556	1,329	1,107	0,892	0,706	0,579	0,484	0,414	0,360	0,316	0,281	0,252	0,227	0,210	0,198	
-7,500	0,220	0,255	0,290	0,332	0,386	0,449	0,521	0,598	0,684	0,782	0,919	1,141	1,483	1,913	2,239	2,414	2,511	2,548	2,587	2,646	2,696	2,754	2,823	2,876	2,902	2,893	2,839	2,673	2,315	1,966	1,703	1,476	1,236	1,006	0,813	0,672	0,562	0,477	0,411	0,357	0,312	0,278	0,252	0,235	0,220	
-10,000	0,230	0,262	0,293	0,328	0,373	0,431	0,502	0,579	0,665	0,766	0,910	1,133	1,488	1,914	2,230	2,409	2,512	2,558	2,615	2,696	2,754	2,820	2,882	2,933	2,971	3,000	2,995	2,862	2,482	2,103	1,816	1,571	1,308	1,072	0,875	0,733	0,618	0,526	0,455	0,395	0,348	0,312	0,285	0,262	0,243	
-12,500	0,236	0,261	0,285	0,314	0,353	0,409	0,479	0,554	0,640	0,744	0,900	1,140	1,484	1,901	2,205	2,401	2,521	2,582	2,644	2,730	2,807	2,890	2,966	3,044	3,116	3,176	3,185	3,044	2,640	2,211	1,883	1,609	1,320	1,079	0,897	0,768	0,662	0,572	0,501	0,441	0,391	0,351	0,317	0,288	0,262	
-15,000	0,228	0,248	0,268	0,292	0,326	0,373	0,438	0,511	0,593	0,694	0,855	1,116	1,471	1,856	2,154	2,378	2,514	2,593	2,662	2,752	2,872	2,987	3,094	3,191	3,264	3,326	3,344	3,172	2,754	2,311	1,936	1,629	1,330	1,079	0,905	0,785	0,696	0,613	0,541	0,480	0,425	0,380	0,339	0,305	0,275	
-17,500	0,214	0,229	0,247	0,268	0,295	0,336	0,391	0,452	0,524	0,620	0,782	1,052	1,396	1,782	2,091	2,344	2,508	2,597	2,674	2,776	2,923	3,067	3,185	3,278	3,354	3,434	3,466	3,276	2,820	2,348	1,939	1,618	1,336	1,098	0,934	0,816	0,724	0,634	0,551	0,485	0,431	0,385	0,343	0,307	0,275	
-20,000	0,197	0,209	0,224	0,241	0,263	0,292	0,332	0,380	0,440	0,532	0,699	0,973	1,308	1,675	1,989	2,245	2,437	2,543	2,615	2,743	2,913	3,057	3,157	3,253	3,364	3,470	3,507	3,304	2,830	2,344	1,917	1,598	1,328	1,106	0,950	0,834	0,739	0,646	0,555	0,483	0,428	0,382	0,340	0,303	0,269	
-22,500	0,176	0,187	0,199	0,213	0,229	0,249	0,275	0,311	0,370	0,465	0,627	0,892	1,198	1,508	1,794	2,045	2,257	2,361	2,444	2,611	2,805	2,937	3,006	3,106	3,240	3,366	3,434	3,246	2,772	2,309	1,884	1,558	1,300	1,089	0,943	0,836	0,739	0,642	0,550	0,475	0,418	0,372	0,331	0,293	0,259	
-25,000	0,152	0,160	0,169	0,180	0,192	0,206	0,226	0,256	0,311	0,409	0,566	0,799	1,067	1,327	1,586	1,822	2,012	2,097	2,206	2,387	2,565	2,676	2,765	2,845	2,943	3,079	3,216	3,065	2,620	2,181	1,789	1,474	1,242	1,058	0,915	0,804	0,703	0,607	0,521	0,454	0,401	0,356	0,315	0,276	0,242	
-27,500	0,120	0,127	0,134	0,142	0,153	0,167	0,187	0,217	0,269	0,361	0,504	0,705	0,939	1,170	1,412	1,636	1,790	1,865	1,976	2,131	2,268	2,357	2,462	2,527	2,607	2,736	2,888	2,773	2,377	1,989	1,642	1,351	1,139	0,974	0,836	0,727	0,633	0,543	0,468	0,411	0,365	0,326	0,289	0,253	0,220	
-30,000	0,090	0,098	0,107	0,118	0,130	0,146	0,166	0,194	0,238	0,313	0,431	0,599	0,820	1,034	1,259	1,472	1,617	1,682	1,776	1,897	1,997	2,081	2,187	2,270	2,361	2,479	2,595	2,477	2,124	1,775	1,465	1,205	1,008	0,865	0,747	0,646	0,558	0,475	0,410	0,360	0,319	0,283	0,249	0,216	0,185	
-32,500	0,074	0,083	0,093	0,105	0,118	0,132	0,150	0,174	0,210	0,269	0,358	0,494	0,695	0,901	1,098	1,313	1,454	1,505	1,580	1,680	1,767	1,851	1,961	2,061	2,163	2,248	2,303	2,166	1,844	1,551	1,274	1,035	0,860	0,746	0,647	0,558	0,477	0,401	0,343	0,301	0,267	0,236	0,206	0,177	0,151	
-35,000	0,066	0,074	0,083	0,095	0,107	0,120	0,137	0,156	0,185	0,229	0,298	0,399	0,563	0,756	0,934	1,125	1,252	1,293	1,367	1,457	1,528	1,610	1,733	1,835	1,909	1,951	1,974	1,833	1,548	1,304	1,074	0,868	0,724	0,635	0,553	0,469	0,396	0,333	0,288	0,254	0,225	0,196	0,169	0,145	0,124	
-37,500	0,060	0,066	0,075	0,085	0,097	0,109	0,123	0,140	0,162	0,195	0,246	0,319	0,433	0,593	0,730	0,877	0,983	1,012	1,090	1,174	1,231	1,318	1,437	1,512	1,549	1,567	1,589	1,476	1,250	1,046	0,861	0,692	0,581	0,511	0,454	0,392	0,332	0,282	0,245	0,216	0,191	0,162	0,135	0,113	0,096	
-40,000	0,054	0,060	0,067	0,076	0,087	0,099	0,111	0,126	0,144	0,171	0,213	0,265	0,337	0,421	0,504	0,600	0,684	0,712	0,810	0,900	0,927	0,991	1,088	1,122	1,114	1,126	1,177	1,107	0,959	0,801	0,649	0,514	0,429	0,381	0,347	0,312	0,269	0,230	0,201	0,179	0,158	0,135	0,112	0,092	0,078	
-42,500	0,049	0,054	0,060	0,068	0,078	0,089	0,100	0,113	0,128	0,151	0,189	0,220	0,252	0,276	0,302	0,361	0,430	0,443	0,549	0,631	0,612	0,633	0,708	0,705	0,666	0,669	0,759	0,732	0,650	0,538	0,430	0,342	0,282	0,254	0,247	0,232	0,206	0,179	0,157	0,140	0,123	0,107	0,091	0,078	0,067	
-45,000	0,045	0,049	0,054	0,060	0,069	0,079	0,090	0,101	0,114	0,129	0,154	0,173	0,177	0,180	0,186	0,215	0,244	0,257	0,319	0,359	0,323	0,330	0,390	0,374	0,332	0,328	0,405	0,392	0,348	0,293	0,234	0,197	0,170	0,158	0,161	0,161	0,145	0,125	0,109	0,097	0,085	0,076	0,068	0,062	0,056	
-47,500	0,041	0,044	0,048	0,054	0,061	0,070	0,080	0,090	0,101	0,112	0,122	0,129	0,129	0,132	0,137	0,144	0,154	0,163	0,176	0,182	0,178	0,184	0,200	0,189	0,181	0,178	0,188	0,176	0,167	0,147	0,128	0,118	0,109	0,104	0,102	0,099	0,091	0,082	0,074	0,068	0,063	0,058	0,055	0,051	0,048	
-50,000	0,037	0,040	0,044	0,048	0,054	0,061	0,071	0,081	0,090	0,098	0,104	0,107	0,109	0,110	0,112	0,115	0,118	0,121	0,125	0,127	0,128	0,129	0,129	0,127	0,123	0,121	0,117	0,113	0,107	0,101	0,094	0,088	0,083	0,079	0,075	0,071	0,067	0,063	0,060	0,056	0,053	0,051	0,048	0,045	0,043	
-52,500	0,034	0,036	0,039	0,043	0,047	0,054	0,062	0,071	0,079	0,086	0,091	0,093	0,094	0,094	0,095	0,096	0,097	0,098	0,099	0,100	0,100	0,099	0,098	0,096	0,094	0,092	0,089	0,086	0,083	0,079	0,076	0,072	0,069	0,066	0,063	0,060	0,057	0,055	0,052	0,049	0,047	0,045	0,043	0,041	0,039	
-55,000	0,031	0,033	0,035	0,038	0,042	0,047	0,054	0,062	0,069	0,075	0,079	0,081	0,081	0,082	0,082	0,082	0,082	0,082	0,082	0,081	0,080	0,079	0,078	0,077	0,076	0,074	0,073	0,071	0,068	0,066	0,064	0,062	0,060	0,057	0,055	0,053	0,051	0,048	0,046	0,044	0,042	0,041	0,039	0,037	0,036	
