# Supplementary material for: 4D dose simulation in volumetric arc therapy: Accuracy and affecting parameters
Source: PLoS One. 2017 Feb 23;12(2):e0172810. doi: 10.1371/journal.pone.0172810 (PMC5322962; doi:10.1371/journal.pone.0172810)
Supplement: S1 File — The zip-file contains the simulated 4D VMAT dose distributions and the the dose measurements (serving as ground truth data) that are underlying the figures and numbers presented in the manuscript. For further details see the Readme.md file contained in the zip-file. (ZIP) [file pone.0172810.s001.zip › 2016_PLOS_Sothmann___SupportingInformation/Simulation_2.3Degree/Case1e.dat]

PTW-Image File Format
VERSION		1.0
PIXELSPERLINE	45
LINESPERIMAGE	45
XRESOLUTION	2,500
YRESOLUTION	2,500
XCOORDINATE	-56,250
YCOORDINATE	55,000
UNIT		unknown
SOFTWARE	StandardMatrix
NORMALIZATION	3,968
0;-56,250	-53,750	-51,250	-48,750	-46,250	-43,750	-41,250	-38,750	-36,250	-33,750	-31,250	-28,750	-26,250	-23,750	-21,250	-18,750	-16,250	-13,750	-11,250	-8,750	-6,250	-3,750	-1,250	1,250	3,750	6,250	8,750	11,250	13,750	16,250	18,750	21,250	23,750	26,250	28,750	31,250	33,750	36,250	38,750	41,250	43,750	46,250	48,750	51,250	53,750	
55,000	0,028	0,030	0,031	0,033	0,034	0,036	0,038	0,040	0,042	0,044	0,046	0,048	0,051	0,054	0,057	0,060	0,064	0,068	0,073	0,077	0,081	0,084	0,086	0,086	0,085	0,083	0,080	0,074	0,069	0,064	0,061	0,058	0,055	0,053	0,051	0,048	0,046	0,044	0,043	0,041	0,039	0,037	0,036	0,034	0,032	
52,500	0,031	0,032	0,034	0,036	0,038	0,040	0,042	0,044	0,047	0,049	0,052	0,056	0,059	0,063	0,068	0,073	0,079	0,084	0,090	0,094	0,098	0,101	0,103	0,102	0,102	0,100	0,094	0,086	0,079	0,074	0,070	0,066	0,063	0,060	0,057	0,054	0,051	0,049	0,047	0,045	0,043	0,041	0,039	0,037	0,035	
50,000	0,034	0,036	0,037	0,040	0,042	0,044	0,047	0,050	0,053	0,057	0,061	0,066	0,072	0,078	0,085	0,092	0,098	0,105	0,111	0,117	0,121	0,124	0,124	0,123	0,122	0,118	0,110	0,101	0,093	0,086	0,080	0,075	0,071	0,067	0,064	0,060	0,057	0,054	0,052	0,049	0,047	0,044	0,042	0,040	0,038	
47,500	0,037	0,039	0,042	0,044	0,047	0,050	0,054	0,058	0,062	0,067	0,073	0,080	0,088	0,097	0,107	0,116	0,125	0,133	0,141	0,148	0,152	0,154	0,153	0,150	0,146	0,139	0,130	0,120	0,110	0,101	0,093	0,087	0,081	0,076	0,071	0,067	0,063	0,060	0,057	0,054	0,051	0,048	0,046	0,043	0,041	
45,000	0,041	0,044	0,047	0,050	0,054	0,058	0,063	0,069	0,076	0,083	0,092	0,102	0,114	0,128	0,143	0,158	0,171	0,181	0,191	0,200	0,208	0,207	0,200	0,192	0,186	0,178	0,167	0,151	0,136	0,122	0,111	0,101	0,093	0,086	0,081	0,075	0,071	0,066	0,062	0,059	0,056	0,053	0,050	0,047	0,044	
42,500	0,046	0,050	0,054	0,058	0,064	0,071	0,079	0,092	0,105	0,116	0,126	0,142	0,167	0,205	0,245	0,269	0,288	0,304	0,322	0,341	0,350	0,333	0,303	0,290	0,290	0,286	0,266	0,222	0,185	0,158	0,138	0,122	0,110	0,100	0,092	0,085	0,079	0,074	0,069	0,065	0,061	0,058	0,054	0,051	0,048	
40,000	0,053	0,058	0,064	0,073	0,083	0,097	0,113	0,132	0,153	0,173	0,191	0,217	0,267	0,353	0,451	0,510	0,567	0,612	0,651	0,670	0,654	0,605	0,545	0,521	0,519	0,521	0,484	0,391	0,298	0,238	0,190	0,159	0,138	0,122	0,110	0,100	0,092	0,085	0,079	0,074	0,070	0,065	0,061	0,057	0,053	
37,500	0,063	0,072	0,082	0,096	0,114	0,135	0,157	0,182	0,209	0,240	0,273	0,319	0,395	0,524	0,688	0,842	0,960	1,061	1,111	1,114	1,076	1,005	0,910	0,851	0,835	0,824	0,749	0,624	0,497	0,397	0,298	0,236	0,190	0,160	0,141	0,127	0,115	0,105	0,098	0,091	0,085	0,078	0,072	0,066	0,061	
35,000	0,077	0,089	0,104	0,122	0,144	0,170	0,199	0,233	0,271	0,317	0,371	0,444	0,554	0,723	0,955	1,206	1,388	1,515	1,582	1,577	1,514	1,419	1,301	1,207	1,158	1,103	0,999	0,867	0,741	0,606	0,468	0,374	0,299	0,241	0,205	0,179	0,155	0,136	0,121	0,110	0,101	0,093	0,085	0,078	0,071	
32,500	0,097	0,113	0,131	0,153	0,178	0,208	0,243	0,284	0,336	0,402	0,485	0,582	0,716	0,927	1,233	1,558	1,787	1,929	2,002	1,973	1,880	1,767	1,638	1,525	1,448	1,366	1,250	1,104	0,964	0,811	0,662	0,539	0,436	0,346	0,279	0,234	0,199	0,168	0,142	0,123	0,110	0,100	0,091	0,085	0,078	
30,000	0,125	0,147	0,170	0,195	0,222	0,255	0,297	0,349	0,413	0,495	0,594	0,714	0,886	1,170	1,561	1,923	2,177	2,333	2,377	2,312	2,192	2,069	1,933	1,827	1,742	1,647	1,508	1,351	1,197	1,031	0,849	0,686	0,551	0,440	0,348	0,280	0,233	0,195	0,162	0,137	0,119	0,106	0,098	0,091	0,084	
27,500	0,149	0,174	0,203	0,235	0,269	0,310	0,361	0,424	0,502	0,596	0,708	0,855	1,088	1,466	1,909	2,287	2,551	2,712	2,718	2,614	2,489	2,351	2,215	2,112	2,022	1,912	1,758	1,599	1,435	1,255	1,028	0,806	0,643	0,512	0,403	0,321	0,261	0,217	0,181	0,151	0,129	0,115	0,104	0,096	0,089	
25,000	0,178	0,208	0,243	0,282	0,327	0,378	0,441	0,516	0,602	0,703	0,829	1,011	1,331	1,777	2,264	2,649	2,956	3,108	3,063	2,937	2,813	2,652	2,510	2,401	2,307	2,177	2,023	1,866	1,701	1,494	1,218	0,953	0,755	0,595	0,466	0,367	0,293	0,238	0,196	0,163	0,138	0,121	0,109	0,100	0,092	
22,500	0,215	0,249	0,290	0,337	0,393	0,456	0,528	0,608	0,695	0,800	0,949	1,191	1,626	2,131	2,647	3,076	3,398	3,520	3,422	3,307	3,185	2,997	2,824	2,713	2,601	2,471	2,330	2,174	1,978	1,723	1,396	1,109	0,870	0,676	0,526	0,409	0,321	0,257	0,208	0,170	0,142	0,124	0,110	0,100	0,092	
20,000	0,248	0,282	0,323	0,373	0,434	0,504	0,580	0,662	0,762	0,893	1,075	1,357	1,850	2,462	3,019	3,470	3,740	3,832	3,770	3,662	3,505	3,315	3,133	3,014	2,885	2,766	2,649	2,491	2,248	1,926	1,546	1,227	0,952	0,727	0,561	0,437	0,344	0,276	0,223	0,182	0,150	0,127	0,111	0,100	0,091	
17,500	0,265	0,298	0,337	0,387	0,448	0,521	0,600	0,688	0,798	0,956	1,167	1,474	1,993	2,683	3,260	3,654	3,883	3,968	3,920	3,797	3,631	3,484	3,353	3,241	3,126	3,032	2,922	2,738	2,450	2,060	1,633	1,283	1,003	0,769	0,595	0,461	0,363	0,292	0,236	0,189	0,153	0,129	0,112	0,100	0,090	
15,000	0,275	0,309	0,351	0,405	0,468	0,537	0,612	0,700	0,819	0,989	1,222	1,571	2,118	2,780	3,320	3,653	3,849	3,907	3,840	3,734	3,628	3,543	3,470	3,407	3,323	3,219	3,072	2,830	2,482	2,047	1,635	1,321	1,056	0,820	0,636	0,490	0,381	0,303	0,242	0,194	0,157	0,132	0,114	0,101	0,091	
12,500	0,281	0,319	0,367	0,421	0,480	0,542	0,613	0,705	0,832	1,006	1,241	1,592	2,147	2,771	3,262	3,560	3,715	3,733	3,679	3,629	3,588	3,556	3,519	3,468	3,390	3,265	3,071	2,775	2,399	1,980	1,630	1,353	1,104	0,865	0,663	0,504	0,391	0,312	0,252	0,205	0,167	0,139	0,119	0,104	0,093	
10,000	0,279	0,315	0,364	0,419	0,476	0,537	0,605	0,700	0,835	1,009	1,243	1,612	2,171	2,739	3,174	3,418	3,516	3,525	3,509	3,503	3,507	3,501	3,463	3,408	3,328	3,201	2,986	2,683	2,315	1,936	1,619	1,366	1,132	0,890	0,679	0,519	0,408	0,327	0,266	0,218	0,180	0,149	0,126	0,109	0,097	
7,500	0,270	0,306	0,354	0,407	0,461	0,522	0,593	0,689	0,825	0,999	1,238	1,609	2,140	2,663	3,048	3,245	3,301	3,313	3,326	3,346	3,365	3,375	3,341	3,288	3,222	3,110	2,892	2,588	2,241	1,893	1,593	1,354	1,129	0,893	0,682	0,528	0,424	0,344	0,277	0,225	0,185	0,155	0,132	0,116	0,103	
5,000	0,247	0,284	0,332	0,386	0,440	0,503	0,578	0,675	0,810	0,980	1,205	1,550	2,055	2,558	2,891	3,042	3,080	3,106	3,138	3,174	3,207	3,208	3,185	3,156	3,128	3,018	2,785	2,489	2,176	1,865	1,578	1,330	1,097	0,851	0,647	0,509	0,419	0,348	0,282	0,229	0,190	0,163	0,144	0,129	0,117	
2,500	0,223	0,265	0,318	0,377	0,436	0,499	0,573	0,667	0,798	0,960	1,169	1,499	1,955	2,418	2,719	2,828	2,869	2,908	2,958	3,002	3,030	3,035	3,032	3,024	3,007	2,905	2,672	2,402	2,131	1,856	1,565	1,296	1,048	0,806	0,610	0,485	0,406	0,345	0,294	0,249	0,212	0,186	0,168	0,153	0,142	
0,000	0,219	0,264	0,320	0,380	0,441	0,505	0,577	0,671	0,800	0,946	1,134	1,428	1,848	2,284	2,556	2,654	2,693	2,737	2,783	2,821	2,849	2,878	2,900	2,898	2,884	2,796	2,602	2,367	2,110	1,843	1,546	1,265	1,017	0,788	0,606	0,493	0,424	0,372	0,327	0,285	0,249	0,220	0,199	0,181	0,166	
-2,500	0,222	0,270	0,326	0,389	0,450	0,512	0,584	0,673	0,794	0,929	1,108	1,380	1,760	2,154	2,399	2,503	2,551	2,592	2,628	2,664	2,702	2,756	2,797	2,810	2,819	2,747	2,571	2,346	2,105	1,843	1,542	1,277	1,049	0,842	0,669	0,550	0,476	0,424	0,377	0,332	0,291	0,256	0,229	0,207	0,188	
-5,000	0,236	0,288	0,345	0,404	0,460	0,519	0,585	0,668	0,781	0,908	1,074	1,317	1,672	2,022	2,246	2,360	2,430	2,477	2,535	2,596	2,652	2,704	2,754	2,788	2,795	2,706	2,548	2,365	2,159	1,906	1,622	1,363	1,147	0,938	0,762	0,636	0,548	0,480	0,422	0,368	0,320	0,281	0,250	0,225	0,204	
-7,500	0,250	0,302	0,358	0,413	0,468	0,521	0,582	0,662	0,769	0,885	1,031	1,258	1,602	1,920	2,127	2,262	2,368	2,462	2,555	2,619	2,679	2,736	2,783	2,804	2,794	2,730	2,620	2,472	2,289	2,040	1,752	1,491	1,255	1,034	0,849	0,709	0,608	0,528	0,459	0,396	0,342	0,299	0,265	0,239	0,218	
-10,000	0,260	0,308	0,363	0,417	0,469	0,519	0,573	0,642	0,737	0,846	0,995	1,220	1,542	1,839	2,060	2,240	2,394	2,519	2,612	2,674	2,737	2,791	2,834	2,869	2,876	2,844	2,757	2,630	2,448	2,193	1,880	1,595	1,341	1,102	0,912	0,764	0,651	0,560	0,481	0,414	0,358	0,316	0,285	0,260	0,239	
-12,500	0,263	0,308	0,359	0,411	0,459	0,503	0,546	0,601	0,678	0,785	0,944	1,177	1,487	1,775	2,014	2,236	2,426	2,564	2,652	2,715	2,781	2,850	2,926	2,986	3,011	2,992	2,913	2,801	2,614	2,330	1,991	1,677	1,378	1,117	0,929	0,791	0,681	0,589	0,508	0,438	0,382	0,340	0,310	0,285	0,262	
-15,000	0,256	0,295	0,339	0,381	0,420	0,454	0,489	0,531	0,603	0,712	0,882	1,126	1,434	1,717	1,972	2,210	2,415	2,562	2,656	2,746	2,845	2,949	3,056	3,122	3,153	3,157	3,085	2,966	2,756	2,421	2,061	1,720	1,401	1,129	0,929	0,797	0,697	0,606	0,525	0,457	0,403	0,364	0,333	0,306	0,278	
-17,500	0,236	0,268	0,302	0,332	0,355	0,376	0,403	0,445	0,524	0,643	0,819	1,064	1,362	1,651	1,919	2,155	2,365	2,525	2,648	2,782	2,924	3,053	3,155	3,225	3,276	3,299	3,232	3,088	2,827	2,461	2,074	1,709	1,394	1,138	0,951	0,812	0,699	0,599	0,518	0,457	0,411	0,373	0,340	0,310	0,281	
-20,000	0,206	0,225	0,247	0,263	0,276	0,292	0,319	0,369	0,451	0,568	0,743	0,993	1,275	1,548	1,818	2,056	2,276	2,471	2,631	2,779	2,920	3,050	3,158	3,233	3,295	3,348	3,310	3,133	2,820	2,434	2,037	1,658	1,351	1,122	0,953	0,818	0,702	0,598	0,511	0,449	0,405	0,368	0,335	0,303	0,272	
-22,500	0,167	0,176	0,186	0,195	0,206	0,223	0,251	0,300	0,381	0,496	0,663	0,897	1,165	1,431	1,700	1,958	2,184	2,376	2,527	2,644	2,777	2,914	3,023	3,109	3,196	3,277	3,240	3,020	2,701	2,320	1,946	1,573	1,284	1,074	0,922	0,801	0,693	0,592	0,504	0,439	0,393	0,357	0,326	0,294	0,261	
-25,000	0,127	0,132	0,139	0,148	0,160	0,178	0,206	0,255	0,332	0,439	0,595	0,810	1,073	1,342	1,602	1,841	2,047	2,199	2,309	2,400	2,527	2,657	2,765	2,896	3,025	3,083	2,981	2,740	2,457	2,105	1,751	1,421	1,175	1,001	0,863	0,751	0,653	0,563	0,483	0,421	0,376	0,342	0,312	0,281	0,248	
-27,500	0,099	0,107	0,115	0,126	0,138	0,154	0,179	0,221	0,293	0,397	0,548	0,756	1,006	1,270	1,500	1,699	1,878	1,995	2,062	2,152	2,267	2,377	2,487	2,640	2,777	2,780	2,627	2,392	2,130	1,810	1,496	1,238	1,043	0,898	0,773	0,670	0,583	0,504	0,435	0,383	0,343	0,312	0,285	0,257	0,228	
-30,000	0,087	0,095	0,104	0,114	0,125	0,140	0,160	0,195	0,259	0,357	0,497	0,695	0,935	1,180	1,393	1,574	1,720	1,797	1,848	1,938	2,044	2,143	2,261	2,410	2,520	2,479	2,292	2,076	1,815	1,538	1,277	1,068	0,911	0,787	0,679	0,586	0,506	0,435	0,375	0,331	0,298	0,271	0,248	0,225	0,200	
-32,500	0,079	0,087	0,096	0,105	0,116	0,129	0,147	0,176	0,229	0,323	0,450	0,628	0,841	1,074	1,282	1,448	1,553	1,592	1,647	1,742	1,842	1,946	2,074	2,196	2,241	2,162	1,964	1,749	1,518	1,283	1,065	0,887	0,762	0,666	0,577	0,499	0,432	0,371	0,320	0,283	0,256	0,234	0,213	0,193	0,172	
-35,000	0,071	0,080	0,088	0,098	0,108	0,121	0,138	0,165	0,217	0,303	0,411	0,552	0,728	0,945	1,145	1,277	1,339	1,373	1,447	1,537	1,622	1,725	1,837	1,905	1,902	1,799	1,631	1,433	1,242	1,045	0,870	0,727	0,628	0,555	0,486	0,421	0,361	0,308	0,269	0,241	0,221	0,202	0,182	0,163	0,145	
-37,500	0,065	0,073	0,082	0,091	0,102	0,115	0,133	0,162	0,212	0,290	0,377	0,467	0,580	0,749	0,913	1,015	1,064	1,118	1,193	1,256	1,322	1,409	1,491	1,518	1,501	1,437	1,295	1,129	0,979	0,826	0,684	0,575	0,499	0,445	0,398	0,352	0,305	0,261	0,229	0,207	0,190	0,174	0,156	0,136	0,117	
-40,000	0,059	0,067	0,075	0,085	0,097	0,112	0,135	0,167	0,211	0,266	0,323	0,366	0,418	0,521	0,639	0,725	0,784	0,855	0,905	0,932	0,977	1,051	1,084	1,090	1,088	1,060	0,950	0,846	0,742	0,631	0,513	0,429	0,373	0,333	0,307	0,283	0,254	0,221	0,194	0,177	0,162	0,149	0,134	0,116	0,099	
-42,500	0,053	0,060	0,068	0,078	0,091	0,112	0,138	0,163	0,186	0,211	0,232	0,256	0,294	0,345	0,397	0,460	0,520	0,576	0,588	0,601	0,646	0,676	0,651	0,638	0,693	0,690	0,617	0,562	0,503	0,434	0,361	0,304	0,259	0,230	0,218	0,211	0,197	0,177	0,158	0,144	0,131	0,120	0,108	0,096	0,083	
-45,000	0,048	0,054	0,061	0,070	0,081	0,099	0,120	0,134	0,140	0,146	0,152	0,174	0,207	0,227	0,231	0,259	0,312	0,321	0,310	0,328	0,369	0,358	0,313	0,303	0,382	0,377	0,331	0,312	0,289	0,252	0,218	0,190	0,162	0,142	0,139	0,144	0,143	0,132	0,119	0,108	0,098	0,088	0,079	0,071	0,064	
-47,500	0,043	0,048	0,054	0,061	0,070	0,080	0,091	0,099	0,104	0,111	0,119	0,131	0,144	0,149	0,150	0,160	0,177	0,171	0,170	0,179	0,194	0,180	0,171	0,168	0,185	0,177	0,167	0,163	0,154	0,136	0,121	0,112	0,103	0,096	0,093	0,093	0,093	0,088	0,081	0,075	0,068	0,063	0,058	0,053	0,050	
-50,000	0,039	0,043	0,047	0,054	0,061	0,069	0,076	0,083	0,090	0,097	0,103	0,109	0,113	0,116	0,118	0,121	0,122	0,124	0,124	0,125	0,125	0,124	0,120	0,119	0,117	0,114	0,110	0,105	0,099	0,094	0,089	0,084	0,080	0,076	0,073	0,069	0,066	0,063	0,060	0,057	0,054	0,051	0,048	0,046	0,043	
-52,500	0,035	0,038	0,042	0,047	0,054	0,061	0,068	0,075	0,081	0,086	0,091	0,094	0,096	0,097	0,098	0,098	0,098	0,098	0,098	0,097	0,095	0,094	0,092	0,091	0,089	0,087	0,084	0,082	0,079	0,076	0,073	0,070	0,067	0,064	0,062	0,059	0,056	0,054	0,051	0,049	0,047	0,045	0,043	0,041	0,039	
-55,000	0,032	0,034	0,037	0,041	0,047	0,054	0,061	0,067	0,072	0,076	0,080	0,082	0,083	0,083	0,082	0,082	0,081	0,080	0,079	0,077	0,076	0,076	0,075	0,074	0,073	0,072	0,070	0,068	0,066	0,064	0,062	0,060	0,058	0,056	0,054	0,052	0,050	0,048	0,046	0,044	0,042	0,040	0,039	0,037	0,035	
