# Supplementary material for: 4D dose simulation in volumetric arc therapy: Accuracy and affecting parameters
Source: PLoS One. 2017 Feb 23;12(2):e0172810. doi: 10.1371/journal.pone.0172810 (PMC5322962; doi:10.1371/journal.pone.0172810)
Supplement: S1 File — The zip-file contains the simulated 4D VMAT dose distributions and the the dose measurements (serving as ground truth data) that are underlying the figures and numbers presented in the manuscript. For further details see the Readme.md file contained in the zip-file. (ZIP) [file pone.0172810.s001.zip › 2016_PLOS_Sothmann___SupportingInformation/Simulation_2.3Degree/Case2a.dat]

PTW-Image File Format
VERSION		1.0
PIXELSPERLINE	45
LINESPERIMAGE	45
XRESOLUTION	2,500
YRESOLUTION	2,500
XCOORDINATE	-56,250
YCOORDINATE	55,000
UNIT		unknown
SOFTWARE	StandardMatrix
NORMALIZATION	4,219
0;-56,250	-53,750	-51,250	-48,750	-46,250	-43,750	-41,250	-38,750	-36,250	-33,750	-31,250	-28,750	-26,250	-23,750	-21,250	-18,750	-16,250	-13,750	-11,250	-8,750	-6,250	-3,750	-1,250	1,250	3,750	6,250	8,750	11,250	13,750	16,250	18,750	21,250	23,750	26,250	28,750	31,250	33,750	36,250	38,750	41,250	43,750	46,250	48,750	51,250	53,750	
55,000	0,028	0,029	0,030	0,032	0,033	0,035	0,036	0,038	0,040	0,042	0,044	0,046	0,048	0,050	0,053	0,055	0,058	0,062	0,065	0,069	0,073	0,076	0,078	0,078	0,075	0,069	0,063	0,060	0,058	0,056	0,054	0,052	0,050	0,049	0,047	0,045	0,044	0,042	0,040	0,039	0,037	0,036	0,034	0,032	0,031	
52,500	0,030	0,031	0,033	0,035	0,036	0,038	0,040	0,042	0,044	0,046	0,049	0,051	0,054	0,058	0,061	0,065	0,070	0,074	0,079	0,084	0,088	0,093	0,096	0,097	0,093	0,084	0,075	0,070	0,067	0,064	0,061	0,059	0,056	0,054	0,052	0,050	0,048	0,046	0,044	0,042	0,041	0,039	0,037	0,035	0,034	
50,000	0,033	0,034	0,036	0,038	0,040	0,042	0,044	0,047	0,049	0,052	0,055	0,059	0,063	0,068	0,074	0,079	0,086	0,092	0,098	0,103	0,108	0,113	0,117	0,116	0,111	0,100	0,089	0,082	0,077	0,073	0,070	0,066	0,063	0,061	0,058	0,056	0,053	0,051	0,049	0,046	0,044	0,042	0,040	0,038	0,037	
47,500	0,036	0,038	0,040	0,042	0,044	0,046	0,049	0,052	0,056	0,060	0,064	0,070	0,076	0,083	0,091	0,099	0,107	0,115	0,123	0,130	0,133	0,136	0,138	0,135	0,127	0,116	0,105	0,096	0,089	0,084	0,079	0,075	0,071	0,067	0,064	0,061	0,058	0,056	0,053	0,051	0,048	0,046	0,044	0,041	0,039	
45,000	0,040	0,042	0,044	0,047	0,049	0,052	0,056	0,060	0,065	0,071	0,077	0,085	0,094	0,106	0,123	0,131	0,139	0,153	0,173	0,185	0,169	0,167	0,170	0,163	0,149	0,137	0,125	0,113	0,104	0,096	0,090	0,084	0,080	0,075	0,071	0,068	0,064	0,061	0,058	0,055	0,052	0,050	0,047	0,045	0,042	
42,500	0,046	0,049	0,052	0,055	0,059	0,064	0,069	0,075	0,081	0,088	0,097	0,107	0,120	0,139	0,186	0,193	0,198	0,234	0,286	0,297	0,235	0,227	0,235	0,219	0,186	0,174	0,155	0,139	0,124	0,113	0,104	0,096	0,090	0,085	0,080	0,075	0,071	0,067	0,064	0,060	0,057	0,054	0,051	0,048	0,046	
40,000	0,060	0,065	0,070	0,076	0,082	0,089	0,098	0,106	0,115	0,126	0,135	0,144	0,161	0,195	0,293	0,324	0,333	0,396	0,472	0,471	0,363	0,343	0,339	0,310	0,265	0,246	0,218	0,195	0,163	0,140	0,125	0,114	0,105	0,097	0,090	0,084	0,079	0,075	0,070	0,066	0,063	0,059	0,056	0,052	0,049	
37,500	0,086	0,091	0,097	0,105	0,113	0,122	0,133	0,149	0,168	0,189	0,206	0,212	0,229	0,302	0,488	0,571	0,578	0,656	0,746	0,742	0,588	0,541	0,510	0,467	0,410	0,379	0,340	0,304	0,243	0,192	0,165	0,144	0,128	0,116	0,106	0,098	0,092	0,086	0,081	0,075	0,070	0,065	0,061	0,057	0,053	
35,000	0,118	0,121	0,127	0,134	0,143	0,153	0,166	0,188	0,219	0,256	0,291	0,322	0,361	0,492	0,780	0,945	0,973	1,082	1,173	1,150	0,965	0,870	0,806	0,746	0,676	0,622	0,546	0,488	0,408	0,308	0,249	0,206	0,177	0,154	0,137	0,125	0,116	0,106	0,097	0,088	0,081	0,074	0,068	0,063	0,059	
32,500	0,146	0,154	0,162	0,169	0,177	0,187	0,202	0,228	0,269	0,323	0,384	0,457	0,568	0,771	1,160	1,410	1,491	1,627	1,707	1,646	1,452	1,298	1,188	1,122	1,060	0,978	0,864	0,775	0,662	0,504	0,384	0,308	0,258	0,215	0,181	0,159	0,142	0,127	0,113	0,102	0,092	0,084	0,078	0,072	0,067	
30,000	0,165	0,179	0,193	0,205	0,217	0,231	0,252	0,286	0,337	0,404	0,490	0,606	0,826	1,158	1,660	1,997	2,119	2,259	2,309	2,208	1,980	1,791	1,665	1,623	1,566	1,463	1,298	1,154	0,973	0,756	0,570	0,444	0,350	0,280	0,225	0,186	0,160	0,141	0,127	0,115	0,106	0,099	0,093	0,087	0,081	
27,500	0,182	0,199	0,218	0,238	0,259	0,283	0,314	0,356	0,416	0,501	0,619	0,801	1,125	1,604	2,206	2,688	2,872	2,974	2,935	2,787	2,559	2,379	2,290	2,271	2,187	2,015	1,769	1,554	1,293	1,013	0,775	0,601	0,455	0,353	0,274	0,216	0,180	0,157	0,142	0,131	0,122	0,114	0,107	0,100	0,093	
25,000	0,198	0,218	0,241	0,267	0,297	0,336	0,387	0,450	0,527	0,628	0,779	1,031	1,444	2,070	2,823	3,410	3,635	3,657	3,526	3,357	3,193	3,049	2,966	2,902	2,758	2,526	2,235	1,945	1,600	1,261	0,969	0,755	0,577	0,435	0,335	0,259	0,207	0,176	0,156	0,142	0,131	0,121	0,113	0,105	0,097	
22,500	0,210	0,230	0,254	0,282	0,319	0,369	0,440	0,529	0,634	0,763	0,942	1,241	1,725	2,469	3,312	3,883	4,073	4,055	3,947	3,818	3,674	3,498	3,350	3,218	3,060	2,858	2,629	2,294	1,866	1,483	1,145	0,885	0,676	0,509	0,388	0,298	0,231	0,189	0,164	0,148	0,135	0,124	0,114	0,106	0,098	
20,000	0,212	0,230	0,253	0,283	0,327	0,393	0,487	0,605	0,735	0,889	1,098	1,433	1,945	2,719	3,558	4,074	4,219	4,198	4,102	3,987	3,826	3,633	3,456	3,300	3,169	3,042	2,907	2,588	2,097	1,685	1,315	1,009	0,763	0,580	0,438	0,331	0,251	0,200	0,171	0,151	0,136	0,124	0,114	0,105	0,096	
17,500	0,210	0,230	0,254	0,287	0,336	0,411	0,521	0,659	0,811	0,976	1,196	1,541	2,079	2,836	3,618	4,098	4,208	4,173	4,072	3,950	3,795	3,630	3,490	3,364	3,259	3,194	3,119	2,839	2,331	1,848	1,449	1,128	0,850	0,644	0,485	0,361	0,272	0,215	0,181	0,158	0,140	0,127	0,115	0,105	0,097	
15,000	0,204	0,226	0,253	0,290	0,342	0,423	0,538	0,685	0,847	1,026	1,261	1,623	2,177	2,888	3,578	4,005	4,099	4,058	3,953	3,845	3,732	3,625	3,541	3,459	3,398	3,384	3,327	3,040	2,502	1,966	1,538	1,203	0,913	0,696	0,530	0,400	0,306	0,241	0,198	0,171	0,152	0,137	0,123	0,111	0,100	
12,500	0,198	0,221	0,249	0,288	0,343	0,425	0,546	0,698	0,869	1,059	1,304	1,668	2,191	2,849	3,468	3,850	3,931	3,889	3,785	3,703	3,636	3,583	3,559	3,541	3,524	3,528	3,452	3,130	2,558	2,009	1,575	1,235	0,963	0,757	0,587	0,452	0,344	0,268	0,221	0,192	0,172	0,154	0,136	0,119	0,103	
10,000	0,196	0,220	0,250	0,288	0,344	0,427	0,547	0,700	0,870	1,058	1,295	1,644	2,139	2,744	3,307	3,651	3,709	3,662	3,582	3,533	3,508	3,517	3,543	3,551	3,540	3,537	3,444	3,093	2,516	2,021	1,623	1,291	1,041	0,842	0,654	0,497	0,375	0,291	0,241	0,210	0,186	0,164	0,142	0,121	0,104	
7,500	0,199	0,223	0,255	0,296	0,355	0,442	0,561	0,708	0,873	1,057	1,296	1,628	2,069	2,613	3,126	3,419	3,451	3,406	3,373	3,367	3,392	3,432	3,456	3,449	3,424	3,416	3,308	2,960	2,430	2,013	1,660	1,339	1,089	0,881	0,678	0,513	0,389	0,304	0,249	0,212	0,184	0,158	0,136	0,117	0,101	
5,000	0,212	0,236	0,267	0,310	0,370	0,462	0,586	0,727	0,881	1,061	1,285	1,586	1,973	2,464	2,913	3,159	3,176	3,164	3,182	3,215	3,262	3,289	3,288	3,249	3,207	3,209	3,100	2,776	2,295	1,962	1,664	1,365	1,105	0,886	0,678	0,517	0,396	0,308	0,245	0,202	0,171	0,146	0,127	0,112	0,100	
2,500	0,229	0,252	0,283	0,325	0,385	0,475	0,600	0,744	0,897	1,071	1,275	1,535	1,881	2,317	2,695	2,882	2,929	2,978	3,022	3,064	3,097	3,097	3,074	3,026	2,999	3,004	2,904	2,624	2,200	1,925	1,676	1,406	1,145	0,904	0,681	0,510	0,389	0,301	0,239	0,195	0,165	0,143	0,126	0,113	0,102	
0,000	0,245	0,267	0,295	0,334	0,392	0,479	0,602	0,747	0,901	1,065	1,233	1,442	1,754	2,150	2,479	2,656	2,762	2,852	2,891	2,922	2,930	2,919	2,910	2,898	2,895	2,879	2,785	2,566	2,212	1,976	1,733	1,447	1,154	0,884	0,653	0,486	0,369	0,289	0,234	0,196	0,169	0,149	0,133	0,120	0,110	
-2,500	0,256	0,278	0,305	0,341	0,397	0,480	0,597	0,728	0,859	0,988	1,122	1,304	1,602	1,972	2,299	2,512	2,658	2,751	2,784	2,797	2,801	2,817	2,843	2,861	2,864	2,851	2,790	2,636	2,305	2,047	1,763	1,429	1,108	0,824	0,614	0,472	0,371	0,299	0,247	0,212	0,187	0,169	0,154	0,142	0,131	
-5,000	0,263	0,284	0,310	0,346	0,400	0,478	0,582	0,696	0,797	0,897	1,005	1,193	1,485	1,842	2,170	2,420	2,579	2,667	2,705	2,710	2,729	2,789	2,832	2,857	2,871	2,876	2,841	2,696	2,339	2,011	1,685	1,339	1,027	0,773	0,596	0,484	0,405	0,344	0,296	0,262	0,238	0,219	0,201	0,183	0,168	
-7,500	0,257	0,278	0,303	0,336	0,384	0,451	0,541	0,642	0,731	0,815	0,918	1,105	1,425	1,776	2,095	2,373	2,536	2,633	2,665	2,680	2,714	2,759	2,788	2,823	2,848	2,852	2,821	2,681	2,299	1,907	1,560	1,239	0,970	0,766	0,630	0,545	0,479	0,427	0,382	0,345	0,314	0,285	0,256	0,230	0,205	
-10,000	0,236	0,259	0,285	0,318	0,364	0,428	0,511	0,598	0,675	0,747	0,851	1,061	1,416	1,773	2,074	2,359	2,534	2,631	2,651	2,660	2,677	2,703	2,731	2,763	2,796	2,818	2,823	2,707	2,319	1,899	1,529	1,229	1,003	0,840	0,724	0,641	0,567	0,505	0,454	0,411	0,370	0,331	0,293	0,259	0,230	
-12,500	0,213	0,237	0,264	0,297	0,342	0,401	0,475	0,556	0,627	0,696	0,809	1,044	1,437	1,803	2,084	2,358	2,545	2,637	2,640	2,629	2,632	2,656	2,703	2,758	2,816	2,894	2,956	2,845	2,468	2,022	1,637	1,336	1,122	0,959	0,837	0,737	0,642	0,561	0,499	0,447	0,401	0,357	0,314	0,277	0,247	
-15,000	0,191	0,217	0,244	0,276	0,317	0,373	0,440	0,513	0,581	0,663	0,795	1,055	1,449	1,807	2,088	2,338	2,530	2,618	2,623	2,621	2,635	2,690	2,772	2,862	2,952	3,085	3,192	3,044	2,647	2,184	1,788	1,485	1,270	1,094	0,951	0,825	0,701	0,602	0,529	0,472	0,421	0,374	0,330	0,292	0,260	
-17,500	0,173	0,197	0,223	0,254	0,292	0,338	0,394	0,460	0,536	0,637	0,791	1,040	1,410	1,760	2,055	2,293	2,484	2,579	2,629	2,682	2,755	2,846	2,941	3,028	3,131	3,300	3,398	3,208	2,772	2,320	1,964	1,673	1,436	1,233	1,058	0,898	0,747	0,629	0,546	0,482	0,426	0,375	0,329	0,290	0,259	
-20,000	0,153	0,176	0,201	0,229	0,262	0,303	0,355	0,421	0,512	0,636	0,806	1,038	1,363	1,711	2,018	2,265	2,458	2,578	2,684	2,800	2,910	3,003	3,078	3,157	3,279	3,457	3,517	3,307	2,885	2,468	2,135	1,826	1,545	1,317	1,123	0,936	0,768	0,639	0,550	0,481	0,421	0,368	0,321	0,283	0,254	
-22,500	0,134	0,155	0,180	0,208	0,241	0,280	0,331	0,404	0,508	0,643	0,808	1,022	1,317	1,667	1,997	2,266	2,469	2,608	2,725	2,844	2,964	3,058	3,142	3,270	3,411	3,552	3,581	3,371	2,962	2,572	2,227	1,884	1,573	1,326	1,120	0,931	0,766	0,639	0,547	0,475	0,413	0,359	0,313	0,276	0,247	
-25,000	0,117	0,136	0,159	0,185	0,213	0,249	0,295	0,362	0,459	0,593	0,764	0,967	1,243	1,579	1,922	2,223	2,433	2,564	2,671	2,790	2,922	3,055	3,174	3,315	3,440	3,530	3,559	3,345	2,931	2,571	2,201	1,831	1,522	1,275	1,068	0,887	0,731	0,612	0,525	0,455	0,395	0,343	0,299	0,264	0,236	
-27,500	0,104	0,120	0,139	0,161	0,186	0,215	0,253	0,307	0,388	0,511	0,679	0,869	1,113	1,424	1,729	2,018	2,238	2,363	2,486	2,649	2,803	2,947	3,056	3,164	3,249	3,312	3,361	3,163	2,760	2,443	2,067	1,677	1,374	1,158	0,972	0,811	0,680	0,575	0,493	0,430	0,376	0,329	0,288	0,255	0,229	
-30,000	0,091	0,104	0,120	0,139	0,159	0,184	0,214	0,256	0,316	0,409	0,543	0,709	0,929	1,203	1,459	1,693	1,904	2,037	2,194	2,374	2,517	2,631	2,731	2,813	2,890	2,954	3,019	2,831	2,457	2,139	1,789	1,456	1,190	0,999	0,838	0,704	0,597	0,511	0,441	0,384	0,337	0,297	0,263	0,237	0,216	
-32,500	0,078	0,088	0,100	0,115	0,133	0,153	0,178	0,210	0,251	0,309	0,398	0,527	0,716	0,930	1,133	1,335	1,530	1,652	1,808	1,973	2,088	2,185	2,308	2,386	2,444	2,493	2,549	2,380	2,059	1,732	1,415	1,168	0,984	0,830	0,690	0,569	0,476	0,406	0,352	0,307	0,270	0,241	0,218	0,201	0,187	
-35,000	0,070	0,077	0,087	0,099	0,115	0,132	0,151	0,174	0,202	0,240	0,294	0,378	0,500	0,642	0,800	0,996	1,136	1,203	1,357	1,526	1,618	1,704	1,844	1,899	1,887	1,893	1,962	1,835	1,591	1,318	1,058	0,884	0,762	0,652	0,542	0,443	0,367	0,313	0,273	0,241	0,213	0,189	0,170	0,156	0,145	
-37,500	0,063	0,070	0,078	0,088	0,100	0,116	0,131	0,147	0,165	0,187	0,221	0,277	0,348	0,439	0,543	0,672	0,720	0,734	0,877	1,033	1,089	1,161	1,278	1,291	1,209	1,185	1,270	1,207	1,036	0,854	0,699	0,607	0,544	0,479	0,406	0,331	0,272	0,231	0,200	0,175	0,154	0,137	0,124	0,114	0,107	
-40,000	0,058	0,063	0,070	0,078	0,088	0,102	0,116	0,129	0,142	0,156	0,175	0,209	0,256	0,309	0,356	0,397	0,402	0,412	0,490	0,569	0,602	0,667	0,724	0,705	0,633	0,604	0,660	0,630	0,539	0,447	0,387	0,356	0,335	0,304	0,263	0,217	0,178	0,151	0,131	0,116	0,105	0,097	0,091	0,086	0,082	
-42,500	0,053	0,057	0,063	0,070	0,078	0,089	0,102	0,115	0,127	0,137	0,148	0,163	0,183	0,205	0,225	0,236	0,241	0,250	0,272	0,294	0,314	0,347	0,354	0,335	0,314	0,301	0,305	0,288	0,257	0,229	0,208	0,195	0,182	0,167	0,149	0,131	0,115	0,102	0,092	0,085	0,079	0,074	0,070	0,067	0,063	
-45,000	0,049	0,053	0,058	0,063	0,070	0,079	0,090	0,103	0,114	0,124	0,132	0,139	0,147	0,155	0,163	0,169	0,175	0,182	0,188	0,194	0,200	0,205	0,203	0,199	0,193	0,187	0,180	0,171	0,160	0,149	0,138	0,128	0,118	0,109	0,101	0,094	0,087	0,080	0,075	0,070	0,066	0,062	0,058	0,055	0,052	
-47,500	0,045	0,049	0,053	0,057	0,063	0,070	0,079	0,091	0,103	0,113	0,120	0,125	0,129	0,132	0,135	0,138	0,141	0,144	0,147	0,148	0,149	0,148	0,147	0,145	0,142	0,138	0,132	0,126	0,119	0,112	0,105	0,098	0,092	0,087	0,081	0,077	0,072	0,068	0,064	0,060	0,057	0,054	0,052	0,049	0,046	
-50,000	0,040	0,043	0,047	0,051	0,056	0,062	0,070	0,081	0,093	0,104	0,110	0,114	0,115	0,116	0,117	0,117	0,118	0,119	0,119	0,118	0,117	0,116	0,115	0,114	0,111	0,108	0,104	0,099	0,094	0,089	0,085	0,081	0,077	0,073	0,069	0,066	0,063	0,060	0,057	0,054	0,051	0,049	0,047	0,044	0,042	
-52,500	0,035	0,038	0,041	0,045	0,050	0,055	0,062	0,071	0,082	0,093	0,099	0,101	0,101	0,100	0,099	0,098	0,097	0,097	0,095	0,094	0,093	0,092	0,091	0,090	0,089	0,086	0,083	0,080	0,077	0,074	0,071	0,069	0,066	0,063	0,061	0,058	0,056	0,053	0,051	0,049	0,046	0,044	0,042	0,041	0,039	
-55,000	0,032	0,034	0,037	0,040	0,044	0,048	0,054	0,061	0,069	0,079	0,085	0,086	0,085	0,083	0,081	0,079	0,078	0,077	0,076	0,075	0,075	0,074	0,074	0,074	0,073	0,071	0,069	0,067	0,065	0,064	0,062	0,060	0,058	0,056	0,054	0,052	0,050	0,048	0,046	0,044	0,042	0,041	0,039	0,037	0,036	
