# Supplementary material for: 4D dose simulation in volumetric arc therapy: Accuracy and affecting parameters
Source: PLoS One. 2017 Feb 23;12(2):e0172810. doi: 10.1371/journal.pone.0172810 (PMC5322962; doi:10.1371/journal.pone.0172810)
Supplement: S1 File — The zip-file contains the simulated 4D VMAT dose distributions and the the dose measurements (serving as ground truth data) that are underlying the figures and numbers presented in the manuscript. For further details see the Readme.md file contained in the zip-file. (ZIP) [file pone.0172810.s001.zip › 2016_PLOS_Sothmann___SupportingInformation/Simulation_2.3Degree/Case2b.dat]

PTW-Image File Format
VERSION		1.0
PIXELSPERLINE	45
LINESPERIMAGE	45
XRESOLUTION	2,500
YRESOLUTION	2,500
XCOORDINATE	-56,250
YCOORDINATE	55,000
UNIT		unknown
SOFTWARE	StandardMatrix
NORMALIZATION	4,032
0;-56,250	-53,750	-51,250	-48,750	-46,250	-43,750	-41,250	-38,750	-36,250	-33,750	-31,250	-28,750	-26,250	-23,750	-21,250	-18,750	-16,250	-13,750	-11,250	-8,750	-6,250	-3,750	-1,250	1,250	3,750	6,250	8,750	11,250	13,750	16,250	18,750	21,250	23,750	26,250	28,750	31,250	33,750	36,250	38,750	41,250	43,750	46,250	48,750	51,250	53,750	
55,000	0,025	0,026	0,028	0,029	0,030	0,032	0,034	0,036	0,037	0,039	0,041	0,043	0,045	0,047	0,050	0,052	0,055	0,059	0,063	0,067	0,070	0,074	0,076	0,076	0,073	0,071	0,069	0,067	0,066	0,064	0,062	0,060	0,058	0,056	0,054	0,052	0,050	0,048	0,046	0,044	0,042	0,041	0,039	0,037	0,036	
52,500	0,027	0,028	0,030	0,031	0,033	0,035	0,037	0,039	0,041	0,044	0,046	0,048	0,051	0,054	0,058	0,062	0,066	0,071	0,076	0,081	0,086	0,090	0,092	0,092	0,089	0,086	0,084	0,081	0,078	0,075	0,072	0,069	0,067	0,064	0,061	0,059	0,057	0,054	0,053	0,051	0,050	0,048	0,046	0,043	0,040	
50,000	0,029	0,031	0,032	0,034	0,036	0,038	0,041	0,043	0,046	0,049	0,052	0,055	0,059	0,064	0,069	0,075	0,081	0,088	0,094	0,100	0,106	0,111	0,114	0,114	0,114	0,113	0,111	0,105	0,099	0,094	0,089	0,085	0,080	0,076	0,072	0,069	0,068	0,067	0,067	0,068	0,067	0,065	0,060	0,054	0,049	
47,500	0,031	0,033	0,035	0,037	0,039	0,042	0,045	0,048	0,051	0,055	0,059	0,065	0,070	0,077	0,084	0,091	0,100	0,109	0,119	0,129	0,136	0,141	0,144	0,147	0,152	0,151	0,145	0,139	0,133	0,128	0,124	0,117	0,108	0,098	0,092	0,091	0,092	0,094	0,096	0,096	0,092	0,084	0,074	0,065	0,055	
45,000	0,034	0,036	0,038	0,041	0,043	0,047	0,050	0,054	0,059	0,064	0,070	0,077	0,085	0,094	0,104	0,115	0,129	0,146	0,165	0,182	0,188	0,195	0,200	0,206	0,216	0,216	0,207	0,200	0,194	0,191	0,189	0,178	0,162	0,148	0,141	0,137	0,134	0,130	0,124	0,116	0,104	0,090	0,077	0,065	0,056	
42,500	0,037	0,039	0,042	0,045	0,048	0,052	0,057	0,062	0,069	0,076	0,084	0,093	0,104	0,118	0,139	0,153	0,179	0,212	0,249	0,271	0,278	0,294	0,305	0,312	0,320	0,322	0,316	0,306	0,294	0,288	0,277	0,256	0,238	0,224	0,210	0,191	0,171	0,152	0,134	0,117	0,100	0,085	0,073	0,064	0,057	
40,000	0,041	0,044	0,047	0,051	0,055	0,061	0,067	0,074	0,082	0,091	0,102	0,114	0,130	0,151	0,200	0,224	0,270	0,331	0,399	0,430	0,427	0,448	0,459	0,458	0,460	0,459	0,454	0,441	0,424	0,410	0,380	0,346	0,324	0,301	0,265	0,228	0,196	0,168	0,141	0,116	0,097	0,083	0,073	0,065	0,059	
37,500	0,046	0,049	0,054	0,059	0,065	0,071	0,079	0,088	0,099	0,111	0,125	0,141	0,163	0,202	0,301	0,350	0,416	0,524	0,634	0,669	0,631	0,642	0,648	0,632	0,621	0,614	0,603	0,584	0,559	0,527	0,481	0,437	0,403	0,361	0,305	0,256	0,220	0,188	0,155	0,126	0,102	0,086	0,076	0,068	0,063	
35,000	0,052	0,057	0,063	0,070	0,077	0,086	0,096	0,109	0,123	0,142	0,164	0,188	0,216	0,286	0,457	0,564	0,657	0,824	0,962	0,982	0,918	0,909	0,895	0,856	0,821	0,806	0,780	0,738	0,687	0,629	0,565	0,514	0,467	0,414	0,354	0,297	0,250	0,210	0,172	0,140	0,112	0,093	0,081	0,073	0,067	
32,500	0,061	0,068	0,075	0,083	0,093	0,106	0,122	0,142	0,164	0,191	0,221	0,261	0,319	0,444	0,695	0,905	1,043	1,246	1,387	1,387	1,302	1,250	1,192	1,142	1,095	1,050	0,982	0,909	0,820	0,736	0,653	0,589	0,528	0,467	0,403	0,338	0,279	0,233	0,193	0,158	0,127	0,104	0,088	0,079	0,073	
30,000	0,074	0,082	0,092	0,103	0,117	0,136	0,162	0,191	0,223	0,259	0,304	0,369	0,496	0,727	1,078	1,395	1,607	1,821	1,929	1,893	1,768	1,672	1,573	1,520	1,475	1,387	1,252	1,136	1,000	0,874	0,766	0,671	0,589	0,511	0,435	0,362	0,303	0,257	0,217	0,179	0,144	0,117	0,101	0,092	0,087	
27,500	0,094	0,106	0,120	0,137	0,158	0,187	0,225	0,271	0,316	0,361	0,420	0,520	0,724	1,091	1,601	2,025	2,311	2,491	2,560	2,470	2,308	2,170	2,044	1,986	1,964	1,838	1,620	1,418	1,209	1,032	0,890	0,750	0,636	0,533	0,444	0,374	0,322	0,282	0,242	0,203	0,169	0,144	0,131	0,124	0,118	
25,000	0,120	0,139	0,162	0,191	0,228	0,272	0,322	0,379	0,438	0,490	0,558	0,697	0,990	1,522	2,247	2,774	3,070	3,211	3,244	3,127	2,918	2,722	2,589	2,561	2,554	2,380	2,065	1,744	1,425	1,197	1,009	0,827	0,674	0,552	0,456	0,391	0,348	0,314	0,278	0,241	0,211	0,192	0,179	0,168	0,154	
22,500	0,140	0,163	0,193	0,229	0,276	0,332	0,392	0,456	0,532	0,611	0,711	0,895	1,255	1,929	2,787	3,389	3,662	3,743	3,737	3,637	3,431	3,233	3,129	3,096	3,027	2,822	2,479	2,062	1,636	1,371	1,141	0,918	0,736	0,600	0,504	0,440	0,398	0,361	0,322	0,286	0,257	0,234	0,215	0,195	0,176	
20,000	0,162	0,188	0,220	0,260	0,309	0,369	0,437	0,511	0,592	0,690	0,823	1,049	1,472	2,240	3,122	3,710	3,931	3,976	3,943	3,867	3,731	3,586	3,491	3,414	3,287	3,072	2,779	2,361	1,865	1,555	1,293	1,054	0,847	0,696	0,592	0,518	0,459	0,406	0,357	0,316	0,283	0,254	0,229	0,206	0,187	
17,500	0,200	0,232	0,267	0,309	0,358	0,416	0,480	0,554	0,640	0,747	0,900	1,159	1,637	2,445	3,280	3,808	4,003	4,032	3,990	3,935	3,853	3,759	3,679	3,584	3,436	3,228	2,989	2,632	2,118	1,732	1,437	1,195	0,980	0,815	0,700	0,610	0,532	0,456	0,391	0,341	0,302	0,270	0,243	0,220	0,199	
15,000	0,221	0,256	0,293	0,336	0,386	0,442	0,507	0,582	0,671	0,786	0,962	1,252	1,770	2,573	3,348	3,824	3,996	4,026	3,981	3,939	3,890	3,836	3,759	3,655	3,516	3,366	3,195	2,883	2,357	1,877	1,549	1,292	1,076	0,915	0,802	0,704	0,608	0,512	0,434	0,377	0,333	0,297	0,266	0,238	0,211	
12,500	0,227	0,262	0,302	0,347	0,399	0,459	0,528	0,605	0,695	0,813	0,995	1,308	1,839	2,614	3,336	3,774	3,939	3,980	3,943	3,912	3,880	3,831	3,755	3,660	3,560	3,493	3,379	3,084	2,530	1,992	1,628	1,355	1,131	0,975	0,862	0,754	0,640	0,530	0,447	0,388	0,341	0,303	0,269	0,241	0,214	
10,000	0,230	0,266	0,308	0,355	0,408	0,469	0,539	0,618	0,708	0,828	1,018	1,330	1,833	2,530	3,225	3,646	3,804	3,858	3,845	3,819	3,784	3,742	3,689	3,625	3,576	3,573	3,490	3,177	2,607	2,058	1,694	1,416	1,181	1,003	0,868	0,738	0,614	0,503	0,420	0,362	0,318	0,285	0,256	0,232	0,211	
7,500	0,226	0,261	0,302	0,349	0,406	0,469	0,538	0,615	0,702	0,815	0,996	1,291	1,754	2,375	3,042	3,462	3,609	3,653	3,647	3,626	3,600	3,577	3,549	3,516	3,502	3,549	3,464	3,134	2,557	2,086	1,758	1,476	1,215	1,008	0,840	0,687	0,556	0,453	0,378	0,326	0,288	0,258	0,235	0,215	0,198	
5,000	0,224	0,258	0,298	0,347	0,402	0,463	0,529	0,599	0,677	0,783	0,945	1,206	1,626	2,203	2,826	3,234	3,338	3,354	3,356	3,346	3,346	3,332	3,315	3,308	3,345	3,418	3,327	2,996	2,438	2,053	1,779	1,513	1,239	1,000	0,800	0,631	0,504	0,415	0,353	0,308	0,274	0,248	0,227	0,211	0,199	
2,500	0,213	0,245	0,284	0,329	0,382	0,441	0,501	0,566	0,640	0,736	0,875	1,105	1,489	2,004	2,561	2,900	2,976	3,015	3,046	3,066	3,071	3,056	3,067	3,108	3,175	3,245	3,147	2,841	2,323	1,994	1,793	1,564	1,277	1,003	0,775	0,602	0,486	0,412	0,366	0,332	0,302	0,277	0,255	0,240	0,228	
0,000	0,204	0,234	0,268	0,309	0,357	0,409	0,467	0,526	0,590	0,670	0,787	0,984	1,336	1,787	2,236	2,537	2,652	2,751	2,806	2,829	2,835	2,858	2,903	2,953	3,022	3,065	2,964	2,694	2,250	1,998	1,814	1,585	1,290	1,002	0,773	0,618	0,517	0,454	0,417	0,391	0,365	0,336	0,308	0,284	0,265	
-2,500	0,197	0,225	0,258	0,296	0,341	0,393	0,446	0,499	0,556	0,621	0,719	0,901	1,227	1,610	1,993	2,273	2,449	2,569	2,625	2,671	2,708	2,758	2,803	2,852	2,908	2,915	2,836	2,634	2,240	2,000	1,820	1,582	1,277	0,999	0,802	0,679	0,602	0,548	0,512	0,479	0,442	0,402	0,364	0,332	0,306	
-5,000	0,203	0,229	0,260	0,297	0,341	0,391	0,444	0,497	0,549	0,609	0,700	0,876	1,186	1,534	1,868	2,152	2,345	2,461	2,544	2,608	2,663	2,709	2,750	2,796	2,848	2,850	2,790	2,615	2,230	1,967	1,773	1,537	1,252	1,022	0,873	0,783	0,717	0,663	0,619	0,574	0,522	0,471	0,426	0,388	0,356	
-7,500	0,213	0,240	0,269	0,304	0,346	0,396	0,447	0,497	0,552	0,616	0,713	0,903	1,222	1,560	1,862	2,130	2,306	2,420	2,492	2,558	2,620	2,681	2,747	2,811	2,845	2,812	2,730	2,567	2,204	1,917	1,697	1,476	1,251	1,077	0,964	0,888	0,824	0,766	0,714	0,659	0,597	0,537	0,484	0,439	0,399	
-10,000	0,220	0,248	0,279	0,314	0,355	0,405	0,457	0,509	0,565	0,633	0,737	0,947	1,291	1,631	1,903	2,111	2,252	2,354	2,432	2,517	2,608	2,699	2,781	2,828	2,819	2,758	2,669	2,528	2,195	1,887	1,657	1,472	1,294	1,160	1,063	0,986	0,919	0,854	0,793	0,728	0,660	0,595	0,539	0,489	0,444	
-12,500	0,226	0,259	0,292	0,327	0,368	0,415	0,466	0,518	0,570	0,638	0,752	0,977	1,334	1,663	1,897	2,059	2,198	2,324	2,432	2,541	2,636	2,708	2,748	2,767	2,761	2,728	2,668	2,530	2,212	1,910	1,703	1,559	1,407	1,277	1,174	1,087	1,007	0,935	0,862	0,782	0,702	0,632	0,575	0,524	0,474	
-15,000	0,224	0,260	0,295	0,331	0,369	0,411	0,458	0,508	0,557	0,622	0,737	0,959	1,294	1,612	1,859	2,052	2,225	2,354	2,461	2,551	2,642	2,672	2,690	2,730	2,748	2,760	2,748	2,618	2,321	2,029	1,845	1,702	1,539	1,396	1,274	1,161	1,062	0,974	0,887	0,799	0,717	0,646	0,587	0,533	0,480	
-17,500	0,220	0,259	0,295	0,329	0,365	0,403	0,444	0,487	0,537	0,602	0,708	0,895	1,184	1,510	1,837	2,090	2,280	2,381	2,448	2,538	2,635	2,683	2,723	2,767	2,805	2,889	2,959	2,845	2,518	2,228	2,021	1,820	1,607	1,431	1,289	1,164	1,055	0,960	0,868	0,776	0,695	0,629	0,574	0,522	0,471	
-20,000	0,209	0,249	0,286	0,321	0,354	0,389	0,428	0,470	0,523	0,591	0,686	0,840	1,097	1,434	1,809	2,091	2,284	2,380	2,459	2,577	2,679	2,736	2,788	2,855	2,960	3,129	3,236	3,092	2,728	2,383	2,126	1,859	1,606	1,395	1,234	1,107	1,001	0,906	0,813	0,724	0,651	0,593	0,543	0,494	0,443	
-22,500	0,193	0,229	0,267	0,302	0,337	0,371	0,408	0,449	0,498	0,561	0,643	0,779	1,013	1,346	1,730	2,054	2,276	2,385	2,485	2,606	2,703	2,776	2,870	3,008	3,173	3,349	3,409	3,221	2,817	2,410	2,101	1,808	1,532	1,307	1,138	1,014	0,913	0,824	0,743	0,669	0,607	0,554	0,505	0,457	0,407	
-25,000	0,169	0,205	0,242	0,278	0,314	0,347	0,378	0,409	0,444	0,492	0,563	0,680	0,899	1,228	1,636	1,996	2,241	2,365	2,472	2,588	2,695	2,816	2,949	3,116	3,246	3,368	3,397	3,180	2,780	2,349	1,979	1,680	1,402	1,178	1,016	0,904	0,816	0,740	0,671	0,607	0,553	0,506	0,461	0,417	0,370	
-27,500	0,136	0,166	0,201	0,236	0,268	0,296	0,319	0,340	0,365	0,402	0,461	0,574	0,794	1,124	1,524	1,890	2,130	2,277	2,382	2,489	2,624	2,774	2,902	3,028	3,113	3,211	3,254	3,035	2,646	2,249	1,850	1,519	1,227	1,015	0,876	0,787	0,722	0,662	0,602	0,543	0,492	0,449	0,406	0,364	0,321	
-30,000	0,104	0,125	0,151	0,180	0,207	0,231	0,252	0,273	0,300	0,340	0,397	0,498	0,692	0,995	1,345	1,702	1,935	2,060	2,180	2,289	2,423	2,566	2,681	2,770	2,838	2,926	3,019	2,830	2,420	2,031	1,636	1,318	1,063	0,880	0,764	0,690	0,637	0,590	0,543	0,493	0,446	0,402	0,357	0,314	0,272	
-32,500	0,081	0,094	0,113	0,136	0,162	0,185	0,207	0,231	0,261	0,301	0,353	0,427	0,562	0,776	1,083	1,418	1,635	1,724	1,883	2,004	2,093	2,187	2,315	2,394	2,472	2,559	2,654	2,506	2,098	1,668	1,320	1,059	0,878	0,749	0,660	0,598	0,551	0,510	0,471	0,433	0,394	0,355	0,314	0,275	0,239	
-35,000	0,068	0,077	0,091	0,110	0,133	0,156	0,175	0,192	0,215	0,246	0,288	0,343	0,426	0,563	0,794	1,085	1,259	1,329	1,493	1,608	1,649	1,725	1,875	1,969	2,033	2,082	2,158	2,008	1,655	1,272	0,979	0,786	0,676	0,605	0,550	0,504	0,462	0,424	0,389	0,356	0,323	0,290	0,258	0,228	0,200	
-37,500	0,059	0,066	0,076	0,088	0,105	0,123	0,139	0,152	0,168	0,189	0,218	0,260	0,321	0,421	0,568	0,750	0,851	0,892	1,012	1,113	1,148	1,242	1,403	1,460	1,436	1,447	1,522	1,394	1,135	0,848	0,654	0,534	0,479	0,452	0,428	0,394	0,357	0,323	0,293	0,266	0,242	0,219	0,197	0,176	0,158	
-40,000	0,053	0,058	0,065	0,074	0,086	0,100	0,115	0,127	0,140	0,155	0,174	0,198	0,236	0,297	0,382	0,464	0,515	0,539	0,604	0,671	0,707	0,796	0,898	0,892	0,822	0,818	0,872	0,780	0,628	0,488	0,396	0,337	0,310	0,298	0,286	0,265	0,241	0,219	0,199	0,182	0,167	0,152	0,139	0,127	0,116	
-42,500	0,048	0,052	0,057	0,064	0,074	0,086	0,099	0,112	0,123	0,134	0,146	0,161	0,179	0,207	0,242	0,275	0,304	0,326	0,353	0,380	0,398	0,438	0,471	0,449	0,414	0,406	0,407	0,361	0,309	0,269	0,234	0,210	0,195	0,185	0,175	0,162	0,149	0,136	0,125	0,115	0,107	0,099	0,091	0,085	0,078	
-45,000	0,043	0,047	0,051	0,057	0,064	0,074	0,087	0,100	0,111	0,120	0,129	0,139	0,150	0,162	0,176	0,189	0,203	0,217	0,228	0,237	0,243	0,253	0,258	0,251	0,241	0,231	0,220	0,204	0,189	0,173	0,158	0,145	0,134	0,125	0,116	0,108	0,101	0,095	0,089	0,083	0,078	0,073	0,069	0,065	0,060	
-47,500	0,040	0,042	0,046	0,050	0,056	0,064	0,075	0,087	0,100	0,109	0,117	0,124	0,131	0,138	0,144	0,150	0,157	0,163	0,168	0,170	0,173	0,174	0,174	0,171	0,167	0,162	0,154	0,147	0,138	0,129	0,120	0,111	0,104	0,097	0,091	0,086	0,081	0,077	0,073	0,069	0,065	0,062	0,058	0,055	0,052	
-50,000	0,036	0,039	0,042	0,045	0,050	0,056	0,065	0,076	0,088	0,098	0,106	0,111	0,116	0,119	0,122	0,125	0,128	0,130	0,131	0,131	0,132	0,132	0,132	0,131	0,129	0,126	0,120	0,115	0,109	0,102	0,096	0,091	0,086	0,081	0,077	0,073	0,069	0,066	0,063	0,060	0,057	0,054	0,051	0,048	0,046	
-52,500	0,034	0,035	0,038	0,041	0,044	0,049	0,056	0,065	0,076	0,087	0,095	0,099	0,101	0,103	0,104	0,104	0,104	0,104	0,104	0,104	0,104	0,105	0,106	0,105	0,103	0,100	0,096	0,091	0,087	0,083	0,080	0,076	0,073	0,069	0,066	0,063	0,060	0,057	0,055	0,052	0,050	0,047	0,045	0,043	0,041	
-55,000	0,031	0,033	0,035	0,037	0,040	0,043	0,049	0,056	0,065	0,075	0,083	0,087	0,088	0,088	0,087	0,087	0,086	0,086	0,086	0,086	0,087	0,087	0,087	0,086	0,084	0,081	0,078	0,075	0,073	0,070	0,068	0,065	0,063	0,060	0,058	0,055	0,053	0,051	0,049	0,046	0,044	0,042	0,041	0,039	0,037	
