# Supplementary material for: 4D dose simulation in volumetric arc therapy: Accuracy and affecting parameters
Source: PLoS One. 2017 Feb 23;12(2):e0172810. doi: 10.1371/journal.pone.0172810 (PMC5322962; doi:10.1371/journal.pone.0172810)
Supplement: S1 File — The zip-file contains the simulated 4D VMAT dose distributions and the the dose measurements (serving as ground truth data) that are underlying the figures and numbers presented in the manuscript. For further details see the Readme.md file contained in the zip-file. (ZIP) [file pone.0172810.s001.zip › 2016_PLOS_Sothmann___SupportingInformation/Simulation_5Degree/Case1a.dat]

PTW-Image File Format
VERSION		1.0
PIXELSPERLINE	45
LINESPERIMAGE	45
XRESOLUTION	2,500
YRESOLUTION	2,500
XCOORDINATE	-56,250
YCOORDINATE	55,000
UNIT		unknown
SOFTWARE	StandardMatrix
NORMALIZATION	3,964
0;-56,250	-53,750	-51,250	-48,750	-46,250	-43,750	-41,250	-38,750	-36,250	-33,750	-31,250	-28,750	-26,250	-23,750	-21,250	-18,750	-16,250	-13,750	-11,250	-8,750	-6,250	-3,750	-1,250	1,250	3,750	6,250	8,750	11,250	13,750	16,250	18,750	21,250	23,750	26,250	28,750	31,250	33,750	36,250	38,750	41,250	43,750	46,250	48,750	51,250	53,750	
55,000	0,029	0,030	0,032	0,033	0,035	0,037	0,039	0,041	0,043	0,046	0,048	0,051	0,054	0,057	0,061	0,065	0,070	0,074	0,078	0,081	0,084	0,086	0,087	0,085	0,082	0,078	0,072	0,067	0,064	0,061	0,058	0,056	0,053	0,051	0,049	0,047	0,045	0,043	0,041	0,039	0,038	0,036	0,035	0,033	0,032	
52,500	0,032	0,033	0,035	0,037	0,039	0,041	0,043	0,046	0,049	0,052	0,056	0,060	0,064	0,069	0,074	0,080	0,085	0,090	0,094	0,098	0,100	0,102	0,103	0,102	0,097	0,091	0,084	0,078	0,073	0,070	0,066	0,063	0,060	0,057	0,055	0,052	0,050	0,048	0,045	0,043	0,041	0,040	0,038	0,036	0,034	
50,000	0,035	0,037	0,039	0,041	0,044	0,046	0,049	0,053	0,057	0,061	0,066	0,072	0,079	0,085	0,092	0,099	0,105	0,111	0,116	0,120	0,122	0,124	0,124	0,122	0,116	0,108	0,099	0,091	0,085	0,080	0,076	0,071	0,068	0,064	0,061	0,058	0,055	0,053	0,050	0,048	0,045	0,043	0,041	0,039	0,037	
47,500	0,039	0,041	0,043	0,046	0,049	0,053	0,057	0,062	0,067	0,074	0,081	0,089	0,098	0,108	0,116	0,124	0,132	0,140	0,146	0,150	0,152	0,153	0,152	0,148	0,141	0,131	0,119	0,108	0,100	0,093	0,087	0,082	0,077	0,072	0,068	0,065	0,061	0,058	0,055	0,052	0,050	0,047	0,045	0,043	0,040	
45,000	0,044	0,047	0,050	0,054	0,058	0,063	0,069	0,075	0,083	0,092	0,103	0,116	0,130	0,145	0,158	0,169	0,179	0,190	0,201	0,204	0,202	0,200	0,199	0,193	0,180	0,165	0,148	0,133	0,120	0,110	0,101	0,094	0,087	0,082	0,077	0,072	0,068	0,064	0,061	0,057	0,054	0,051	0,049	0,046	0,044	
42,500	0,051	0,056	0,061	0,068	0,077	0,087	0,095	0,101	0,109	0,123	0,144	0,178	0,216	0,244	0,269	0,288	0,304	0,332	0,349	0,341	0,313	0,307	0,312	0,303	0,273	0,235	0,203	0,178	0,155	0,136	0,122	0,110	0,101	0,093	0,086	0,081	0,075	0,071	0,067	0,063	0,059	0,056	0,053	0,050	0,047	
40,000	0,065	0,073	0,084	0,095	0,109	0,124	0,138	0,149	0,160	0,180	0,218	0,293	0,389	0,459	0,529	0,593	0,632	0,666	0,672	0,643	0,579	0,558	0,552	0,543	0,499	0,414	0,324	0,270	0,223	0,184	0,155	0,134	0,119	0,108	0,099	0,092	0,086	0,081	0,076	0,071	0,067	0,063	0,059	0,056	0,053	
37,500	0,087	0,100	0,115	0,131	0,149	0,167	0,185	0,205	0,227	0,261	0,318	0,421	0,585	0,750	0,900	1,026	1,090	1,116	1,114	1,072	0,975	0,915	0,884	0,870	0,814	0,692	0,541	0,439	0,343	0,266	0,210	0,173	0,148	0,132	0,120	0,111	0,104	0,098	0,092	0,087	0,081	0,076	0,071	0,066	0,061	
35,000	0,111	0,129	0,148	0,169	0,191	0,213	0,237	0,267	0,307	0,364	0,451	0,584	0,785	1,051	1,304	1,461	1,539	1,572	1,573	1,516	1,387	1,290	1,228	1,188	1,115	0,985	0,817	0,669	0,517	0,404	0,316	0,252	0,207	0,178	0,160	0,147	0,136	0,125	0,116	0,107	0,099	0,091	0,084	0,077	0,071	
32,500	0,136	0,156	0,180	0,205	0,234	0,264	0,299	0,342	0,399	0,479	0,588	0,746	0,969	1,306	1,663	1,855	1,929	1,969	1,969	1,897	1,735	1,605	1,521	1,455	1,371	1,243	1,086	0,924	0,742	0,606	0,482	0,380	0,302	0,248	0,214	0,192	0,173	0,156	0,140	0,125	0,113	0,102	0,093	0,085	0,078	
30,000	0,169	0,191	0,216	0,246	0,281	0,319	0,363	0,418	0,490	0,593	0,723	0,904	1,167	1,551	1,995	2,232	2,293	2,336	2,328	2,242	2,058	1,909	1,806	1,724	1,634	1,526	1,393	1,235	1,024	0,842	0,673	0,522	0,407	0,322	0,267	0,232	0,207	0,184	0,164	0,145	0,128	0,114	0,102	0,092	0,084	
27,500	0,201	0,227	0,255	0,287	0,325	0,371	0,425	0,494	0,583	0,706	0,863	1,067	1,363	1,788	2,297	2,584	2,642	2,686	2,679	2,589	2,394	2,234	2,119	2,030	1,942	1,859	1,742	1,576	1,317	1,059	0,843	0,656	0,511	0,400	0,321	0,270	0,236	0,209	0,185	0,163	0,143	0,126	0,111	0,099	0,089	
25,000	0,229	0,259	0,291	0,327	0,370	0,424	0,489	0,570	0,676	0,811	0,981	1,197	1,531	2,008	2,602	2,939	3,003	3,058	3,069	2,976	2,767	2,605	2,491	2,395	2,298	2,230	2,116	1,931	1,611	1,277	1,019	0,804	0,633	0,493	0,381	0,305	0,256	0,221	0,194	0,170	0,149	0,131	0,115	0,102	0,091	
22,500	0,258	0,291	0,328	0,369	0,416	0,474	0,546	0,635	0,753	0,898	1,081	1,321	1,692	2,224	2,904	3,300	3,386	3,469	3,495	3,394	3,180	3,035	2,906	2,780	2,667	2,613	2,489	2,275	1,892	1,504	1,198	0,945	0,743	0,574	0,433	0,332	0,269	0,229	0,199	0,175	0,153	0,134	0,117	0,103	0,092	
20,000	0,278	0,314	0,354	0,400	0,451	0,507	0,577	0,668	0,790	0,946	1,144	1,418	1,825	2,386	3,089	3,592	3,749	3,838	3,818	3,708	3,555	3,422	3,264	3,126	3,020	2,961	2,813	2,561	2,125	1,700	1,356	1,061	0,825	0,632	0,475	0,364	0,291	0,244	0,210	0,182	0,156	0,135	0,117	0,103	0,092	
17,500	0,284	0,320	0,359	0,402	0,452	0,508	0,576	0,668	0,794	0,952	1,159	1,461	1,890	2,457	3,172	3,732	3,924	3,964	3,910	3,823	3,723	3,596	3,456	3,353	3,271	3,197	3,036	2,760	2,276	1,820	1,463	1,146	0,899	0,696	0,531	0,410	0,326	0,267	0,224	0,190	0,160	0,136	0,117	0,103	0,092	
15,000	0,279	0,314	0,351	0,391	0,438	0,497	0,570	0,666	0,798	0,953	1,150	1,451	1,895	2,483	3,193	3,715	3,890	3,908	3,860	3,789	3,703	3,603	3,518	3,436	3,358	3,286	3,136	2,835	2,335	1,886	1,548	1,225	0,967	0,767	0,597	0,463	0,366	0,293	0,238	0,196	0,164	0,138	0,119	0,105	0,094	
12,500	0,274	0,308	0,343	0,381	0,425	0,480	0,556	0,657	0,788	0,944	1,134	1,430	1,875	2,458	3,161	3,635	3,789	3,805	3,760	3,702	3,634	3,558	3,487	3,410	3,341	3,278	3,157	2,866	2,368	1,939	1,607	1,283	1,005	0,801	0,638	0,501	0,395	0,316	0,253	0,206	0,170	0,143	0,122	0,107	0,096	
10,000	0,270	0,303	0,338	0,376	0,420	0,474	0,551	0,654	0,781	0,935	1,127	1,422	1,862	2,447	3,127	3,547	3,668	3,673	3,632	3,589	3,533	3,473	3,411	3,348	3,299	3,269	3,176	2,888	2,387	1,960	1,626	1,309	1,016	0,796	0,636	0,510	0,408	0,327	0,264	0,216	0,178	0,149	0,127	0,111	0,099	
7,500	0,270	0,304	0,342	0,384	0,435	0,496	0,574	0,673	0,794	0,937	1,126	1,411	1,839	2,398	3,028	3,417	3,520	3,518	3,477	3,442	3,401	3,358	3,312	3,272	3,246	3,242	3,165	2,870	2,359	1,938	1,602	1,292	0,999	0,772	0,614	0,502	0,414	0,339	0,279	0,233	0,195	0,163	0,138	0,120	0,106	
5,000	0,279	0,315	0,357	0,404	0,458	0,523	0,601	0,697	0,808	0,943	1,127	1,406	1,796	2,310	2,878	3,252	3,340	3,334	3,303	3,269	3,243	3,217	3,195	3,167	3,156	3,169	3,109	2,813	2,299	1,888	1,552	1,257	0,977	0,762	0,612	0,505	0,428	0,364	0,309	0,262	0,222	0,187	0,157	0,135	0,119	
2,500	0,290	0,329	0,373	0,423	0,479	0,543	0,619	0,711	0,818	0,943	1,115	1,379	1,750	2,227	2,726	3,055	3,134	3,136	3,123	3,100	3,084	3,068	3,050	3,036	3,045	3,070	3,013	2,734	2,232	1,836	1,516	1,247	0,985	0,776	0,625	0,517	0,443	0,388	0,340	0,296	0,255	0,218	0,186	0,160	0,141	
0,000	0,299	0,341	0,386	0,435	0,489	0,550	0,623	0,712	0,814	0,934	1,100	1,347	1,692	2,118	2,556	2,853	2,923	2,933	2,940	2,940	2,929	2,919	2,912	2,928	2,952	2,982	2,918	2,650	2,188	1,810	1,507	1,249	1,004	0,810	0,663	0,553	0,474	0,418	0,372	0,329	0,287	0,250	0,217	0,188	0,164	
-2,500	0,306	0,349	0,393	0,440	0,491	0,549	0,618	0,703	0,800	0,913	1,065	1,293	1,619	2,025	2,407	2,655	2,721	2,745	2,765	2,786	2,791	2,803	2,838	2,882	2,903	2,919	2,856	2,604	2,155	1,791	1,524	1,292	1,062	0,874	0,729	0,611	0,517	0,452	0,403	0,358	0,316	0,276	0,240	0,209	0,182	
-5,000	0,311	0,354	0,398	0,441	0,488	0,544	0,608	0,687	0,776	0,884	1,028	1,234	1,533	1,906	2,272	2,478	2,551	2,592	2,630	2,671	2,714	2,767	2,827	2,866	2,881	2,893	2,837	2,602	2,184	1,844	1,600	1,375	1,154	0,962	0,801	0,664	0,555	0,478	0,422	0,373	0,328	0,287	0,250	0,220	0,194	
-7,500	0,317	0,361	0,404	0,444	0,487	0,538	0,601	0,680	0,768	0,870	1,001	1,182	1,449	1,807	2,168	2,362	2,447	2,501	2,563	2,638	2,712	2,768	2,827	2,864	2,888	2,910	2,862	2,678	2,298	1,963	1,710	1,465	1,228	1,015	0,843	0,694	0,575	0,493	0,434	0,382	0,335	0,294	0,259	0,230	0,207	
-10,000	0,314	0,356	0,396	0,434	0,474	0,521	0,582	0,658	0,748	0,847	0,974	1,146	1,412	1,759	2,091	2,288	2,401	2,490	2,577	2,660	2,726	2,785	2,840	2,879	2,915	2,963	2,960	2,818	2,443	2,078	1,792	1,527	1,274	1,045	0,861	0,712	0,593	0,507	0,446	0,394	0,348	0,309	0,274	0,246	0,221	
-12,500	0,298	0,335	0,370	0,402	0,437	0,480	0,537	0,609	0,699	0,807	0,934	1,108	1,368	1,708	2,032	2,256	2,421	2,536	2,619	2,691	2,747	2,808	2,865	2,921	2,988	3,072	3,101	2,971	2,584	2,186	1,843	1,548	1,284	1,047	0,863	0,725	0,612	0,527	0,462	0,407	0,360	0,320	0,285	0,256	0,230	
-15,000	0,268	0,300	0,332	0,360	0,390	0,428	0,477	0,539	0,617	0,722	0,859	1,042	1,317	1,671	2,008	2,272	2,467	2,587	2,660	2,724	2,785	2,852	2,931	3,023	3,122	3,224	3,262	3,115	2,690	2,259	1,879	1,553	1,276	1,030	0,847	0,723	0,628	0,550	0,484	0,426	0,376	0,333	0,296	0,266	0,241	
-17,500	0,232	0,259	0,284	0,308	0,332	0,361	0,400	0,445	0,508	0,601	0,747	0,958	1,262	1,628	1,994	2,284	2,497	2,616	2,686	2,755	2,843	2,945	3,059	3,172	3,281	3,376	3,400	3,228	2,752	2,262	1,855	1,529	1,260	1,030	0,853	0,736	0,647	0,569	0,499	0,438	0,387	0,345	0,310	0,280	0,254	
-20,000	0,194	0,215	0,233	0,251	0,269	0,290	0,318	0,353	0,405	0,491	0,629	0,841	1,160	1,538	1,927	2,241	2,466	2,593	2,666	2,766	2,898	3,029	3,145	3,260	3,376	3,459	3,458	3,251	2,754	2,210	1,786	1,479	1,244	1,048	0,886	0,762	0,669	0,588	0,513	0,448	0,396	0,354	0,318	0,287	0,260	
-22,500	0,158	0,174	0,187	0,199	0,213	0,230	0,251	0,280	0,325	0,401	0,527	0,726	1,035	1,401	1,785	2,116	2,328	2,453	2,565	2,703	2,843	2,972	3,090	3,205	3,300	3,373	3,381	3,159	2,681	2,133	1,717	1,441	1,240	1,072	0,918	0,788	0,690	0,606	0,527	0,457	0,400	0,355	0,317	0,284	0,256	
-25,000	0,128	0,139	0,150	0,160	0,171	0,184	0,202	0,227	0,267	0,338	0,452	0,635	0,919	1,258	1,596	1,907	2,110	2,217	2,358	2,504	2,627	2,743	2,866	2,961	3,007	3,075	3,145	2,937	2,477	2,001	1,633	1,398	1,215	1,060	0,914	0,777	0,671	0,586	0,513	0,447	0,393	0,347	0,308	0,275	0,246	
-27,500	0,104	0,112	0,121	0,131	0,141	0,154	0,171	0,194	0,230	0,290	0,392	0,558	0,811	1,110	1,401	1,687	1,877	1,966	2,082	2,207	2,311	2,417	2,524	2,598	2,635	2,707	2,800	2,610	2,206	1,829	1,529	1,309	1,130	0,979	0,852	0,726	0,620	0,536	0,469	0,413	0,366	0,326	0,289	0,257	0,230	
-30,000	0,084	0,093	0,103	0,114	0,126	0,139	0,154	0,174	0,205	0,257	0,346	0,489	0,695	0,948	1,213	1,473	1,649	1,727	1,813	1,912	2,002	2,093	2,196	2,276	2,331	2,410	2,497	2,317	1,962	1,652	1,384	1,171	1,008	0,871	0,763	0,657	0,559	0,480	0,419	0,369	0,329	0,294	0,261	0,232	0,206	
-32,500	0,073	0,082	0,093	0,104	0,115	0,127	0,141	0,160	0,188	0,234	0,309	0,434	0,594	0,787	1,014	1,257	1,430	1,494	1,557	1,646	1,725	1,814	1,921	2,003	2,067	2,140	2,196	2,019	1,704	1,442	1,217	1,024	0,880	0,759	0,664	0,576	0,490	0,420	0,366	0,324	0,289	0,259	0,232	0,206	0,183	
-35,000	0,066	0,074	0,084	0,095	0,106	0,118	0,132	0,149	0,176	0,219	0,290	0,392	0,511	0,643	0,818	1,052	1,216	1,268	1,320	1,411	1,483	1,564	1,661	1,734	1,786	1,838	1,869	1,690	1,436	1,222	1,035	0,871	0,746	0,648	0,570	0,500	0,429	0,367	0,320	0,283	0,252	0,224	0,200	0,178	0,160	
-37,500	0,060	0,067	0,076	0,086	0,098	0,110	0,124	0,144	0,174	0,215	0,276	0,355	0,439	0,523	0,633	0,821	0,960	1,016	1,087	1,172	1,233	1,301	1,385	1,434	1,469	1,503	1,520	1,363	1,152	0,986	0,830	0,703	0,591	0,518	0,462	0,413	0,366	0,319	0,280	0,248	0,221	0,196	0,172	0,154	0,139	
-40,000	0,055	0,061	0,068	0,078	0,091	0,104	0,121	0,144	0,176	0,217	0,265	0,312	0,359	0,403	0,465	0,584	0,686	0,749	0,828	0,904	0,949	0,999	1,070	1,101	1,115	1,130	1,149	1,024	0,867	0,759	0,643	0,545	0,450	0,391	0,350	0,318	0,290	0,263	0,235	0,211	0,191	0,171	0,152	0,136	0,124	
-42,500	0,050	0,055	0,061	0,071	0,083	0,100	0,120	0,143	0,168	0,200	0,226	0,244	0,253	0,272	0,317	0,381	0,421	0,475	0,549	0,600	0,618	0,654	0,716	0,727	0,711	0,700	0,760	0,690	0,590	0,519	0,442	0,373	0,313	0,274	0,251	0,234	0,217	0,201	0,183	0,165	0,151	0,139	0,127	0,116	0,107	
-45,000	0,045	0,049	0,055	0,063	0,074	0,089	0,107	0,125	0,140	0,153	0,165	0,167	0,166	0,180	0,210	0,231	0,233	0,260	0,322	0,329	0,327	0,352	0,404	0,396	0,361	0,344	0,412	0,383	0,333	0,294	0,253	0,214	0,192	0,177	0,166	0,159	0,148	0,136	0,124	0,114	0,108	0,102	0,097	0,091	0,086	
-47,500	0,041	0,044	0,049	0,055	0,063	0,073	0,086	0,098	0,107	0,113	0,119	0,124	0,128	0,134	0,144	0,147	0,151	0,161	0,179	0,176	0,177	0,188	0,206	0,196	0,186	0,177	0,188	0,178	0,168	0,155	0,139	0,126	0,117	0,110	0,104	0,098	0,092	0,085	0,079	0,076	0,074	0,072	0,069	0,066	0,063	
-50,000	0,037	0,040	0,043	0,048	0,054	0,062	0,072	0,081	0,089	0,096	0,101	0,105	0,108	0,111	0,113	0,116	0,119	0,123	0,125	0,127	0,128	0,130	0,129	0,127	0,123	0,120	0,116	0,112	0,107	0,101	0,095	0,089	0,085	0,080	0,076	0,072	0,068	0,065	0,062	0,059	0,056	0,054	0,052	0,049	0,047	
-52,500	0,033	0,036	0,039	0,042	0,047	0,053	0,062	0,070	0,078	0,084	0,089	0,091	0,093	0,095	0,097	0,098	0,099	0,100	0,101	0,101	0,100	0,099	0,097	0,095	0,093	0,090	0,088	0,085	0,082	0,079	0,075	0,072	0,069	0,066	0,063	0,061	0,058	0,055	0,053	0,051	0,048	0,046	0,044	0,042	0,040	
-55,000	0,030	0,032	0,035	0,038	0,041	0,046	0,053	0,061	0,068	0,074	0,078	0,081	0,082	0,083	0,084	0,084	0,084	0,084	0,083	0,082	0,080	0,079	0,077	0,076	0,075	0,073	0,072	0,070	0,068	0,066	0,064	0,062	0,060	0,058	0,055	0,053	0,051	0,049	0,047	0,045	0,043	0,041	0,040	0,038	0,036	
