# Supplementary material for: 4D dose simulation in volumetric arc therapy: Accuracy and affecting parameters
Source: PLoS One. 2017 Feb 23;12(2):e0172810. doi: 10.1371/journal.pone.0172810 (PMC5322962; doi:10.1371/journal.pone.0172810)
Supplement: S1 File — The zip-file contains the simulated 4D VMAT dose distributions and the the dose measurements (serving as ground truth data) that are underlying the figures and numbers presented in the manuscript. For further details see the Readme.md file contained in the zip-file. (ZIP) [file pone.0172810.s001.zip › 2016_PLOS_Sothmann___SupportingInformation/Simulation_5Degree/Case1b.dat]

PTW-Image File Format
VERSION		1.0
PIXELSPERLINE	45
LINESPERIMAGE	45
XRESOLUTION	2,500
YRESOLUTION	2,500
XCOORDINATE	-56,250
YCOORDINATE	55,000
UNIT		unknown
SOFTWARE	StandardMatrix
NORMALIZATION	3,976
0;-56,250	-53,750	-51,250	-48,750	-46,250	-43,750	-41,250	-38,750	-36,250	-33,750	-31,250	-28,750	-26,250	-23,750	-21,250	-18,750	-16,250	-13,750	-11,250	-8,750	-6,250	-3,750	-1,250	1,250	3,750	6,250	8,750	11,250	13,750	16,250	18,750	21,250	23,750	26,250	28,750	31,250	33,750	36,250	38,750	41,250	43,750	46,250	48,750	51,250	53,750	
55,000	0,029	0,031	0,032	0,034	0,035	0,037	0,039	0,041	0,043	0,046	0,048	0,051	0,054	0,057	0,061	0,065	0,070	0,074	0,078	0,081	0,084	0,086	0,087	0,085	0,082	0,080	0,074	0,068	0,064	0,061	0,058	0,056	0,053	0,051	0,049	0,047	0,045	0,044	0,042	0,040	0,038	0,037	0,035	0,033	0,032	
52,500	0,032	0,033	0,035	0,037	0,039	0,041	0,044	0,046	0,049	0,052	0,056	0,060	0,064	0,069	0,075	0,080	0,085	0,090	0,094	0,098	0,100	0,102	0,103	0,101	0,097	0,092	0,085	0,078	0,073	0,070	0,066	0,063	0,060	0,057	0,055	0,052	0,050	0,048	0,046	0,044	0,042	0,040	0,038	0,036	0,034	
50,000	0,035	0,037	0,039	0,041	0,044	0,047	0,050	0,053	0,057	0,062	0,067	0,073	0,079	0,086	0,093	0,099	0,105	0,111	0,116	0,119	0,122	0,123	0,124	0,121	0,116	0,108	0,099	0,091	0,085	0,080	0,076	0,072	0,068	0,064	0,061	0,058	0,056	0,053	0,050	0,048	0,046	0,044	0,042	0,040	0,037	
47,500	0,039	0,041	0,044	0,047	0,050	0,053	0,058	0,062	0,068	0,074	0,082	0,090	0,099	0,108	0,117	0,125	0,133	0,140	0,146	0,150	0,152	0,153	0,153	0,149	0,140	0,130	0,119	0,109	0,100	0,093	0,087	0,081	0,077	0,072	0,068	0,065	0,061	0,058	0,055	0,053	0,050	0,048	0,045	0,043	0,041	
45,000	0,043	0,047	0,050	0,054	0,059	0,064	0,070	0,077	0,084	0,094	0,105	0,118	0,132	0,147	0,159	0,170	0,180	0,190	0,200	0,203	0,202	0,201	0,200	0,193	0,181	0,165	0,148	0,133	0,121	0,110	0,101	0,094	0,087	0,082	0,077	0,072	0,068	0,064	0,061	0,057	0,054	0,052	0,049	0,046	0,044	
42,500	0,050	0,054	0,060	0,066	0,075	0,087	0,099	0,108	0,115	0,128	0,151	0,186	0,225	0,251	0,270	0,290	0,308	0,329	0,342	0,335	0,316	0,307	0,313	0,309	0,286	0,242	0,203	0,176	0,153	0,136	0,122	0,111	0,101	0,093	0,087	0,081	0,076	0,071	0,067	0,063	0,060	0,056	0,053	0,050	0,048	
40,000	0,061	0,069	0,079	0,092	0,107	0,125	0,146	0,162	0,175	0,193	0,232	0,310	0,412	0,479	0,539	0,592	0,630	0,656	0,659	0,631	0,582	0,559	0,562	0,560	0,521	0,422	0,328	0,269	0,217	0,181	0,156	0,138	0,123	0,111	0,101	0,093	0,087	0,081	0,076	0,072	0,068	0,064	0,060	0,056	0,053	
37,500	0,081	0,093	0,108	0,127	0,148	0,171	0,197	0,223	0,250	0,282	0,337	0,443	0,610	0,782	0,924	1,025	1,080	1,097	1,103	1,065	0,977	0,921	0,897	0,881	0,817	0,680	0,548	0,447	0,341	0,270	0,217	0,182	0,158	0,141	0,127	0,115	0,107	0,100	0,093	0,088	0,082	0,076	0,071	0,066	0,061	
35,000	0,101	0,118	0,137	0,159	0,186	0,216	0,250	0,290	0,334	0,388	0,471	0,603	0,813	1,092	1,334	1,467	1,532	1,560	1,565	1,513	1,384	1,289	1,222	1,173	1,099	0,973	0,830	0,687	0,526	0,418	0,338	0,273	0,230	0,199	0,174	0,153	0,136	0,123	0,113	0,105	0,097	0,090	0,083	0,076	0,070	
32,500	0,124	0,144	0,167	0,192	0,222	0,258	0,302	0,357	0,422	0,495	0,597	0,757	0,993	1,352	1,696	1,864	1,930	1,970	1,971	1,897	1,728	1,596	1,506	1,446	1,374	1,256	1,105	0,939	0,755	0,610	0,499	0,399	0,322	0,269	0,230	0,197	0,169	0,147	0,129	0,116	0,106	0,098	0,090	0,083	0,076	
30,000	0,155	0,178	0,202	0,231	0,266	0,309	0,361	0,424	0,499	0,595	0,720	0,907	1,184	1,587	2,019	2,236	2,295	2,341	2,340	2,250	2,058	1,909	1,811	1,743	1,659	1,540	1,388	1,216	1,004	0,814	0,659	0,529	0,421	0,342	0,285	0,241	0,204	0,173	0,148	0,130	0,116	0,105	0,096	0,089	0,082	
27,500	0,182	0,209	0,239	0,273	0,314	0,365	0,426	0,500	0,587	0,703	0,861	1,069	1,375	1,816	2,313	2,584	2,639	2,689	2,696	2,603	2,398	2,239	2,132	2,050	1,950	1,840	1,695	1,522	1,264	1,007	0,811	0,654	0,519	0,413	0,338	0,282	0,236	0,198	0,166	0,143	0,125	0,112	0,102	0,093	0,085	
25,000	0,208	0,239	0,275	0,316	0,365	0,428	0,501	0,586	0,685	0,814	0,988	1,209	1,542	2,024	2,609	2,933	2,996	3,056	3,078	2,987	2,770	2,606	2,490	2,385	2,267	2,176	2,041	1,866	1,560	1,231	0,992	0,793	0,630	0,495	0,393	0,317	0,259	0,214	0,177	0,150	0,129	0,114	0,103	0,093	0,085	
22,500	0,236	0,271	0,312	0,360	0,418	0,490	0,573	0,666	0,777	0,915	1,102	1,340	1,699	2,226	2,894	3,278	3,363	3,456	3,486	3,397	3,184	3,024	2,889	2,753	2,622	2,550	2,411	2,226	1,872	1,484	1,189	0,935	0,739	0,582	0,454	0,356	0,282	0,225	0,183	0,152	0,130	0,114	0,102	0,092	0,084	
20,000	0,262	0,298	0,339	0,390	0,453	0,529	0,621	0,722	0,832	0,977	1,179	1,448	1,831	2,381	3,073	3,564	3,718	3,821	3,813	3,719	3,572	3,410	3,244	3,103	2,991	2,923	2,771	2,550	2,138	1,703	1,367	1,066	0,827	0,653	0,510	0,397	0,311	0,243	0,192	0,156	0,132	0,115	0,102	0,093	0,085	
17,500	0,276	0,311	0,353	0,403	0,466	0,544	0,633	0,736	0,851	0,998	1,207	1,503	1,904	2,463	3,173	3,730	3,924	3,976	3,931	3,844	3,738	3,587	3,444	3,357	3,284	3,203	3,035	2,769	2,296	1,827	1,481	1,171	0,908	0,712	0,557	0,433	0,337	0,261	0,202	0,162	0,135	0,117	0,104	0,094	0,086	
15,000	0,279	0,312	0,354	0,406	0,469	0,548	0,639	0,741	0,856	1,002	1,210	1,508	1,924	2,501	3,213	3,739	3,923	3,933	3,867	3,784	3,697	3,605	3,541	3,481	3,404	3,318	3,156	2,851	2,343	1,893	1,558	1,242	0,976	0,763	0,603	0,470	0,364	0,280	0,216	0,171	0,141	0,121	0,107	0,096	0,087	
12,500	0,275	0,306	0,346	0,402	0,470	0,545	0,628	0,721	0,832	0,979	1,180	1,475	1,899	2,471	3,180	3,652	3,803	3,798	3,722	3,666	3,626	3,591	3,553	3,482	3,394	3,314	3,186	2,883	2,361	1,934	1,610	1,286	1,015	0,797	0,634	0,504	0,392	0,302	0,233	0,183	0,148	0,126	0,110	0,099	0,090	
10,000	0,267	0,296	0,335	0,389	0,457	0,532	0,613	0,701	0,804	0,948	1,149	1,434	1,853	2,432	3,123	3,538	3,651	3,635	3,579	3,561	3,547	3,519	3,463	3,385	3,319	3,284	3,191	2,892	2,368	1,953	1,636	1,313	1,026	0,808	0,645	0,524	0,416	0,326	0,253	0,198	0,159	0,133	0,116	0,104	0,094	
7,500	0,258	0,286	0,326	0,381	0,452	0,531	0,613	0,697	0,792	0,924	1,119	1,393	1,802	2,357	2,991	3,375	3,470	3,459	3,427	3,430	3,410	3,361	3,295	3,252	3,232	3,241	3,173	2,872	2,355	1,953	1,638	1,319	1,024	0,801	0,638	0,522	0,426	0,341	0,273	0,217	0,173	0,143	0,124	0,110	0,099	
5,000	0,248	0,278	0,322	0,380	0,451	0,528	0,610	0,693	0,784	0,909	1,094	1,357	1,726	2,234	2,808	3,174	3,256	3,261	3,258	3,252	3,229	3,181	3,140	3,121	3,126	3,162	3,118	2,826	2,317	1,922	1,607	1,304	1,004	0,783	0,617	0,502	0,416	0,344	0,284	0,234	0,192	0,160	0,139	0,124	0,113	
2,500	0,239	0,273	0,320	0,380	0,452	0,532	0,611	0,690	0,779	0,896	1,072	1,316	1,658	2,127	2,637	2,970	3,061	3,079	3,083	3,076	3,060	3,017	2,985	2,976	2,998	3,047	3,013	2,741	2,240	1,851	1,549	1,280	0,996	0,773	0,605	0,491	0,411	0,348	0,294	0,249	0,213	0,185	0,166	0,150	0,137	
0,000	0,241	0,279	0,329	0,390	0,461	0,537	0,613	0,688	0,769	0,882	1,053	1,288	1,612	2,029	2,482	2,790	2,878	2,897	2,902	2,906	2,896	2,857	2,833	2,854	2,894	2,940	2,888	2,623	2,156	1,779	1,499	1,253	0,995	0,791	0,626	0,510	0,430	0,366	0,314	0,271	0,239	0,216	0,198	0,182	0,166	
-2,500	0,249	0,290	0,340	0,400	0,467	0,538	0,608	0,680	0,761	0,872	1,033	1,253	1,562	1,960	2,355	2,621	2,697	2,719	2,738	2,766	2,765	2,746	2,762	2,813	2,842	2,859	2,799	2,552	2,106	1,751	1,495	1,274	1,036	0,846	0,684	0,557	0,468	0,402	0,351	0,310	0,277	0,252	0,231	0,211	0,191	
-5,000	0,260	0,301	0,353	0,415	0,478	0,542	0,606	0,673	0,751	0,859	1,007	1,200	1,488	1,864	2,250	2,482	2,571	2,616	2,658	2,695	2,715	2,736	2,780	2,819	2,840	2,841	2,780	2,554	2,154	1,819	1,563	1,341	1,116	0,927	0,768	0,627	0,523	0,448	0,392	0,348	0,311	0,279	0,253	0,230	0,206	
-7,500	0,268	0,311	0,364	0,426	0,488	0,549	0,612	0,680	0,758	0,856	0,986	1,151	1,414	1,792	2,195	2,431	2,539	2,593	2,640	2,690	2,733	2,766	2,819	2,861	2,894	2,895	2,838	2,660	2,296	1,956	1,678	1,436	1,207	1,009	0,843	0,695	0,580	0,492	0,426	0,373	0,330	0,294	0,265	0,239	0,216	
-10,000	0,274	0,314	0,362	0,419	0,479	0,537	0,597	0,665	0,742	0,836	0,962	1,128	1,397	1,777	2,163	2,402	2,527	2,590	2,642	2,703	2,760	2,820	2,883	2,932	2,972	3,003	2,983	2,840	2,471	2,105	1,801	1,532	1,289	1,068	0,895	0,742	0,613	0,513	0,436	0,380	0,337	0,305	0,278	0,254	0,233	
-12,500	0,270	0,306	0,350	0,400	0,450	0,499	0,551	0,616	0,696	0,800	0,926	1,100	1,362	1,727	2,096	2,338	2,491	2,578	2,645	2,722	2,799	2,878	2,950	3,019	3,084	3,156	3,174	3,037	2,646	2,245	1,891	1,581	1,314	1,079	0,897	0,754	0,630	0,525	0,445	0,388	0,349	0,321	0,299	0,278	0,257	
-15,000	0,252	0,283	0,319	0,362	0,407	0,447	0,488	0,539	0,610	0,715	0,852	1,036	1,310	1,667	2,020	2,280	2,451	2,564	2,650	2,736	2,833	2,934	3,040	3,148	3,242	3,331	3,355	3,197	2,760	2,319	1,936	1,602	1,314	1,065	0,877	0,744	0,634	0,540	0,465	0,409	0,371	0,344	0,322	0,300	0,276	
-17,500	0,221	0,244	0,274	0,311	0,347	0,378	0,407	0,442	0,495	0,590	0,740	0,957	1,260	1,619	1,978	2,256	2,443	2,565	2,656	2,757	2,884	3,031	3,167	3,283	3,380	3,467	3,489	3,310	2,817	2,297	1,900	1,578	1,300	1,059	0,867	0,735	0,635	0,551	0,482	0,429	0,391	0,360	0,334	0,309	0,282	
-20,000	0,185	0,203	0,224	0,251	0,279	0,301	0,322	0,351	0,399	0,490	0,635	0,854	1,179	1,553	1,923	2,217	2,420	2,555	2,658	2,792	2,946	3,093	3,204	3,303	3,416	3,518	3,538	3,336	2,817	2,233	1,816	1,520	1,285	1,071	0,884	0,750	0,647	0,563	0,493	0,437	0,395	0,363	0,334	0,307	0,279	
-22,500	0,152	0,164	0,178	0,194	0,211	0,230	0,252	0,281	0,328	0,408	0,542	0,745	1,061	1,432	1,789	2,088	2,302	2,451	2,590	2,745	2,881	2,987	3,077	3,180	3,297	3,411	3,438	3,219	2,718	2,135	1,734	1,470	1,267	1,079	0,899	0,758	0,653	0,569	0,500	0,443	0,397	0,360	0,330	0,301	0,272	
-25,000	0,121	0,130	0,140	0,151	0,164	0,181	0,202	0,230	0,273	0,348	0,464	0,643	0,924	1,272	1,594	1,878	2,090	2,228	2,377	2,515	2,626	2,726	2,834	2,934	3,005	3,105	3,169	2,952	2,486	1,995	1,641	1,402	1,207	1,036	0,873	0,743	0,643	0,565	0,499	0,442	0,393	0,354	0,322	0,293	0,263	
-27,500	0,096	0,105	0,115	0,127	0,139	0,154	0,172	0,196	0,232	0,294	0,398	0,560	0,808	1,115	1,399	1,663	1,857	1,974	2,100	2,216	2,315	2,423	2,527	2,602	2,646	2,727	2,814	2,615	2,201	1,811	1,515	1,290	1,106	0,958	0,826	0,708	0,609	0,530	0,468	0,414	0,369	0,331	0,300	0,273	0,246	
-30,000	0,082	0,092	0,103	0,114	0,125	0,138	0,154	0,173	0,202	0,253	0,344	0,490	0,696	0,958	1,212	1,460	1,648	1,752	1,865	1,963	2,048	2,135	2,223	2,289	2,342	2,426	2,515	2,332	1,959	1,635	1,373	1,161	0,996	0,864	0,755	0,650	0,554	0,477	0,420	0,373	0,333	0,298	0,270	0,245	0,221	
-32,500	0,073	0,082	0,093	0,104	0,115	0,127	0,141	0,158	0,182	0,225	0,302	0,433	0,596	0,795	1,017	1,262	1,457	1,545	1,632	1,716	1,780	1,853	1,947	2,017	2,082	2,162	2,221	2,041	1,708	1,431	1,211	1,022	0,873	0,751	0,660	0,575	0,488	0,418	0,368	0,330	0,297	0,267	0,241	0,218	0,195	
-35,000	0,066	0,074	0,084	0,095	0,106	0,117	0,131	0,147	0,170	0,207	0,277	0,384	0,508	0,645	0,823	1,065	1,248	1,315	1,376	1,456	1,511	1,581	1,678	1,746	1,799	1,861	1,893	1,705	1,435	1,217	1,038	0,876	0,745	0,642	0,564	0,498	0,429	0,368	0,321	0,284	0,255	0,231	0,210	0,189	0,169	
-37,500	0,060	0,066	0,075	0,086	0,097	0,109	0,122	0,139	0,163	0,197	0,254	0,336	0,426	0,516	0,634	0,823	0,971	1,033	1,097	1,172	1,221	1,286	1,372	1,419	1,452	1,499	1,526	1,362	1,156	0,998	0,853	0,719	0,600	0,520	0,460	0,413	0,368	0,322	0,281	0,247	0,220	0,200	0,181	0,163	0,143	
-40,000	0,054	0,060	0,068	0,077	0,088	0,100	0,114	0,133	0,162	0,196	0,240	0,290	0,344	0,395	0,465	0,576	0,680	0,745	0,813	0,877	0,914	0,961	1,028	1,048	1,055	1,085	1,128	1,000	0,856	0,767	0,665	0,561	0,459	0,396	0,351	0,317	0,292	0,268	0,240	0,213	0,189	0,171	0,155	0,140	0,123	
-42,500	0,049	0,054	0,060	0,069	0,080	0,092	0,108	0,133	0,162	0,187	0,207	0,229	0,247	0,277	0,332	0,382	0,419	0,469	0,529	0,567	0,584	0,621	0,674	0,660	0,630	0,635	0,722	0,644	0,554	0,513	0,456	0,387	0,323	0,282	0,248	0,224	0,212	0,203	0,189	0,170	0,151	0,136	0,124	0,112	0,100	
-45,000	0,045	0,049	0,054	0,061	0,070	0,082	0,096	0,118	0,142	0,154	0,157	0,161	0,164	0,188	0,227	0,242	0,236	0,256	0,304	0,308	0,306	0,334	0,378	0,346	0,305	0,300	0,385	0,352	0,299	0,283	0,259	0,220	0,194	0,176	0,157	0,141	0,134	0,136	0,135	0,126	0,113	0,100	0,089	0,079	0,071	
-47,500	0,041	0,044	0,048	0,054	0,061	0,071	0,082	0,095	0,108	0,115	0,118	0,123	0,128	0,136	0,148	0,150	0,149	0,157	0,171	0,167	0,168	0,179	0,195	0,177	0,167	0,165	0,178	0,167	0,155	0,149	0,140	0,123	0,112	0,104	0,098	0,092	0,088	0,087	0,087	0,083	0,076	0,069	0,062	0,057	0,053	
-50,000	0,037	0,040	0,043	0,047	0,053	0,061	0,071	0,080	0,089	0,096	0,101	0,105	0,108	0,110	0,112	0,114	0,116	0,119	0,121	0,123	0,123	0,125	0,124	0,122	0,118	0,116	0,113	0,109	0,104	0,099	0,093	0,089	0,084	0,079	0,075	0,072	0,068	0,065	0,062	0,059	0,056	0,053	0,050	0,047	0,045	
-52,500	0,033	0,036	0,038	0,042	0,046	0,053	0,061	0,070	0,078	0,084	0,089	0,091	0,093	0,094	0,094	0,095	0,096	0,097	0,098	0,098	0,097	0,097	0,095	0,093	0,091	0,089	0,087	0,084	0,081	0,078	0,075	0,072	0,069	0,066	0,063	0,061	0,058	0,055	0,053	0,050	0,048	0,046	0,044	0,042	0,040	
-55,000	0,030	0,032	0,035	0,038	0,041	0,046	0,053	0,061	0,069	0,074	0,078	0,080	0,081	0,081	0,081	0,082	0,082	0,081	0,081	0,080	0,079	0,078	0,077	0,075	0,074	0,073	0,071	0,070	0,068	0,066	0,064	0,062	0,060	0,058	0,055	0,053	0,051	0,049	0,047	0,045	0,043	0,041	0,039	0,038	0,036	
