# Supplementary material for: 4D dose simulation in volumetric arc therapy: Accuracy and affecting parameters
Source: PLoS One. 2017 Feb 23;12(2):e0172810. doi: 10.1371/journal.pone.0172810 (PMC5322962; doi:10.1371/journal.pone.0172810)
Supplement: S1 File — The zip-file contains the simulated 4D VMAT dose distributions and the the dose measurements (serving as ground truth data) that are underlying the figures and numbers presented in the manuscript. For further details see the Readme.md file contained in the zip-file. (ZIP) [file pone.0172810.s001.zip › 2016_PLOS_Sothmann___SupportingInformation/Simulation_5Degree/Case1c.dat]

PTW-Image File Format
VERSION		1.0
PIXELSPERLINE	45
LINESPERIMAGE	45
XRESOLUTION	2,500
YRESOLUTION	2,500
XCOORDINATE	-56,250
YCOORDINATE	55,000
UNIT		unknown
SOFTWARE	StandardMatrix
NORMALIZATION	3,900
0;-56,250	-53,750	-51,250	-48,750	-46,250	-43,750	-41,250	-38,750	-36,250	-33,750	-31,250	-28,750	-26,250	-23,750	-21,250	-18,750	-16,250	-13,750	-11,250	-8,750	-6,250	-3,750	-1,250	1,250	3,750	6,250	8,750	11,250	13,750	16,250	18,750	21,250	23,750	26,250	28,750	31,250	33,750	36,250	38,750	41,250	43,750	46,250	48,750	51,250	53,750	
55,000	0,029	0,030	0,032	0,033	0,035	0,037	0,039	0,041	0,043	0,045	0,048	0,051	0,054	0,057	0,061	0,065	0,070	0,074	0,078	0,081	0,084	0,086	0,087	0,085	0,082	0,080	0,074	0,068	0,064	0,061	0,058	0,056	0,053	0,051	0,049	0,046	0,045	0,043	0,041	0,039	0,038	0,036	0,034	0,033	0,031	
52,500	0,032	0,033	0,035	0,037	0,039	0,041	0,043	0,046	0,049	0,052	0,056	0,060	0,064	0,069	0,074	0,080	0,085	0,090	0,094	0,098	0,100	0,102	0,103	0,102	0,097	0,091	0,084	0,078	0,073	0,069	0,066	0,063	0,060	0,057	0,054	0,052	0,049	0,047	0,045	0,043	0,041	0,039	0,038	0,036	0,034	
50,000	0,035	0,037	0,039	0,041	0,044	0,046	0,049	0,053	0,057	0,061	0,067	0,072	0,079	0,086	0,092	0,099	0,105	0,111	0,116	0,119	0,122	0,124	0,125	0,122	0,116	0,107	0,098	0,091	0,085	0,080	0,075	0,071	0,068	0,064	0,061	0,058	0,055	0,052	0,050	0,047	0,045	0,043	0,041	0,039	0,037	
47,500	0,039	0,041	0,044	0,046	0,050	0,053	0,057	0,062	0,067	0,074	0,081	0,090	0,099	0,108	0,117	0,125	0,133	0,140	0,146	0,150	0,153	0,154	0,154	0,149	0,141	0,130	0,118	0,108	0,100	0,092	0,087	0,081	0,077	0,072	0,068	0,064	0,061	0,057	0,054	0,052	0,049	0,047	0,044	0,042	0,040	
45,000	0,044	0,048	0,051	0,055	0,059	0,064	0,069	0,076	0,083	0,093	0,104	0,117	0,131	0,146	0,159	0,169	0,179	0,190	0,200	0,205	0,204	0,202	0,200	0,193	0,181	0,165	0,148	0,133	0,121	0,110	0,101	0,094	0,088	0,082	0,077	0,072	0,067	0,063	0,060	0,056	0,053	0,051	0,048	0,046	0,043	
42,500	0,055	0,061	0,066	0,072	0,078	0,085	0,093	0,102	0,113	0,127	0,147	0,183	0,220	0,246	0,274	0,283	0,299	0,327	0,345	0,347	0,322	0,310	0,306	0,303	0,285	0,247	0,209	0,178	0,157	0,140	0,126	0,113	0,103	0,094	0,087	0,081	0,075	0,070	0,066	0,062	0,058	0,055	0,052	0,049	0,047	
40,000	0,074	0,083	0,092	0,102	0,114	0,127	0,140	0,153	0,167	0,187	0,223	0,299	0,400	0,468	0,536	0,587	0,621	0,658	0,667	0,655	0,598	0,559	0,541	0,551	0,537	0,450	0,346	0,273	0,222	0,190	0,164	0,144	0,126	0,112	0,101	0,092	0,085	0,079	0,074	0,069	0,065	0,061	0,058	0,054	0,051	
37,500	0,097	0,111	0,126	0,142	0,158	0,176	0,195	0,214	0,237	0,268	0,322	0,428	0,596	0,770	0,914	1,026	1,080	1,106	1,109	1,078	0,987	0,913	0,873	0,882	0,851	0,734	0,570	0,446	0,334	0,266	0,216	0,181	0,155	0,136	0,121	0,110	0,101	0,094	0,088	0,082	0,077	0,072	0,067	0,063	0,058	
35,000	0,124	0,142	0,161	0,180	0,200	0,221	0,246	0,275	0,315	0,371	0,462	0,603	0,808	1,085	1,330	1,468	1,531	1,562	1,563	1,504	1,373	1,264	1,206	1,189	1,130	1,009	0,836	0,683	0,513	0,396	0,308	0,241	0,199	0,170	0,150	0,136	0,124	0,115	0,108	0,101	0,094	0,087	0,080	0,074	0,068	
32,500	0,154	0,176	0,199	0,222	0,245	0,271	0,301	0,338	0,396	0,481	0,606	0,777	1,004	1,351	1,697	1,868	1,927	1,964	1,953	1,863	1,697	1,574	1,514	1,475	1,397	1,269	1,099	0,933	0,743	0,587	0,452	0,338	0,260	0,215	0,186	0,167	0,153	0,142	0,133	0,124	0,115	0,106	0,096	0,088	0,080	
30,000	0,191	0,218	0,243	0,268	0,293	0,322	0,357	0,405	0,475	0,582	0,730	0,924	1,188	1,589	2,033	2,251	2,298	2,334	2,310	2,205	2,026	1,905	1,833	1,771	1,680	1,562	1,396	1,215	0,989	0,796	0,618	0,464	0,344	0,272	0,230	0,203	0,185	0,171	0,160	0,148	0,137	0,126	0,115	0,104	0,093	
27,500	0,224	0,253	0,282	0,311	0,341	0,376	0,420	0,483	0,572	0,700	0,869	1,071	1,361	1,817	2,338	2,611	2,654	2,691	2,668	2,574	2,392	2,254	2,154	2,074	1,975	1,864	1,701	1,507	1,239	0,990	0,787	0,605	0,455	0,349	0,283	0,242	0,216	0,197	0,182	0,169	0,155	0,142	0,130	0,117	0,105	
25,000	0,257	0,288	0,321	0,354	0,391	0,435	0,492	0,571	0,678	0,820	1,002	1,216	1,533	2,035	2,639	2,961	3,017	3,067	3,064	2,977	2,773	2,613	2,499	2,401	2,284	2,171	2,019	1,828	1,528	1,209	0,979	0,778	0,605	0,461	0,359	0,289	0,245	0,216	0,194	0,177	0,161	0,146	0,132	0,119	0,106	
22,500	0,288	0,320	0,357	0,397	0,443	0,496	0,565	0,648	0,761	0,914	1,110	1,340	1,694	2,244	2,927	3,298	3,379	3,463	3,477	3,387	3,153	2,997	2,881	2,754	2,613	2,509	2,376	2,186	1,839	1,464	1,188	0,949	0,743	0,564	0,431	0,335	0,267	0,223	0,193	0,170	0,152	0,136	0,122	0,109	0,098	
20,000	0,311	0,349	0,390	0,435	0,485	0,538	0,603	0,684	0,794	0,956	1,172	1,434	1,816	2,389	3,091	3,565	3,707	3,803	3,776	3,666	3,500	3,360	3,238	3,112	2,976	2,874	2,740	2,523	2,104	1,667	1,345	1,073	0,830	0,621	0,464	0,352	0,270	0,215	0,180	0,155	0,137	0,122	0,110	0,099	0,090	
17,500	0,318	0,359	0,402	0,447	0,494	0,544	0,602	0,678	0,790	0,957	1,185	1,478	1,875	2,445	3,160	3,698	3,867	3,900	3,842	3,747	3,655	3,555	3,457	3,373	3,268	3,164	3,016	2,748	2,249	1,772	1,421	1,123	0,864	0,647	0,479	0,354	0,262	0,202	0,166	0,143	0,126	0,113	0,103	0,094	0,086	
15,000	0,313	0,355	0,399	0,445	0,491	0,540	0,595	0,672	0,791	0,959	1,180	1,473	1,885	2,458	3,161	3,675	3,825	3,817	3,757	3,694	3,639	3,591	3,541	3,469	3,377	3,281	3,124	2,804	2,263	1,798	1,452	1,138	0,869	0,648	0,489	0,369	0,275	0,210	0,168	0,143	0,126	0,113	0,103	0,095	0,087	
12,500	0,311	0,352	0,396	0,441	0,485	0,530	0,585	0,660	0,780	0,954	1,164	1,441	1,857	2,431	3,117	3,566	3,681	3,667	3,626	3,602	3,575	3,538	3,479	3,398	3,321	3,240	3,103	2,790	2,254	1,814	1,478	1,154	0,884	0,660	0,503	0,396	0,309	0,239	0,190	0,159	0,139	0,124	0,113	0,102	0,093	
10,000	0,307	0,346	0,389	0,434	0,478	0,522	0,574	0,649	0,767	0,942	1,149	1,411	1,815	2,392	3,043	3,426	3,506	3,502	3,491	3,478	3,439	3,385	3,313	3,250	3,211	3,178	3,080	2,780	2,258	1,838	1,513	1,187	0,902	0,675	0,519	0,422	0,345	0,276	0,223	0,188	0,165	0,146	0,131	0,117	0,105	
7,500	0,308	0,348	0,391	0,436	0,480	0,525	0,578	0,650	0,762	0,924	1,124	1,369	1,757	2,296	2,884	3,248	3,331	3,335	3,320	3,290	3,244	3,196	3,146	3,127	3,119	3,119	3,051	2,758	2,251	1,853	1,544	1,222	0,932	0,706	0,544	0,447	0,376	0,312	0,259	0,223	0,196	0,173	0,152	0,134	0,118	
5,000	0,320	0,361	0,403	0,447	0,492	0,538	0,588	0,655	0,757	0,910	1,099	1,336	1,686	2,178	2,713	3,078	3,157	3,148	3,128	3,102	3,080	3,059	3,038	3,023	3,021	3,038	2,996	2,722	2,227	1,850	1,558	1,259	0,962	0,736	0,573	0,472	0,404	0,349	0,300	0,261	0,232	0,206	0,181	0,158	0,138	
2,500	0,333	0,374	0,417	0,461	0,505	0,551	0,603	0,668	0,766	0,912	1,097	1,320	1,647	2,102	2,574	2,910	3,000	3,011	3,012	3,013	3,004	2,974	2,940	2,915	2,912	2,942	2,910	2,663	2,187	1,816	1,537	1,273	0,991	0,772	0,606	0,496	0,423	0,369	0,328	0,295	0,268	0,242	0,216	0,191	0,167	
0,000	0,343	0,385	0,429	0,473	0,518	0,565	0,618	0,684	0,780	0,923	1,103	1,313	1,612	2,019	2,453	2,778	2,887	2,933	2,955	2,965	2,938	2,884	2,841	2,826	2,822	2,855	2,825	2,592	2,146	1,773	1,501	1,269	1,016	0,807	0,639	0,520	0,441	0,391	0,356	0,328	0,303	0,278	0,253	0,226	0,199	
-2,500	0,354	0,401	0,447	0,491	0,533	0,580	0,633	0,698	0,792	0,930	1,097	1,292	1,581	1,988	2,383	2,672	2,781	2,843	2,867	2,865	2,836	2,803	2,794	2,791	2,776	2,811	2,797	2,586	2,139	1,765	1,498	1,285	1,045	0,847	0,684	0,560	0,477	0,426	0,391	0,364	0,339	0,313	0,286	0,257	0,226	
-5,000	0,367	0,417	0,464	0,507	0,546	0,588	0,636	0,696	0,784	0,917	1,080	1,270	1,548	1,948	2,331	2,569	2,671	2,732	2,749	2,752	2,767	2,784	2,802	2,798	2,802	2,860	2,859	2,661	2,239	1,854	1,576	1,350	1,119	0,913	0,746	0,610	0,520	0,465	0,428	0,397	0,367	0,336	0,304	0,272	0,240	
-7,500	0,369	0,418	0,466	0,508	0,546	0,584	0,630	0,690	0,779	0,907	1,064	1,237	1,503	1,901	2,282	2,488	2,586	2,646	2,684	2,716	2,769	2,804	2,844	2,874	2,920	2,999	2,998	2,824	2,414	2,003	1,698	1,437	1,185	0,967	0,798	0,656	0,558	0,495	0,452	0,416	0,382	0,347	0,312	0,278	0,245	
-10,000	0,359	0,406	0,449	0,489	0,526	0,563	0,605	0,665	0,755	0,877	1,032	1,211	1,483	1,876	2,241	2,431	2,540	2,624	2,692	2,749	2,808	2,879	2,950	3,016	3,086	3,179	3,188	3,006	2,581	2,134	1,802	1,518	1,251	1,010	0,830	0,686	0,581	0,511	0,462	0,424	0,390	0,357	0,323	0,290	0,257	
-12,500	0,336	0,378	0,420	0,457	0,492	0,525	0,563	0,617	0,709	0,839	0,991	1,177	1,447	1,832	2,200	2,408	2,545	2,648	2,725	2,797	2,880	2,987	3,082	3,172	3,266	3,363	3,365	3,162	2,700	2,233	1,864	1,559	1,269	1,009	0,827	0,696	0,597	0,525	0,474	0,434	0,398	0,367	0,334	0,302	0,269	
-15,000	0,304	0,343	0,381	0,416	0,448	0,477	0,509	0,557	0,638	0,765	0,924	1,121	1,406	1,797	2,175	2,417	2,576	2,671	2,749	2,846	2,960	3,079	3,196	3,315	3,431	3,523	3,507	3,288	2,774	2,281	1,901	1,574	1,274	1,004	0,818	0,703	0,619	0,551	0,498	0,455	0,418	0,383	0,348	0,313	0,278	
-17,500	0,269	0,301	0,332	0,361	0,388	0,413	0,442	0,481	0,548	0,662	0,827	1,050	1,351	1,728	2,128	2,398	2,579	2,676	2,755	2,864	3,003	3,145	3,286	3,419	3,539	3,616	3,590	3,360	2,801	2,261	1,881	1,568	1,281	1,028	0,844	0,729	0,650	0,585	0,529	0,481	0,438	0,397	0,358	0,319	0,281	
-20,000	0,229	0,252	0,274	0,297	0,321	0,344	0,371	0,406	0,461	0,564	0,717	0,929	1,239	1,609	2,010	2,315	2,515	2,617	2,685	2,810	2,980	3,153	3,304	3,431	3,544	3,615	3,581	3,340	2,784	2,211	1,811	1,514	1,267	1,060	0,887	0,765	0,681	0,614	0,551	0,493	0,442	0,395	0,353	0,312	0,274	
-22,500	0,186	0,204	0,219	0,235	0,253	0,273	0,297	0,324	0,370	0,460	0,603	0,798	1,090	1,452	1,825	2,138	2,326	2,431	2,514	2,657	2,843	3,039	3,200	3,310	3,391	3,477	3,473	3,220	2,694	2,136	1,734	1,463	1,258	1,083	0,919	0,790	0,701	0,629	0,561	0,496	0,438	0,388	0,343	0,302	0,263	
-25,000	0,151	0,163	0,174	0,184	0,194	0,206	0,223	0,247	0,291	0,379	0,513	0,690	0,953	1,276	1,593	1,883	2,071	2,160	2,265	2,412	2,587	2,790	2,951	3,020	3,053	3,149	3,215	2,968	2,472	2,003	1,644	1,393	1,208	1,060	0,911	0,781	0,686	0,609	0,540	0,475	0,420	0,372	0,329	0,288	0,250	
-27,500	0,119	0,126	0,133	0,140	0,149	0,160	0,177	0,201	0,241	0,317	0,441	0,605	0,835	1,116	1,386	1,659	1,844	1,914	2,005	2,129	2,274	2,445	2,572	2,617	2,637	2,725	2,831	2,622	2,195	1,820	1,520	1,286	1,105	0,969	0,837	0,718	0,628	0,556	0,490	0,430	0,381	0,339	0,300	0,264	0,231	
-30,000	0,090	0,098	0,107	0,117	0,129	0,141	0,156	0,175	0,208	0,273	0,382	0,531	0,719	0,955	1,203	1,449	1,629	1,693	1,766	1,866	1,966	2,079	2,190	2,246	2,291	2,384	2,491	2,307	1,937	1,634	1,366	1,145	0,973	0,844	0,735	0,636	0,557	0,494	0,436	0,382	0,336	0,298	0,263	0,232	0,203	
-32,500	0,075	0,084	0,095	0,106	0,117	0,129	0,143	0,160	0,188	0,242	0,335	0,464	0,609	0,783	0,997	1,224	1,401	1,462	1,515	1,589	1,653	1,746	1,864	1,941	2,001	2,087	2,167	1,984	1,674	1,418	1,195	1,001	0,847	0,727	0,632	0,553	0,484	0,424	0,373	0,327	0,289	0,256	0,226	0,199	0,174	
-35,000	0,067	0,075	0,085	0,096	0,108	0,120	0,134	0,152	0,180	0,227	0,309	0,414	0,520	0,633	0,792	1,000	1,164	1,214	1,248	1,322	1,388	1,478	1,589	1,658	1,711	1,775	1,824	1,631	1,384	1,188	1,009	0,846	0,718	0,621	0,543	0,478	0,420	0,361	0,313	0,276	0,245	0,216	0,190	0,167	0,145	
-37,500	0,061	0,068	0,077	0,088	0,100	0,113	0,129	0,151	0,181	0,226	0,291	0,377	0,451	0,515	0,606	0,755	0,876	0,932	1,001	1,093	1,169	1,238	1,305	1,344	1,385	1,436	1,456	1,300	1,099	0,952	0,808	0,679	0,567	0,498	0,445	0,402	0,361	0,316	0,273	0,238	0,211	0,186	0,162	0,140	0,121	
-40,000	0,056	0,062	0,070	0,081	0,094	0,110	0,131	0,159	0,193	0,231	0,277	0,331	0,374	0,395	0,429	0,511	0,596	0,670	0,773	0,874	0,929	0,949	0,964	0,984	1,016	1,061	1,087	0,975	0,834	0,739	0,633	0,530	0,428	0,375	0,347	0,323	0,297	0,266	0,231	0,202	0,181	0,161	0,142	0,123	0,106	
-42,500	0,051	0,056	0,063	0,073	0,088	0,109	0,137	0,166	0,192	0,214	0,231	0,252	0,260	0,260	0,278	0,325	0,364	0,436	0,533	0,599	0,613	0,601	0,597	0,606	0,619	0,645	0,706	0,651	0,566	0,512	0,444	0,374	0,301	0,260	0,247	0,240	0,227	0,210	0,186	0,163	0,145	0,130	0,116	0,103	0,090	
-45,000	0,046	0,051	0,057	0,065	0,078	0,097	0,121	0,144	0,158	0,163	0,165	0,167	0,164	0,170	0,185	0,207	0,215	0,250	0,318	0,327	0,316	0,312	0,326	0,319	0,311	0,316	0,378	0,357	0,317	0,298	0,266	0,220	0,183	0,157	0,151	0,156	0,154	0,147	0,134	0,120	0,107	0,096	0,086	0,077	0,068	
-47,500	0,042	0,045	0,050	0,056	0,065	0,076	0,091	0,104	0,113	0,116	0,120	0,124	0,127	0,130	0,136	0,141	0,146	0,155	0,175	0,172	0,170	0,174	0,183	0,174	0,169	0,167	0,179	0,173	0,167	0,157	0,144	0,123	0,110	0,102	0,097	0,095	0,094	0,089	0,084	0,079	0,073	0,067	0,061	0,056	0,052	
-50,000	0,038	0,041	0,044	0,049	0,055	0,063	0,073	0,082	0,090	0,097	0,102	0,106	0,108	0,109	0,111	0,113	0,116	0,120	0,123	0,126	0,127	0,127	0,125	0,123	0,119	0,116	0,113	0,110	0,106	0,100	0,094	0,089	0,083	0,079	0,075	0,071	0,068	0,065	0,061	0,058	0,055	0,052	0,049	0,046	0,044	
-52,500	0,034	0,036	0,039	0,043	0,047	0,054	0,062	0,072	0,079	0,086	0,090	0,092	0,094	0,095	0,096	0,098	0,099	0,101	0,102	0,102	0,101	0,099	0,097	0,093	0,091	0,089	0,086	0,084	0,081	0,078	0,075	0,072	0,069	0,066	0,063	0,060	0,057	0,055	0,052	0,050	0,048	0,045	0,043	0,041	0,039	
-55,000	0,031	0,033	0,035	0,038	0,042	0,047	0,054	0,062	0,070	0,076	0,080	0,083	0,084	0,085	0,085	0,086	0,086	0,085	0,084	0,082	0,080	0,078	0,077	0,075	0,074	0,073	0,071	0,069	0,067	0,065	0,063	0,061	0,059	0,057	0,055	0,053	0,051	0,049	0,047	0,045	0,043	0,041	0,039	0,037	0,036	
