# Supplementary material for: 4D dose simulation in volumetric arc therapy: Accuracy and affecting parameters
Source: PLoS One. 2017 Feb 23;12(2):e0172810. doi: 10.1371/journal.pone.0172810 (PMC5322962; doi:10.1371/journal.pone.0172810)
Supplement: S1 File — The zip-file contains the simulated 4D VMAT dose distributions and the the dose measurements (serving as ground truth data) that are underlying the figures and numbers presented in the manuscript. For further details see the Readme.md file contained in the zip-file. (ZIP) [file pone.0172810.s001.zip › 2016_PLOS_Sothmann___SupportingInformation/Simulation_5Degree/Case1d.dat]

PTW-Image File Format
VERSION		1.0
PIXELSPERLINE	45
LINESPERIMAGE	45
XRESOLUTION	2,500
YRESOLUTION	2,500
XCOORDINATE	-56,250
YCOORDINATE	55,000
UNIT		unknown
SOFTWARE	StandardMatrix
NORMALIZATION	4,062
0;-56,250	-53,750	-51,250	-48,750	-46,250	-43,750	-41,250	-38,750	-36,250	-33,750	-31,250	-28,750	-26,250	-23,750	-21,250	-18,750	-16,250	-13,750	-11,250	-8,750	-6,250	-3,750	-1,250	1,250	3,750	6,250	8,750	11,250	13,750	16,250	18,750	21,250	23,750	26,250	28,750	31,250	33,750	36,250	38,750	41,250	43,750	46,250	48,750	51,250	53,750	
55,000	0,029	0,030	0,031	0,033	0,034	0,036	0,038	0,040	0,042	0,044	0,046	0,048	0,051	0,053	0,057	0,061	0,066	0,070	0,074	0,077	0,080	0,082	0,084	0,083	0,082	0,079	0,071	0,066	0,063	0,060	0,058	0,055	0,053	0,051	0,049	0,047	0,045	0,043	0,041	0,040	0,038	0,036	0,035	0,033	0,031	
52,500	0,031	0,032	0,034	0,036	0,038	0,040	0,042	0,044	0,046	0,049	0,052	0,056	0,060	0,065	0,070	0,075	0,080	0,085	0,089	0,092	0,095	0,097	0,098	0,097	0,094	0,089	0,082	0,076	0,072	0,069	0,065	0,062	0,060	0,057	0,055	0,052	0,050	0,048	0,046	0,043	0,041	0,039	0,038	0,036	0,034	
50,000	0,034	0,036	0,037	0,039	0,042	0,044	0,047	0,050	0,053	0,057	0,062	0,067	0,074	0,080	0,087	0,093	0,099	0,103	0,108	0,111	0,114	0,116	0,116	0,114	0,110	0,103	0,095	0,088	0,083	0,078	0,074	0,070	0,067	0,064	0,061	0,058	0,055	0,052	0,050	0,048	0,045	0,043	0,041	0,039	0,037	
47,500	0,037	0,039	0,042	0,044	0,047	0,050	0,054	0,058	0,063	0,069	0,076	0,084	0,093	0,101	0,109	0,117	0,123	0,129	0,134	0,137	0,140	0,141	0,140	0,137	0,130	0,122	0,113	0,104	0,097	0,091	0,085	0,080	0,075	0,071	0,067	0,064	0,061	0,058	0,055	0,052	0,049	0,047	0,044	0,042	0,040	
45,000	0,042	0,046	0,049	0,052	0,056	0,060	0,064	0,071	0,078	0,087	0,098	0,111	0,123	0,137	0,150	0,159	0,165	0,172	0,183	0,189	0,185	0,181	0,180	0,174	0,166	0,154	0,142	0,129	0,118	0,108	0,100	0,093	0,086	0,081	0,076	0,071	0,067	0,063	0,060	0,057	0,054	0,051	0,048	0,046	0,043	
42,500	0,052	0,061	0,070	0,074	0,074	0,077	0,083	0,092	0,105	0,121	0,147	0,182	0,210	0,248	0,311	0,283	0,270	0,296	0,347	0,355	0,297	0,272	0,281	0,274	0,257	0,232	0,207	0,184	0,164	0,144	0,126	0,112	0,103	0,095	0,088	0,082	0,076	0,071	0,066	0,062	0,059	0,056	0,053	0,050	0,047	
40,000	0,066	0,077	0,092	0,104	0,108	0,111	0,121	0,139	0,160	0,191	0,238	0,298	0,366	0,465	0,626	0,608	0,580	0,655	0,714	0,696	0,573	0,512	0,509	0,495	0,462	0,413	0,348	0,303	0,264	0,225	0,184	0,151	0,131	0,118	0,107	0,098	0,089	0,081	0,075	0,070	0,066	0,062	0,059	0,057	0,054	
37,500	0,081	0,097	0,116	0,136	0,150	0,163	0,180	0,203	0,230	0,270	0,330	0,413	0,529	0,701	0,964	1,068	1,070	1,147	1,174	1,125	0,976	0,871	0,823	0,793	0,751	0,678	0,579	0,499	0,422	0,353	0,286	0,224	0,181	0,154	0,133	0,117	0,105	0,095	0,088	0,083	0,078	0,075	0,073	0,070	0,067	
35,000	0,100	0,121	0,145	0,169	0,188	0,208	0,231	0,260	0,295	0,345	0,425	0,539	0,709	0,980	1,329	1,497	1,535	1,595	1,609	1,544	1,384	1,249	1,166	1,113	1,059	0,978	0,865	0,746	0,628	0,519	0,423	0,340	0,265	0,210	0,171	0,144	0,128	0,117	0,109	0,102	0,097	0,093	0,089	0,085	0,081	
32,500	0,119	0,143	0,169	0,197	0,223	0,249	0,279	0,316	0,361	0,427	0,529	0,680	0,893	1,241	1,654	1,867	1,924	1,977	1,985	1,906	1,734	1,590	1,490	1,421	1,351	1,258	1,126	0,985	0,835	0,695	0,580	0,473	0,375	0,291	0,229	0,184	0,157	0,140	0,128	0,119	0,111	0,104	0,098	0,092	0,086	
30,000	0,145	0,173	0,203	0,234	0,265	0,298	0,335	0,379	0,436	0,516	0,638	0,820	1,079	1,505	1,980	2,226	2,294	2,349	2,349	2,252	2,063	1,915	1,808	1,729	1,645	1,535	1,395	1,240	1,048	0,874	0,741	0,608	0,486	0,378	0,293	0,227	0,183	0,157	0,140	0,127	0,117	0,109	0,102	0,095	0,089	
27,500	0,171	0,201	0,232	0,265	0,303	0,343	0,390	0,445	0,521	0,623	0,765	0,970	1,281	1,780	2,313	2,580	2,651	2,707	2,706	2,597	2,389	2,237	2,130	2,050	1,959	1,843	1,701	1,530	1,288	1,056	0,880	0,713	0,566	0,442	0,342	0,261	0,204	0,171	0,149	0,134	0,122	0,113	0,105	0,097	0,091	
25,000	0,198	0,231	0,265	0,302	0,344	0,391	0,444	0,510	0,604	0,732	0,897	1,127	1,480	2,031	2,661	2,955	3,021	3,079	3,081	2,961	2,745	2,591	2,484	2,409	2,317	2,203	2,065	1,876	1,566	1,252	1,006	0,798	0,628	0,495	0,388	0,297	0,230	0,187	0,159	0,139	0,125	0,114	0,104	0,096	0,088	
22,500	0,229	0,264	0,299	0,337	0,382	0,435	0,495	0,569	0,678	0,825	1,016	1,278	1,690	2,307	3,017	3,368	3,429	3,493	3,487	3,360	3,138	2,992	2,881	2,808	2,717	2,621	2,469	2,232	1,835	1,433	1,137	0,894	0,696	0,548	0,429	0,327	0,250	0,199	0,164	0,140	0,123	0,110	0,100	0,092	0,084	
20,000	0,248	0,284	0,324	0,368	0,417	0,473	0,538	0,622	0,745	0,910	1,114	1,387	1,846	2,526	3,279	3,745	3,847	3,893	3,830	3,709	3,529	3,379	3,255	3,186	3,116	3,020	2,828	2,532	2,062	1,600	1,260	0,989	0,758	0,589	0,456	0,344	0,264	0,210	0,173	0,147	0,128	0,112	0,100	0,091	0,083	
17,500	0,258	0,296	0,338	0,383	0,434	0,494	0,564	0,655	0,784	0,954	1,173	1,460	1,944	2,668	3,430	3,939	4,062	4,055	3,967	3,874	3,751	3,602	3,493	3,432	3,360	3,259	3,054	2,728	2,217	1,729	1,355	1,061	0,806	0,628	0,486	0,367	0,286	0,230	0,192	0,164	0,140	0,120	0,104	0,092	0,084	
15,000	0,257	0,292	0,334	0,382	0,437	0,502	0,581	0,678	0,817	0,994	1,228	1,534	2,028	2,755	3,477	3,912	4,013	3,985	3,910	3,826	3,740	3,645	3,575	3,505	3,409	3,310	3,147	2,814	2,288	1,812	1,443	1,153	0,893	0,697	0,538	0,404	0,313	0,252	0,207	0,174	0,147	0,124	0,107	0,094	0,085	
12,500	0,250	0,283	0,325	0,374	0,432	0,503	0,593	0,700	0,836	1,014	1,253	1,569	2,038	2,718	3,388	3,775	3,858	3,831	3,754	3,690	3,641	3,594	3,542	3,462	3,364	3,289	3,168	2,870	2,348	1,896	1,538	1,246	0,979	0,769	0,585	0,431	0,329	0,261	0,211	0,175	0,148	0,126	0,109	0,097	0,088	
10,000	0,240	0,270	0,312	0,363	0,423	0,496	0,588	0,703	0,838	1,016	1,252	1,561	2,017	2,660	3,266	3,603	3,670	3,653	3,592	3,558	3,535	3,493	3,438	3,365	3,299	3,269	3,194	2,926	2,403	1,946	1,593	1,299	1,027	0,805	0,607	0,441	0,332	0,262	0,213	0,179	0,152	0,131	0,114	0,101	0,091	
7,500	0,236	0,266	0,310	0,364	0,424	0,496	0,585	0,700	0,838	1,013	1,243	1,534	1,956	2,532	3,090	3,391	3,458	3,468	3,444	3,425	3,400	3,351	3,293	3,239	3,217	3,237	3,195	2,940	2,420	1,972	1,624	1,316	1,031	0,797	0,604	0,442	0,335	0,262	0,213	0,180	0,156	0,135	0,119	0,106	0,096	
5,000	0,239	0,270	0,312	0,365	0,427	0,498	0,581	0,688	0,820	0,988	1,204	1,469	1,852	2,361	2,862	3,160	3,250	3,289	3,293	3,264	3,221	3,171	3,133	3,118	3,130	3,177	3,152	2,908	2,397	1,973	1,633	1,311	1,004	0,751	0,566	0,425	0,329	0,260	0,210	0,177	0,156	0,140	0,126	0,114	0,104	
2,500	0,234	0,267	0,307	0,359	0,418	0,487	0,568	0,673	0,803	0,961	1,158	1,397	1,745	2,218	2,676	2,977	3,073	3,110	3,114	3,078	3,036	3,008	2,996	3,000	3,031	3,083	3,054	2,818	2,327	1,926	1,598	1,273	0,961	0,703	0,525	0,401	0,318	0,260	0,218	0,191	0,173	0,158	0,144	0,132	0,122	
0,000	0,227	0,261	0,303	0,356	0,417	0,486	0,565	0,665	0,787	0,927	1,102	1,318	1,654	2,118	2,548	2,813	2,889	2,909	2,916	2,911	2,888	2,872	2,870	2,886	2,927	2,981	2,943	2,710	2,239	1,852	1,518	1,208	0,926	0,688	0,519	0,410	0,339	0,290	0,257	0,234	0,215	0,197	0,178	0,163	0,151	
-2,500	0,227	0,263	0,305	0,359	0,421	0,489	0,563	0,655	0,763	0,881	1,039	1,248	1,582	2,038	2,415	2,640	2,703	2,723	2,750	2,778	2,773	2,770	2,788	2,822	2,876	2,914	2,856	2,624	2,176	1,798	1,487	1,212	0,971	0,756	0,589	0,484	0,411	0,357	0,316	0,285	0,259	0,235	0,212	0,193	0,178	
-5,000	0,232	0,269	0,311	0,363	0,423	0,492	0,565	0,644	0,734	0,834	0,974	1,182	1,516	1,953	2,294	2,482	2,561	2,603	2,644	2,686	2,710	2,743	2,802	2,851	2,883	2,885	2,817	2,605	2,212	1,858	1,562	1,321	1,091	0,879	0,704	0,590	0,502	0,429	0,369	0,323	0,286	0,257	0,233	0,215	0,200	
-7,500	0,239	0,274	0,311	0,358	0,413	0,475	0,544	0,616	0,699	0,798	0,938	1,159	1,495	1,913	2,232	2,415	2,514	2,560	2,607	2,671	2,734	2,797	2,860	2,908	2,921	2,916	2,866	2,709	2,349	1,996	1,702	1,461	1,213	0,984	0,800	0,675	0,573	0,484	0,413	0,357	0,314	0,281	0,256	0,238	0,222	
-10,000	0,238	0,270	0,301	0,339	0,385	0,441	0,510	0,586	0,677	0,784	0,933	1,157	1,502	1,901	2,213	2,408	2,514	2,566	2,623	2,708	2,783	2,853	2,911	2,961	2,989	3,022	3,020	2,889	2,508	2,132	1,821	1,563	1,288	1,049	0,856	0,726	0,621	0,529	0,454	0,395	0,349	0,313	0,286	0,264	0,244	
-12,500	0,230	0,253	0,278	0,310	0,352	0,409	0,477	0,552	0,642	0,752	0,912	1,156	1,496	1,884	2,183	2,384	2,493	2,553	2,620	2,720	2,814	2,899	2,972	3,046	3,108	3,173	3,188	3,047	2,643	2,235	1,893	1,615	1,314	1,066	0,882	0,758	0,660	0,572	0,499	0,440	0,390	0,349	0,316	0,288	0,262	
-15,000	0,213	0,232	0,254	0,282	0,319	0,369	0,433	0,505	0,588	0,693	0,857	1,121	1,478	1,844	2,124	2,333	2,447	2,525	2,609	2,717	2,837	2,947	3,051	3,149	3,229	3,295	3,318	3,154	2,742	2,322	1,954	1,647	1,335	1,081	0,907	0,786	0,692	0,609	0,537	0,477	0,422	0,377	0,337	0,303	0,272	
-17,500	0,195	0,210	0,229	0,252	0,283	0,327	0,384	0,444	0,514	0,609	0,769	1,034	1,386	1,773	2,070	2,297	2,437	2,527	2,620	2,730	2,867	3,003	3,124	3,228	3,324	3,411	3,447	3,268	2,817	2,351	1,953	1,634	1,342	1,102	0,939	0,819	0,718	0,627	0,547	0,480	0,425	0,380	0,340	0,303	0,271	
-20,000	0,176	0,188	0,204	0,222	0,245	0,277	0,320	0,368	0,425	0,513	0,677	0,948	1,298	1,681	1,995	2,230	2,404	2,511	2,603	2,731	2,891	3,026	3,141	3,257	3,377	3,485	3,520	3,319	2,840	2,338	1,924	1,606	1,336	1,111	0,956	0,834	0,727	0,632	0,548	0,478	0,423	0,378	0,338	0,301	0,267	
-22,500	0,155	0,165	0,178	0,192	0,210	0,232	0,260	0,298	0,357	0,451	0,614	0,883	1,204	1,530	1,816	2,058	2,268	2,378	2,486	2,638	2,809	2,932	3,030	3,158	3,291	3,402	3,459	3,258	2,778	2,294	1,890	1,568	1,314	1,103	0,952	0,830	0,720	0,623	0,539	0,470	0,416	0,371	0,331	0,293	0,258	
-25,000	0,132	0,142	0,152	0,164	0,179	0,196	0,217	0,250	0,307	0,407	0,565	0,802	1,077	1,348	1,599	1,835	2,035	2,129	2,253	2,414	2,556	2,663	2,788	2,901	2,994	3,103	3,219	3,060	2,611	2,156	1,792	1,481	1,247	1,063	0,918	0,798	0,689	0,591	0,510	0,448	0,398	0,355	0,314	0,275	0,241	
-27,500	0,108	0,117	0,126	0,136	0,149	0,164	0,185	0,217	0,272	0,365	0,509	0,709	0,944	1,185	1,417	1,638	1,806	1,883	1,994	2,130	2,250	2,347	2,477	2,563	2,632	2,741	2,870	2,748	2,354	1,963	1,640	1,350	1,131	0,965	0,828	0,713	0,617	0,532	0,461	0,405	0,361	0,323	0,285	0,249	0,216	
-30,000	0,086	0,095	0,105	0,116	0,129	0,145	0,166	0,194	0,240	0,315	0,435	0,603	0,822	1,041	1,256	1,465	1,618	1,687	1,779	1,890	1,990	2,090	2,204	2,279	2,346	2,452	2,569	2,454	2,106	1,754	1,457	1,194	0,989	0,843	0,723	0,621	0,538	0,466	0,406	0,357	0,316	0,280	0,246	0,213	0,183	
-32,500	0,073	0,082	0,093	0,104	0,117	0,132	0,149	0,173	0,209	0,268	0,359	0,500	0,699	0,900	1,084	1,289	1,433	1,489	1,575	1,678	1,765	1,855	1,955	2,028	2,106	2,196	2,279	2,151	1,832	1,530	1,259	1,022	0,843	0,722	0,620	0,533	0,460	0,398	0,348	0,306	0,271	0,239	0,208	0,179	0,153	
-35,000	0,065	0,073	0,083	0,094	0,106	0,120	0,136	0,155	0,183	0,227	0,296	0,399	0,562	0,743	0,909	1,089	1,222	1,271	1,358	1,462	1,527	1,602	1,709	1,781	1,844	1,907	1,960	1,820	1,538	1,288	1,054	0,850	0,708	0,614	0,532	0,455	0,389	0,334	0,292	0,259	0,229	0,200	0,173	0,148	0,128	
-37,500	0,059	0,066	0,074	0,085	0,096	0,108	0,122	0,138	0,159	0,191	0,241	0,312	0,421	0,574	0,710	0,858	0,975	1,011	1,089	1,187	1,248	1,327	1,426	1,478	1,514	1,546	1,586	1,468	1,238	1,036	0,841	0,673	0,565	0,496	0,440	0,384	0,332	0,285	0,249	0,220	0,192	0,162	0,136	0,116	0,101	
-40,000	0,054	0,059	0,067	0,076	0,087	0,098	0,110	0,124	0,141	0,166	0,206	0,258	0,328	0,412	0,502	0,611	0,701	0,722	0,806	0,906	0,951	1,013	1,089	1,102	1,103	1,121	1,173	1,096	0,943	0,790	0,632	0,499	0,421	0,372	0,339	0,307	0,270	0,234	0,205	0,181	0,159	0,134	0,111	0,094	0,082	
-42,500	0,049	0,054	0,060	0,067	0,077	0,088	0,100	0,112	0,127	0,150	0,188	0,219	0,250	0,275	0,309	0,379	0,448	0,448	0,532	0,621	0,622	0,645	0,706	0,690	0,663	0,669	0,744	0,710	0,627	0,524	0,418	0,334	0,285	0,256	0,242	0,227	0,204	0,178	0,156	0,138	0,121	0,105	0,089	0,076	0,068	
-45,000	0,045	0,049	0,054	0,060	0,069	0,079	0,090	0,101	0,114	0,131	0,157	0,176	0,178	0,181	0,188	0,224	0,250	0,258	0,305	0,349	0,323	0,332	0,387	0,369	0,330	0,325	0,388	0,371	0,328	0,280	0,229	0,197	0,176	0,162	0,157	0,153	0,141	0,124	0,107	0,093	0,082	0,074	0,066	0,060	0,055	
-47,500	0,040	0,044	0,048	0,053	0,060	0,070	0,080	0,091	0,101	0,112	0,123	0,130	0,130	0,133	0,138	0,145	0,154	0,163	0,171	0,179	0,177	0,184	0,199	0,188	0,179	0,174	0,183	0,170	0,161	0,144	0,127	0,117	0,110	0,104	0,100	0,095	0,089	0,081	0,073	0,067	0,062	0,058	0,054	0,051	0,048	
-50,000	0,037	0,040	0,043	0,047	0,053	0,061	0,070	0,080	0,089	0,097	0,104	0,107	0,109	0,110	0,112	0,115	0,118	0,121	0,124	0,126	0,127	0,129	0,128	0,126	0,122	0,119	0,116	0,112	0,105	0,099	0,093	0,087	0,083	0,078	0,074	0,070	0,066	0,063	0,059	0,056	0,053	0,050	0,047	0,045	0,043	
-52,500	0,033	0,036	0,039	0,042	0,047	0,053	0,061	0,070	0,078	0,085	0,090	0,092	0,093	0,094	0,095	0,096	0,097	0,098	0,099	0,099	0,099	0,099	0,097	0,095	0,093	0,091	0,088	0,085	0,082	0,078	0,075	0,072	0,068	0,065	0,062	0,060	0,057	0,054	0,052	0,049	0,047	0,045	0,042	0,040	0,039	
-55,000	0,030	0,033	0,035	0,038	0,041	0,046	0,053	0,061	0,069	0,075	0,079	0,081	0,081	0,082	0,082	0,082	0,082	0,082	0,082	0,081	0,080	0,079	0,077	0,076	0,075	0,074	0,072	0,070	0,068	0,066	0,064	0,061	0,059	0,057	0,055	0,052	0,050	0,048	0,046	0,044	0,042	0,040	0,039	0,037	0,035	
