# Supplementary material for: 4D dose simulation in volumetric arc therapy: Accuracy and affecting parameters
Source: PLoS One. 2017 Feb 23;12(2):e0172810. doi: 10.1371/journal.pone.0172810 (PMC5322962; doi:10.1371/journal.pone.0172810)
Supplement: S1 File — The zip-file contains the simulated 4D VMAT dose distributions and the the dose measurements (serving as ground truth data) that are underlying the figures and numbers presented in the manuscript. For further details see the Readme.md file contained in the zip-file. (ZIP) [file pone.0172810.s001.zip › 2016_PLOS_Sothmann___SupportingInformation/Simulation_5Degree/Case1e.dat]

PTW-Image File Format
VERSION		1.0
PIXELSPERLINE	45
LINESPERIMAGE	45
XRESOLUTION	2,500
YRESOLUTION	2,500
XCOORDINATE	-56,250
YCOORDINATE	55,000
UNIT		unknown
SOFTWARE	StandardMatrix
NORMALIZATION	3,951
0;-56,250	-53,750	-51,250	-48,750	-46,250	-43,750	-41,250	-38,750	-36,250	-33,750	-31,250	-28,750	-26,250	-23,750	-21,250	-18,750	-16,250	-13,750	-11,250	-8,750	-6,250	-3,750	-1,250	1,250	3,750	6,250	8,750	11,250	13,750	16,250	18,750	21,250	23,750	26,250	28,750	31,250	33,750	36,250	38,750	41,250	43,750	46,250	48,750	51,250	53,750	
55,000	0,028	0,030	0,031	0,033	0,034	0,036	0,038	0,040	0,042	0,044	0,046	0,049	0,051	0,054	0,057	0,060	0,064	0,069	0,073	0,078	0,081	0,085	0,086	0,086	0,085	0,082	0,080	0,076	0,070	0,065	0,061	0,058	0,056	0,053	0,051	0,049	0,047	0,045	0,043	0,041	0,039	0,038	0,036	0,034	0,032	
52,500	0,031	0,033	0,034	0,036	0,038	0,040	0,042	0,044	0,047	0,050	0,053	0,056	0,059	0,064	0,068	0,073	0,079	0,084	0,090	0,095	0,099	0,102	0,103	0,102	0,100	0,097	0,093	0,086	0,080	0,074	0,070	0,066	0,063	0,060	0,057	0,054	0,052	0,049	0,047	0,045	0,043	0,041	0,039	0,037	0,035	
50,000	0,034	0,036	0,038	0,040	0,042	0,045	0,047	0,050	0,054	0,057	0,061	0,066	0,072	0,078	0,085	0,092	0,098	0,105	0,112	0,117	0,122	0,124	0,125	0,123	0,120	0,115	0,108	0,101	0,093	0,086	0,081	0,076	0,071	0,068	0,064	0,061	0,057	0,055	0,052	0,049	0,047	0,045	0,043	0,041	0,038	
47,500	0,037	0,039	0,042	0,044	0,047	0,050	0,054	0,058	0,062	0,067	0,073	0,080	0,088	0,097	0,107	0,116	0,125	0,133	0,141	0,148	0,154	0,156	0,155	0,152	0,146	0,139	0,130	0,121	0,111	0,102	0,094	0,087	0,081	0,076	0,072	0,068	0,064	0,060	0,057	0,054	0,051	0,049	0,046	0,044	0,042	
45,000	0,041	0,044	0,047	0,051	0,054	0,059	0,064	0,069	0,076	0,083	0,092	0,102	0,114	0,128	0,143	0,158	0,170	0,182	0,192	0,202	0,210	0,211	0,205	0,197	0,189	0,179	0,168	0,153	0,137	0,124	0,112	0,102	0,094	0,087	0,081	0,076	0,071	0,067	0,063	0,059	0,056	0,053	0,050	0,048	0,045	
42,500	0,047	0,050	0,055	0,059	0,065	0,072	0,082	0,094	0,107	0,117	0,126	0,141	0,166	0,203	0,242	0,266	0,286	0,305	0,325	0,345	0,352	0,338	0,314	0,300	0,299	0,290	0,266	0,224	0,187	0,162	0,141	0,125	0,112	0,102	0,093	0,086	0,080	0,075	0,070	0,066	0,062	0,058	0,055	0,052	0,049	
40,000	0,055	0,060	0,067	0,076	0,087	0,101	0,117	0,135	0,156	0,174	0,190	0,214	0,263	0,349	0,445	0,503	0,561	0,615	0,657	0,676	0,659	0,618	0,572	0,553	0,548	0,534	0,484	0,389	0,302	0,247	0,198	0,166	0,143	0,126	0,113	0,102	0,093	0,086	0,080	0,075	0,070	0,066	0,062	0,059	0,055	
37,500	0,068	0,078	0,090	0,104	0,120	0,139	0,160	0,185	0,213	0,243	0,275	0,318	0,392	0,522	0,683	0,833	0,955	1,061	1,116	1,118	1,082	1,022	0,956	0,910	0,882	0,845	0,751	0,618	0,503	0,407	0,309	0,244	0,197	0,166	0,144	0,128	0,116	0,106	0,098	0,092	0,086	0,081	0,076	0,070	0,065	
35,000	0,084	0,097	0,113	0,131	0,152	0,176	0,204	0,238	0,277	0,323	0,377	0,449	0,561	0,731	0,959	1,199	1,384	1,516	1,581	1,573	1,510	1,427	1,341	1,262	1,200	1,125	1,007	0,875	0,754	0,614	0,469	0,374	0,303	0,247	0,208	0,181	0,159	0,140	0,125	0,114	0,105	0,097	0,090	0,083	0,076	
32,500	0,104	0,121	0,140	0,161	0,186	0,215	0,250	0,293	0,346	0,412	0,493	0,589	0,726	0,939	1,240	1,547	1,780	1,931	1,998	1,963	1,868	1,763	1,651	1,548	1,467	1,376	1,259	1,124	0,989	0,822	0,664	0,538	0,437	0,354	0,289	0,242	0,207	0,178	0,153	0,133	0,118	0,107	0,098	0,090	0,082	
30,000	0,133	0,154	0,176	0,201	0,229	0,264	0,309	0,363	0,428	0,507	0,602	0,719	0,890	1,171	1,552	1,906	2,166	2,335	2,376	2,303	2,180	2,060	1,933	1,830	1,740	1,644	1,516	1,378	1,226	1,049	0,869	0,702	0,563	0,453	0,365	0,299	0,251	0,213	0,180	0,154	0,133	0,117	0,105	0,096	0,088	
27,500	0,158	0,183	0,211	0,242	0,279	0,323	0,376	0,441	0,518	0,607	0,714	0,859	1,089	1,465	1,895	2,276	2,549	2,718	2,724	2,615	2,484	2,347	2,214	2,109	2,020	1,917	1,785	1,645	1,479	1,290	1,068	0,844	0,673	0,535	0,427	0,345	0,286	0,241	0,202	0,170	0,144	0,125	0,111	0,100	0,091	
25,000	0,186	0,216	0,250	0,289	0,334	0,388	0,453	0,531	0,617	0,711	0,832	1,015	1,336	1,782	2,259	2,647	2,966	3,118	3,073	2,939	2,803	2,646	2,511	2,407	2,324	2,211	2,081	1,938	1,765	1,542	1,266	0,995	0,788	0,624	0,491	0,388	0,311	0,255	0,211	0,175	0,147	0,126	0,111	0,100	0,090	
22,500	0,217	0,251	0,291	0,338	0,395	0,460	0,535	0,620	0,707	0,805	0,951	1,198	1,631	2,133	2,640	3,073	3,408	3,523	3,422	3,289	3,143	2,973	2,832	2,746	2,650	2,527	2,399	2,252	2,050	1,782	1,452	1,148	0,896	0,697	0,542	0,420	0,329	0,262	0,213	0,175	0,145	0,125	0,109	0,098	0,089	
20,000	0,244	0,280	0,323	0,376	0,438	0,508	0,584	0,671	0,772	0,896	1,075	1,366	1,860	2,463	3,004	3,462	3,744	3,826	3,751	3,621	3,450	3,287	3,161	3,074	2,948	2,818	2,697	2,545	2,300	1,969	1,583	1,246	0,961	0,733	0,563	0,436	0,343	0,277	0,227	0,186	0,152	0,128	0,110	0,098	0,089	
17,500	0,260	0,296	0,339	0,391	0,452	0,524	0,603	0,694	0,804	0,953	1,164	1,481	2,006	2,683	3,244	3,639	3,878	3,951	3,892	3,758	3,596	3,476	3,381	3,283	3,154	3,046	2,937	2,753	2,451	2,053	1,624	1,269	0,989	0,758	0,585	0,454	0,362	0,296	0,244	0,200	0,162	0,134	0,114	0,100	0,090	
15,000	0,267	0,303	0,347	0,401	0,462	0,530	0,606	0,698	0,818	0,984	1,220	1,576	2,122	2,774	3,298	3,631	3,831	3,878	3,806	3,697	3,595	3,522	3,455	3,385	3,297	3,191	3,052	2,814	2,455	2,017	1,602	1,289	1,035	0,809	0,627	0,486	0,385	0,313	0,256	0,208	0,169	0,139	0,118	0,103	0,092	
12,500	0,270	0,309	0,357	0,408	0,463	0,523	0,596	0,690	0,817	0,990	1,233	1,593	2,147	2,762	3,234	3,536	3,699	3,711	3,653	3,598	3,548	3,516	3,479	3,427	3,351	3,226	3,039	2,760	2,382	1,961	1,605	1,327	1,087	0,859	0,661	0,504	0,397	0,323	0,265	0,216	0,175	0,144	0,122	0,106	0,095	
10,000	0,265	0,302	0,350	0,401	0,455	0,514	0,586	0,683	0,812	0,981	1,220	1,598	2,164	2,733	3,155	3,413	3,533	3,543	3,519	3,494	3,477	3,466	3,434	3,382	3,303	3,181	2,979	2,688	2,314	1,929	1,607	1,348	1,117	0,885	0,676	0,512	0,404	0,331	0,274	0,226	0,185	0,151	0,127	0,110	0,099	
7,500	0,256	0,293	0,340	0,392	0,445	0,507	0,584	0,684	0,816	0,983	1,220	1,592	2,135	2,666	3,050	3,272	3,355	3,369	3,362	3,349	3,345	3,348	3,321	3,270	3,209	3,115	2,916	2,610	2,246	1,892	1,589	1,345	1,117	0,884	0,677	0,516	0,412	0,342	0,283	0,233	0,192	0,159	0,134	0,117	0,104	
5,000	0,244	0,283	0,330	0,382	0,439	0,505	0,587	0,690	0,820	0,982	1,205	1,549	2,059	2,569	2,915	3,092	3,152	3,170	3,170	3,179	3,199	3,193	3,171	3,139	3,113	3,024	2,810	2,505	2,173	1,862	1,578	1,326	1,089	0,848	0,647	0,506	0,417	0,352	0,294	0,243	0,201	0,170	0,147	0,130	0,116	
2,500	0,232	0,276	0,328	0,386	0,446	0,513	0,595	0,696	0,822	0,977	1,184	1,515	1,974	2,440	2,756	2,889	2,940	2,963	2,989	3,020	3,039	3,035	3,027	3,007	2,986	2,896	2,673	2,391	2,108	1,841	1,563	1,293	1,044	0,808	0,620	0,494	0,416	0,360	0,312	0,267	0,229	0,199	0,176	0,157	0,141	
0,000	0,235	0,283	0,337	0,396	0,457	0,524	0,602	0,700	0,823	0,966	1,155	1,447	1,868	2,303	2,585	2,698	2,745	2,784	2,824	2,853	2,868	2,881	2,887	2,873	2,850	2,764	2,565	2,325	2,077	1,826	1,544	1,260	1,015	0,790	0,617	0,507	0,438	0,389	0,347	0,307	0,271	0,239	0,213	0,190	0,170	
-2,500	0,242	0,293	0,348	0,408	0,468	0,531	0,605	0,696	0,810	0,943	1,122	1,389	1,764	2,156	2,404	2,518	2,579	2,633	2,677	2,704	2,726	2,760	2,775	2,776	2,783	2,713	2,530	2,313	2,089	1,844	1,548	1,276	1,043	0,835	0,670	0,561	0,490	0,440	0,397	0,355	0,315	0,278	0,246	0,219	0,195	
-5,000	0,255	0,309	0,364	0,420	0,475	0,535	0,604	0,688	0,795	0,921	1,088	1,324	1,668	2,008	2,232	2,358	2,452	2,523	2,586	2,631	2,676	2,713	2,741	2,773	2,795	2,718	2,563	2,380	2,172	1,921	1,636	1,363	1,133	0,926	0,759	0,644	0,563	0,497	0,440	0,389	0,342	0,301	0,265	0,236	0,211	
-7,500	0,264	0,318	0,373	0,427	0,482	0,539	0,605	0,687	0,789	0,903	1,049	1,267	1,596	1,902	2,110	2,262	2,396	2,505	2,592	2,640	2,692	2,743	2,786	2,823	2,832	2,784	2,670	2,507	2,312	2,061	1,767	1,486	1,238	1,019	0,843	0,715	0,619	0,540	0,473	0,413	0,361	0,316	0,279	0,249	0,225	
-10,000	0,268	0,320	0,375	0,427	0,479	0,531	0,590	0,663	0,756	0,864	1,009	1,227	1,536	1,823	2,044	2,232	2,404	2,538	2,625	2,677	2,735	2,788	2,839	2,893	2,916	2,891	2,800	2,662	2,476	2,219	1,901	1,598	1,329	1,092	0,905	0,766	0,659	0,569	0,493	0,428	0,373	0,330	0,297	0,269	0,245	
-12,500	0,267	0,317	0,367	0,414	0,458	0,502	0,549	0,610	0,687	0,794	0,949	1,177	1,473	1,753	1,988	2,205	2,399	2,541	2,629	2,692	2,758	2,830	2,912	2,983	3,022	3,011	2,936	2,817	2,630	2,351	2,017	1,693	1,378	1,118	0,927	0,792	0,686	0,596	0,517	0,450	0,395	0,353	0,320	0,293	0,266	
-15,000	0,253	0,294	0,339	0,377	0,413	0,447	0,484	0,531	0,601	0,705	0,873	1,113	1,416	1,697	1,945	2,167	2,354	2,496	2,590	2,688	2,794	2,904	3,010	3,083	3,131	3,149	3,084	2,962	2,753	2,433	2,082	1,741	1,410	1,139	0,944	0,809	0,706	0,617	0,538	0,472	0,418	0,375	0,341	0,310	0,280	
-17,500	0,225	0,258	0,292	0,319	0,341	0,364	0,392	0,437	0,510	0,622	0,798	1,049	1,354	1,649	1,907	2,119	2,303	2,450	2,578	2,721	2,865	2,992	3,092	3,174	3,248	3,294	3,232	3,082	2,816	2,468	2,092	1,720	1,404	1,152	0,971	0,832	0,716	0,615	0,533	0,469	0,419	0,380	0,345	0,312	0,280	
-20,000	0,189	0,209	0,231	0,247	0,260	0,279	0,309	0,363	0,440	0,552	0,734	0,991	1,286	1,566	1,827	2,049	2,253	2,441	2,604	2,752	2,880	3,000	3,114	3,216	3,309	3,378	3,331	3,138	2,815	2,440	2,051	1,669	1,366	1,142	0,978	0,841	0,717	0,609	0,521	0,457	0,410	0,373	0,339	0,306	0,273	
-22,500	0,150	0,161	0,171	0,182	0,196	0,216	0,248	0,302	0,381	0,493	0,670	0,914	1,186	1,455	1,718	1,973	2,196	2,385	2,524	2,625	2,747	2,883	3,011	3,134	3,254	3,337	3,274	3,025	2,689	2,324	1,956	1,588	1,306	1,104	0,952	0,820	0,700	0,594	0,508	0,444	0,398	0,363	0,330	0,297	0,264	
-25,000	0,117	0,125	0,133	0,143	0,157	0,177	0,208	0,260	0,334	0,438	0,604	0,827	1,089	1,355	1,623	1,868	2,068	2,201	2,290	2,366	2,501	2,645	2,769	2,922	3,072	3,126	2,992	2,721	2,424	2,100	1,759	1,436	1,192	1,020	0,882	0,760	0,651	0,557	0,480	0,421	0,379	0,347	0,317	0,285	0,251	
-27,500	0,096	0,105	0,114	0,125	0,138	0,155	0,181	0,226	0,296	0,396	0,553	0,767	1,015	1,275	1,520	1,730	1,892	1,984	2,035	2,124	2,253	2,377	2,493	2,646	2,781	2,780	2,609	2,360	2,094	1,801	1,497	1,237	1,041	0,898	0,775	0,667	0,576	0,498	0,434	0,383	0,345	0,316	0,289	0,261	0,230	
-30,000	0,086	0,094	0,103	0,113	0,125	0,140	0,162	0,198	0,261	0,355	0,499	0,701	0,934	1,179	1,404	1,591	1,722	1,787	1,836	1,932	2,043	2,142	2,254	2,390	2,492	2,455	2,272	2,049	1,783	1,520	1,266	1,056	0,898	0,776	0,670	0,575	0,498	0,434	0,381	0,338	0,304	0,277	0,252	0,227	0,200	
-32,500	0,078	0,086	0,095	0,105	0,116	0,129	0,147	0,178	0,230	0,322	0,454	0,632	0,837	1,066	1,277	1,439	1,533	1,571	1,636	1,737	1,832	1,921	2,033	2,146	2,195	2,129	1,950	1,728	1,493	1,263	1,055	0,881	0,754	0,657	0,567	0,488	0,425	0,373	0,331	0,297	0,268	0,243	0,219	0,197	0,173	
-35,000	0,071	0,079	0,088	0,097	0,108	0,120	0,137	0,165	0,217	0,301	0,416	0,558	0,724	0,930	1,122	1,245	1,300	1,338	1,423	1,523	1,601	1,689	1,785	1,853	1,859	1,767	1,614	1,413	1,223	1,033	0,868	0,728	0,627	0,549	0,478	0,414	0,361	0,316	0,280	0,253	0,231	0,210	0,189	0,168	0,147	
-37,500	0,064	0,072	0,081	0,090	0,101	0,113	0,131	0,160	0,209	0,285	0,376	0,474	0,582	0,735	0,890	0,985	1,033	1,091	1,181	1,258	1,323	1,397	1,464	1,493	1,482	1,415	1,273	1,109	0,965	0,818	0,682	0,576	0,500	0,443	0,394	0,350	0,309	0,271	0,240	0,216	0,197	0,178	0,158	0,137	0,118	
-40,000	0,058	0,066	0,074	0,084	0,095	0,110	0,133	0,165	0,210	0,263	0,320	0,374	0,431	0,527	0,641	0,715	0,764	0,838	0,905	0,947	0,994	1,054	1,077	1,083	1,079	1,042	0,924	0,822	0,727	0,620	0,507	0,429	0,376	0,336	0,307	0,284	0,258	0,229	0,204	0,183	0,167	0,151	0,134	0,116	0,099	
-42,500	0,053	0,059	0,068	0,077	0,091	0,113	0,139	0,163	0,187	0,213	0,233	0,262	0,310	0,361	0,410	0,456	0,502	0,560	0,587	0,611	0,653	0,676	0,649	0,637	0,686	0,668	0,590	0,537	0,486	0,417	0,346	0,299	0,263	0,236	0,221	0,211	0,199	0,181	0,162	0,145	0,132	0,120	0,107	0,094	0,082	
-45,000	0,048	0,053	0,061	0,070	0,081	0,101	0,123	0,136	0,142	0,148	0,154	0,178	0,218	0,238	0,237	0,253	0,295	0,310	0,309	0,330	0,371	0,357	0,314	0,303	0,375	0,364	0,315	0,294	0,272	0,235	0,205	0,185	0,166	0,149	0,141	0,141	0,140	0,133	0,120	0,107	0,095	0,085	0,076	0,068	0,062	
-47,500	0,043	0,047	0,053	0,061	0,070	0,080	0,093	0,100	0,104	0,111	0,120	0,132	0,147	0,151	0,151	0,158	0,171	0,169	0,169	0,178	0,195	0,180	0,170	0,168	0,181	0,173	0,161	0,155	0,146	0,130	0,118	0,110	0,103	0,097	0,093	0,092	0,091	0,087	0,081	0,074	0,067	0,061	0,056	0,052	0,049	
-50,000	0,039	0,042	0,047	0,053	0,061	0,069	0,076	0,083	0,090	0,096	0,103	0,109	0,113	0,116	0,118	0,120	0,122	0,123	0,124	0,125	0,125	0,123	0,120	0,118	0,116	0,112	0,108	0,103	0,098	0,093	0,088	0,084	0,079	0,076	0,072	0,069	0,066	0,063	0,060	0,057	0,053	0,051	0,048	0,045	0,043	
-52,500	0,035	0,038	0,042	0,047	0,053	0,060	0,067	0,074	0,080	0,085	0,090	0,094	0,096	0,097	0,097	0,098	0,098	0,098	0,097	0,097	0,095	0,093	0,092	0,090	0,089	0,086	0,084	0,081	0,078	0,075	0,072	0,069	0,067	0,064	0,061	0,059	0,056	0,054	0,051	0,049	0,047	0,045	0,042	0,040	0,039	
-55,000	0,032	0,034	0,037	0,041	0,047	0,053	0,060	0,066	0,071	0,076	0,079	0,081	0,082	0,083	0,082	0,082	0,081	0,080	0,078	0,077	0,076	0,075	0,075	0,074	0,073	0,071	0,070	0,068	0,066	0,064	0,062	0,060	0,058	0,056	0,054	0,052	0,050	0,048	0,046	0,044	0,042	0,040	0,039	0,037	0,035	
