# Supplementary material for: 4D dose simulation in volumetric arc therapy: Accuracy and affecting parameters
Source: PLoS One. 2017 Feb 23;12(2):e0172810. doi: 10.1371/journal.pone.0172810 (PMC5322962; doi:10.1371/journal.pone.0172810)
Supplement: S1 File — The zip-file contains the simulated 4D VMAT dose distributions and the the dose measurements (serving as ground truth data) that are underlying the figures and numbers presented in the manuscript. For further details see the Readme.md file contained in the zip-file. (ZIP) [file pone.0172810.s001.zip › 2016_PLOS_Sothmann___SupportingInformation/Simulation_5Degree/Case2a.dat]

PTW-Image File Format
VERSION		1.0
PIXELSPERLINE	45
LINESPERIMAGE	45
XRESOLUTION	2,500
YRESOLUTION	2,500
XCOORDINATE	-56,250
YCOORDINATE	55,000
UNIT		unknown
SOFTWARE	StandardMatrix
NORMALIZATION	4,233
0;-56,250	-53,750	-51,250	-48,750	-46,250	-43,750	-41,250	-38,750	-36,250	-33,750	-31,250	-28,750	-26,250	-23,750	-21,250	-18,750	-16,250	-13,750	-11,250	-8,750	-6,250	-3,750	-1,250	1,250	3,750	6,250	8,750	11,250	13,750	16,250	18,750	21,250	23,750	26,250	28,750	31,250	33,750	36,250	38,750	41,250	43,750	46,250	48,750	51,250	53,750	
55,000	0,028	0,029	0,030	0,032	0,033	0,035	0,036	0,038	0,040	0,042	0,044	0,046	0,048	0,050	0,053	0,055	0,058	0,062	0,065	0,069	0,072	0,076	0,078	0,077	0,074	0,068	0,063	0,060	0,058	0,056	0,054	0,052	0,050	0,048	0,047	0,045	0,043	0,041	0,040	0,038	0,037	0,035	0,034	0,032	0,031	
52,500	0,030	0,031	0,033	0,034	0,036	0,038	0,040	0,042	0,044	0,046	0,049	0,051	0,054	0,058	0,061	0,065	0,070	0,074	0,079	0,084	0,088	0,092	0,094	0,094	0,091	0,083	0,075	0,070	0,067	0,064	0,061	0,059	0,056	0,054	0,052	0,050	0,048	0,046	0,044	0,042	0,040	0,039	0,037	0,035	0,033	
50,000	0,032	0,034	0,036	0,038	0,040	0,042	0,044	0,046	0,049	0,052	0,055	0,059	0,063	0,068	0,073	0,079	0,085	0,092	0,098	0,103	0,108	0,112	0,114	0,113	0,108	0,099	0,089	0,082	0,077	0,073	0,069	0,066	0,063	0,060	0,058	0,055	0,053	0,050	0,048	0,046	0,044	0,042	0,040	0,038	0,036	
47,500	0,035	0,037	0,039	0,041	0,044	0,046	0,049	0,052	0,055	0,059	0,064	0,069	0,075	0,083	0,091	0,099	0,107	0,115	0,123	0,130	0,134	0,136	0,137	0,134	0,127	0,117	0,105	0,096	0,089	0,083	0,079	0,074	0,070	0,067	0,064	0,061	0,058	0,055	0,053	0,050	0,048	0,046	0,043	0,041	0,039	
45,000	0,039	0,041	0,043	0,046	0,048	0,051	0,055	0,059	0,064	0,070	0,077	0,084	0,094	0,105	0,122	0,131	0,139	0,153	0,173	0,185	0,169	0,166	0,168	0,164	0,151	0,139	0,126	0,113	0,103	0,096	0,090	0,084	0,079	0,075	0,071	0,067	0,064	0,061	0,058	0,055	0,052	0,050	0,047	0,045	0,042	
42,500	0,044	0,047	0,050	0,053	0,057	0,061	0,066	0,072	0,079	0,087	0,096	0,107	0,120	0,139	0,185	0,192	0,198	0,234	0,286	0,294	0,234	0,223	0,228	0,215	0,187	0,175	0,155	0,138	0,124	0,112	0,103	0,096	0,090	0,084	0,079	0,075	0,071	0,067	0,064	0,060	0,057	0,054	0,051	0,048	0,046	
40,000	0,055	0,058	0,063	0,068	0,074	0,081	0,089	0,098	0,108	0,121	0,132	0,142	0,160	0,194	0,293	0,322	0,332	0,394	0,469	0,469	0,364	0,341	0,330	0,302	0,263	0,246	0,218	0,193	0,163	0,139	0,125	0,114	0,104	0,097	0,090	0,085	0,080	0,075	0,071	0,067	0,063	0,059	0,056	0,052	0,049	
37,500	0,073	0,078	0,084	0,091	0,098	0,107	0,119	0,135	0,156	0,179	0,200	0,209	0,227	0,300	0,493	0,572	0,576	0,652	0,737	0,738	0,593	0,547	0,509	0,462	0,405	0,377	0,342	0,299	0,242	0,193	0,166	0,144	0,128	0,116	0,107	0,101	0,095	0,089	0,083	0,077	0,071	0,066	0,061	0,057	0,053	
35,000	0,099	0,104	0,110	0,117	0,126	0,136	0,151	0,173	0,205	0,245	0,285	0,319	0,360	0,497	0,796	0,957	0,975	1,079	1,165	1,141	0,965	0,869	0,806	0,741	0,663	0,611	0,545	0,480	0,399	0,311	0,250	0,206	0,176	0,155	0,138	0,127	0,117	0,108	0,098	0,089	0,081	0,074	0,067	0,062	0,058	
32,500	0,127	0,135	0,142	0,149	0,158	0,170	0,187	0,214	0,258	0,314	0,378	0,454	0,566	0,780	1,182	1,431	1,504	1,636	1,711	1,640	1,442	1,287	1,186	1,116	1,045	0,969	0,860	0,767	0,645	0,497	0,379	0,304	0,253	0,212	0,178	0,154	0,136	0,121	0,108	0,097	0,088	0,081	0,074	0,069	0,065	
30,000	0,148	0,162	0,175	0,188	0,200	0,217	0,243	0,279	0,332	0,402	0,489	0,607	0,827	1,169	1,684	2,018	2,142	2,278	2,324	2,211	1,973	1,783	1,662	1,617	1,562	1,465	1,296	1,135	0,945	0,725	0,548	0,426	0,341	0,273	0,218	0,177	0,150	0,131	0,117	0,106	0,098	0,092	0,087	0,082	0,078	
27,500	0,167	0,185	0,205	0,226	0,248	0,276	0,313	0,359	0,421	0,508	0,628	0,811	1,141	1,627	2,234	2,708	2,897	2,999	2,957	2,799	2,559	2,377	2,278	2,253	2,178	2,011	1,749	1,513	1,246	0,966	0,736	0,565	0,434	0,339	0,264	0,208	0,171	0,149	0,134	0,124	0,116	0,109	0,103	0,097	0,091	
25,000	0,185	0,205	0,229	0,258	0,291	0,334	0,390	0,456	0,534	0,636	0,788	1,041	1,461	2,094	2,845	3,427	3,658	3,684	3,551	3,370	3,194	3,043	2,955	2,883	2,734	2,493	2,184	1,886	1,539	1,208	0,929	0,714	0,546	0,418	0,326	0,256	0,208	0,177	0,157	0,144	0,133	0,123	0,115	0,106	0,099	
22,500	0,200	0,221	0,246	0,277	0,319	0,374	0,449	0,541	0,648	0,777	0,954	1,253	1,738	2,485	3,329	3,896	4,088	4,069	3,959	3,817	3,670	3,507	3,363	3,218	3,037	2,812	2,569	2,248	1,821	1,447	1,123	0,867	0,658	0,501	0,392	0,309	0,248	0,205	0,176	0,157	0,143	0,130	0,119	0,110	0,101	
20,000	0,207	0,228	0,253	0,287	0,336	0,408	0,505	0,624	0,754	0,907	1,114	1,447	1,961	2,734	3,574	4,090	4,233	4,204	4,100	3,979	3,829	3,660	3,491	3,322	3,168	3,024	2,887	2,588	2,102	1,689	1,319	1,027	0,777	0,590	0,455	0,353	0,276	0,223	0,190	0,165	0,146	0,131	0,119	0,108	0,099	
17,500	0,209	0,232	0,259	0,295	0,350	0,431	0,542	0,680	0,831	0,993	1,210	1,553	2,097	2,865	3,645	4,125	4,232	4,186	4,068	3,943	3,807	3,659	3,519	3,389	3,285	3,223	3,160	2,897	2,376	1,887	1,473	1,158	0,884	0,668	0,507	0,385	0,299	0,242	0,202	0,172	0,149	0,131	0,117	0,106	0,097	
15,000	0,208	0,232	0,261	0,301	0,360	0,447	0,562	0,705	0,866	1,043	1,279	1,638	2,197	2,920	3,613	4,036	4,126	4,083	3,967	3,855	3,747	3,640	3,552	3,480	3,432	3,436	3,394	3,118	2,560	2,007	1,562	1,225	0,942	0,721	0,551	0,422	0,330	0,265	0,216	0,181	0,155	0,135	0,120	0,107	0,096	
12,500	0,204	0,229	0,260	0,303	0,363	0,451	0,571	0,717	0,884	1,074	1,321	1,681	2,207	2,871	3,494	3,872	3,954	3,920	3,819	3,732	3,655	3,592	3,565	3,554	3,546	3,563	3,500	3,186	2,596	2,033	1,594	1,253	0,985	0,774	0,602	0,465	0,358	0,281	0,228	0,192	0,166	0,146	0,127	0,111	0,097	
10,000	0,201	0,225	0,256	0,298	0,359	0,448	0,567	0,712	0,877	1,065	1,304	1,649	2,139	2,745	3,321	3,662	3,725	3,686	3,610	3,550	3,511	3,510	3,535	3,546	3,539	3,544	3,454	3,103	2,506	2,008	1,621	1,298	1,048	0,841	0,653	0,495	0,372	0,289	0,237	0,202	0,176	0,153	0,132	0,113	0,099	
7,500	0,199	0,223	0,255	0,298	0,361	0,451	0,567	0,707	0,867	1,050	1,288	1,616	2,049	2,595	3,115	3,412	3,450	3,406	3,364	3,352	3,372	3,409	3,430	3,427	3,404	3,398	3,287	2,929	2,381	1,968	1,637	1,330	1,083	0,868	0,665	0,503	0,383	0,300	0,246	0,209	0,178	0,152	0,130	0,112	0,099	
5,000	0,201	0,224	0,255	0,298	0,360	0,454	0,574	0,708	0,860	1,039	1,262	1,559	1,941	2,430	2,889	3,136	3,155	3,138	3,151	3,188	3,241	3,263	3,250	3,218	3,185	3,180	3,067	2,736	2,246	1,920	1,640	1,353	1,105	0,882	0,676	0,521	0,407	0,323	0,260	0,214	0,178	0,150	0,129	0,113	0,101	
2,500	0,209	0,231	0,260	0,303	0,367	0,460	0,583	0,720	0,870	1,044	1,247	1,505	1,845	2,271	2,647	2,843	2,894	2,951	3,005	3,059	3,087	3,068	3,031	2,991	2,987	2,986	2,880	2,600	2,169	1,900	1,657	1,403	1,154	0,915	0,698	0,536	0,420	0,334	0,268	0,217	0,179	0,151	0,130	0,115	0,104	
0,000	0,222	0,244	0,274	0,316	0,378	0,470	0,592	0,733	0,886	1,047	1,211	1,417	1,722	2,097	2,417	2,612	2,735	2,847	2,897	2,923	2,914	2,885	2,865	2,863	2,884	2,874	2,775	2,556	2,194	1,956	1,719	1,449	1,178	0,912	0,681	0,519	0,404	0,321	0,259	0,212	0,178	0,153	0,136	0,123	0,114	
-2,500	0,235	0,259	0,288	0,329	0,390	0,478	0,595	0,725	0,858	0,985	1,113	1,290	1,585	1,943	2,271	2,504	2,667	2,763	2,788	2,789	2,783	2,785	2,802	2,828	2,842	2,838	2,781	2,626	2,284	2,020	1,747	1,428	1,120	0,846	0,634	0,495	0,397	0,323	0,266	0,224	0,194	0,173	0,157	0,145	0,136	
-5,000	0,245	0,269	0,298	0,339	0,397	0,481	0,588	0,702	0,805	0,904	1,010	1,198	1,501	1,864	2,196	2,453	2,612	2,679	2,700	2,710	2,733	2,770	2,796	2,815	2,834	2,854	2,831	2,684	2,319	1,990	1,672	1,333	1,021	0,778	0,607	0,501	0,425	0,363	0,311	0,271	0,240	0,219	0,200	0,184	0,170	
-7,500	0,247	0,271	0,299	0,337	0,391	0,465	0,560	0,663	0,754	0,837	0,941	1,133	1,464	1,831	2,145	2,413	2,572	2,642	2,667	2,693	2,726	2,752	2,775	2,805	2,833	2,849	2,824	2,685	2,305	1,905	1,553	1,238	0,966	0,770	0,644	0,564	0,501	0,447	0,397	0,351	0,312	0,280	0,252	0,228	0,207	
-10,000	0,236	0,262	0,291	0,330	0,382	0,452	0,538	0,628	0,706	0,779	0,885	1,097	1,455	1,829	2,131	2,397	2,564	2,645	2,664	2,676	2,692	2,724	2,765	2,798	2,822	2,836	2,835	2,717	2,335	1,897	1,527	1,243	1,013	0,853	0,746	0,667	0,595	0,532	0,474	0,420	0,372	0,329	0,292	0,261	0,236	
-12,500	0,219	0,246	0,276	0,314	0,364	0,428	0,502	0,582	0,653	0,724	0,842	1,085	1,482	1,865	2,143	2,386	2,559	2,650	2,656	2,653	2,676	2,726	2,776	2,816	2,848	2,906	2,961	2,846	2,468	2,006	1,631	1,363	1,151	0,983	0,866	0,771	0,681	0,602	0,533	0,469	0,412	0,360	0,317	0,282	0,255	
-15,000	0,199	0,227	0,258	0,294	0,340	0,398	0,463	0,530	0,596	0,680	0,819	1,089	1,490	1,859	2,131	2,352	2,533	2,626	2,634	2,651	2,699	2,764	2,826	2,885	2,954	3,080	3,185	3,028	2,631	2,163	1,777	1,503	1,297	1,121	0,981	0,859	0,744	0,647	0,569	0,500	0,436	0,380	0,332	0,294	0,263	
-17,500	0,182	0,209	0,238	0,272	0,312	0,358	0,413	0,475	0,548	0,649	0,805	1,059	1,426	1,777	2,070	2,292	2,474	2,574	2,624	2,692	2,779	2,862	2,939	3,011	3,110	3,279	3,377	3,167	2,731	2,294	1,941	1,668	1,449	1,253	1,085	0,928	0,784	0,673	0,587	0,514	0,446	0,385	0,334	0,294	0,263	
-20,000	0,162	0,186	0,213	0,244	0,280	0,323	0,376	0,440	0,529	0,652	0,817	1,045	1,359	1,695	2,003	2,250	2,447	2,574	2,677	2,782	2,880	2,962	3,042	3,133	3,265	3,433	3,488	3,260	2,836	2,443	2,116	1,812	1,556	1,334	1,146	0,961	0,798	0,677	0,587	0,510	0,441	0,379	0,328	0,289	0,260	
-22,500	0,143	0,166	0,192	0,222	0,257	0,298	0,351	0,424	0,528	0,659	0,814	1,017	1,296	1,629	1,962	2,251	2,469	2,615	2,729	2,825	2,917	3,003	3,105	3,250	3,404	3,540	3,561	3,348	2,939	2,567	2,222	1,871	1,580	1,347	1,146	0,956	0,792	0,669	0,578	0,500	0,430	0,368	0,319	0,283	0,254	
-25,000	0,121	0,141	0,165	0,192	0,223	0,261	0,307	0,373	0,472	0,604	0,765	0,956	1,219	1,545	1,890	2,208	2,429	2,573	2,683	2,786	2,896	3,025	3,151	3,301	3,435	3,540	3,569	3,349	2,938	2,576	2,206	1,828	1,524	1,293	1,095	0,914	0,760	0,643	0,552	0,475	0,407	0,351	0,305	0,272	0,245	
-27,500	0,103	0,119	0,138	0,161	0,186	0,216	0,253	0,307	0,388	0,512	0,673	0,854	1,094	1,405	1,712	2,007	2,227	2,373	2,515	2,665	2,806	2,947	3,058	3,170	3,269	3,354	3,413	3,201	2,791	2,464	2,083	1,687	1,382	1,173	0,995	0,837	0,707	0,601	0,515	0,444	0,384	0,333	0,291	0,259	0,234	
-30,000	0,089	0,102	0,118	0,136	0,157	0,181	0,210	0,250	0,310	0,402	0,534	0,695	0,912	1,189	1,451	1,685	1,896	2,045	2,222	2,396	2,532	2,643	2,756	2,843	2,922	3,001	3,086	2,900	2,503	2,172	1,812	1,470	1,205	1,015	0,855	0,722	0,618	0,534	0,461	0,398	0,346	0,303	0,268	0,240	0,218	
-32,500	0,078	0,087	0,099	0,114	0,132	0,151	0,175	0,204	0,244	0,302	0,392	0,522	0,708	0,919	1,115	1,319	1,516	1,639	1,802	1,968	2,088	2,189	2,328	2,402	2,448	2,504	2,578	2,421	2,089	1,757	1,440	1,182	0,995	0,842	0,704	0,584	0,493	0,425	0,371	0,324	0,285	0,254	0,229	0,208	0,190	
-35,000	0,070	0,077	0,086	0,099	0,114	0,131	0,149	0,170	0,196	0,233	0,289	0,374	0,495	0,634	0,780	0,972	1,117	1,181	1,319	1,478	1,580	1,688	1,835	1,877	1,858	1,871	1,949	1,826	1,593	1,320	1,067	0,892	0,773	0,662	0,550	0,451	0,377	0,325	0,286	0,252	0,222	0,198	0,179	0,165	0,152	
-37,500	0,063	0,070	0,077	0,087	0,100	0,115	0,130	0,145	0,162	0,184	0,218	0,273	0,343	0,434	0,535	0,658	0,708	0,719	0,839	0,976	1,042	1,140	1,269	1,270	1,191	1,171	1,261	1,194	1,031	0,853	0,701	0,612	0,552	0,486	0,410	0,334	0,275	0,234	0,205	0,181	0,161	0,144	0,132	0,123	0,114	
-40,000	0,058	0,063	0,070	0,078	0,088	0,101	0,116	0,129	0,141	0,155	0,175	0,207	0,254	0,308	0,357	0,395	0,400	0,408	0,475	0,545	0,582	0,660	0,732	0,708	0,639	0,613	0,667	0,636	0,541	0,454	0,395	0,364	0,344	0,312	0,266	0,216	0,178	0,151	0,134	0,121	0,111	0,103	0,096	0,090	0,085	
-42,500	0,052	0,057	0,063	0,070	0,078	0,089	0,102	0,115	0,127	0,137	0,148	0,162	0,182	0,205	0,225	0,237	0,241	0,249	0,268	0,290	0,312	0,348	0,360	0,345	0,323	0,309	0,311	0,295	0,261	0,233	0,213	0,200	0,187	0,170	0,151	0,131	0,115	0,103	0,094	0,087	0,082	0,076	0,072	0,068	0,064	
-45,000	0,048	0,053	0,057	0,063	0,070	0,079	0,090	0,103	0,115	0,124	0,132	0,139	0,147	0,154	0,162	0,169	0,174	0,181	0,187	0,193	0,199	0,205	0,205	0,201	0,195	0,189	0,181	0,173	0,161	0,150	0,139	0,129	0,119	0,110	0,102	0,094	0,087	0,081	0,076	0,071	0,066	0,063	0,059	0,056	0,053	
-47,500	0,045	0,048	0,053	0,057	0,063	0,070	0,080	0,091	0,103	0,113	0,120	0,125	0,129	0,132	0,135	0,138	0,141	0,143	0,145	0,147	0,148	0,148	0,147	0,145	0,143	0,139	0,133	0,127	0,120	0,113	0,105	0,099	0,093	0,087	0,082	0,077	0,073	0,069	0,065	0,061	0,058	0,055	0,052	0,049	0,047	
-50,000	0,041	0,044	0,048	0,052	0,057	0,063	0,070	0,081	0,093	0,103	0,110	0,113	0,115	0,116	0,116	0,116	0,116	0,117	0,117	0,117	0,116	0,116	0,116	0,115	0,112	0,109	0,104	0,099	0,095	0,090	0,085	0,081	0,077	0,074	0,070	0,066	0,063	0,060	0,057	0,054	0,052	0,049	0,047	0,045	0,043	
-52,500	0,036	0,039	0,042	0,046	0,050	0,055	0,062	0,070	0,081	0,092	0,099	0,101	0,101	0,100	0,099	0,097	0,096	0,095	0,095	0,094	0,094	0,094	0,093	0,091	0,089	0,087	0,083	0,080	0,077	0,075	0,072	0,069	0,066	0,064	0,061	0,058	0,056	0,053	0,051	0,049	0,047	0,045	0,043	0,041	0,039	
-55,000	0,032	0,034	0,037	0,040	0,044	0,048	0,054	0,060	0,069	0,078	0,085	0,086	0,085	0,084	0,081	0,079	0,078	0,077	0,077	0,077	0,077	0,076	0,075	0,074	0,073	0,071	0,070	0,068	0,066	0,064	0,062	0,060	0,058	0,056	0,054	0,052	0,050	0,048	0,046	0,044	0,043	0,041	0,039	0,037	0,036	
