# Supplementary material for: 4D dose simulation in volumetric arc therapy: Accuracy and affecting parameters
Source: PLoS One. 2017 Feb 23;12(2):e0172810. doi: 10.1371/journal.pone.0172810 (PMC5322962; doi:10.1371/journal.pone.0172810)
Supplement: S1 File — The zip-file contains the simulated 4D VMAT dose distributions and the the dose measurements (serving as ground truth data) that are underlying the figures and numbers presented in the manuscript. For further details see the Readme.md file contained in the zip-file. (ZIP) [file pone.0172810.s001.zip › 2016_PLOS_Sothmann___SupportingInformation/Simulation_5Degree/Case2b.dat]

PTW-Image File Format
VERSION		1.0
PIXELSPERLINE	45
LINESPERIMAGE	45
XRESOLUTION	2,500
YRESOLUTION	2,500
XCOORDINATE	-56,250
YCOORDINATE	55,000
UNIT		unknown
SOFTWARE	StandardMatrix
NORMALIZATION	4,017
0;-56,250	-53,750	-51,250	-48,750	-46,250	-43,750	-41,250	-38,750	-36,250	-33,750	-31,250	-28,750	-26,250	-23,750	-21,250	-18,750	-16,250	-13,750	-11,250	-8,750	-6,250	-3,750	-1,250	1,250	3,750	6,250	8,750	11,250	13,750	16,250	18,750	21,250	23,750	26,250	28,750	31,250	33,750	36,250	38,750	41,250	43,750	46,250	48,750	51,250	53,750	
55,000	0,025	0,026	0,028	0,029	0,030	0,032	0,034	0,036	0,037	0,039	0,041	0,043	0,045	0,047	0,050	0,052	0,056	0,059	0,063	0,067	0,071	0,074	0,076	0,076	0,073	0,071	0,069	0,068	0,066	0,064	0,062	0,060	0,058	0,056	0,054	0,052	0,050	0,048	0,046	0,044	0,043	0,041	0,039	0,037	0,036	
52,500	0,027	0,028	0,030	0,031	0,033	0,035	0,037	0,039	0,041	0,044	0,046	0,048	0,051	0,054	0,058	0,062	0,067	0,072	0,076	0,081	0,086	0,090	0,093	0,092	0,090	0,087	0,084	0,081	0,078	0,075	0,072	0,069	0,067	0,064	0,062	0,059	0,057	0,055	0,054	0,052	0,050	0,048	0,045	0,042	0,040	
50,000	0,029	0,031	0,032	0,034	0,036	0,038	0,041	0,043	0,046	0,049	0,052	0,055	0,059	0,064	0,069	0,075	0,081	0,088	0,094	0,100	0,106	0,112	0,115	0,117	0,117	0,116	0,112	0,105	0,098	0,093	0,088	0,084	0,080	0,076	0,073	0,071	0,071	0,071	0,071	0,070	0,067	0,062	0,056	0,051	0,046	
47,500	0,031	0,033	0,035	0,037	0,040	0,042	0,045	0,048	0,051	0,055	0,060	0,065	0,070	0,077	0,084	0,092	0,100	0,109	0,119	0,128	0,135	0,141	0,147	0,152	0,154	0,154	0,149	0,142	0,134	0,128	0,120	0,113	0,105	0,099	0,096	0,096	0,099	0,100	0,099	0,095	0,088	0,078	0,069	0,060	0,053	
45,000	0,034	0,036	0,038	0,041	0,044	0,047	0,050	0,054	0,059	0,064	0,070	0,077	0,085	0,094	0,104	0,116	0,130	0,145	0,163	0,179	0,186	0,194	0,201	0,209	0,216	0,217	0,213	0,204	0,195	0,190	0,183	0,172	0,159	0,149	0,143	0,141	0,137	0,131	0,122	0,111	0,099	0,086	0,075	0,066	0,059	
42,500	0,037	0,039	0,042	0,045	0,049	0,053	0,057	0,062	0,069	0,076	0,084	0,093	0,104	0,118	0,140	0,155	0,182	0,214	0,246	0,268	0,277	0,295	0,304	0,313	0,321	0,322	0,318	0,306	0,294	0,286	0,274	0,254	0,235	0,218	0,203	0,189	0,172	0,153	0,134	0,116	0,101	0,088	0,077	0,068	0,061	
40,000	0,041	0,044	0,047	0,051	0,055	0,061	0,067	0,074	0,082	0,091	0,102	0,115	0,130	0,152	0,201	0,227	0,277	0,337	0,398	0,429	0,428	0,450	0,456	0,457	0,461	0,460	0,456	0,445	0,430	0,410	0,381	0,349	0,320	0,289	0,257	0,228	0,199	0,172	0,147	0,125	0,106	0,090	0,078	0,069	0,062	
37,500	0,046	0,049	0,054	0,059	0,065	0,072	0,080	0,089	0,099	0,111	0,125	0,142	0,165	0,205	0,303	0,354	0,425	0,532	0,633	0,669	0,636	0,644	0,643	0,633	0,626	0,620	0,611	0,596	0,569	0,533	0,489	0,447	0,405	0,356	0,305	0,261	0,225	0,192	0,162	0,135	0,112	0,094	0,080	0,071	0,065	
35,000	0,053	0,058	0,064	0,070	0,078	0,086	0,097	0,109	0,124	0,143	0,166	0,190	0,220	0,294	0,464	0,572	0,667	0,832	0,964	0,988	0,923	0,907	0,889	0,861	0,832	0,816	0,791	0,751	0,700	0,645	0,589	0,538	0,487	0,429	0,361	0,300	0,251	0,211	0,177	0,146	0,121	0,101	0,086	0,076	0,069	
32,500	0,063	0,069	0,076	0,085	0,095	0,107	0,123	0,143	0,167	0,195	0,226	0,268	0,329	0,457	0,706	0,915	1,055	1,258	1,397	1,395	1,300	1,242	1,193	1,154	1,105	1,058	0,995	0,925	0,843	0,765	0,688	0,625	0,561	0,494	0,419	0,344	0,282	0,235	0,196	0,163	0,135	0,112	0,096	0,084	0,078	
30,000	0,075	0,083	0,092	0,104	0,119	0,138	0,163	0,192	0,227	0,266	0,313	0,381	0,515	0,750	1,091	1,405	1,615	1,826	1,937	1,893	1,756	1,657	1,578	1,527	1,469	1,388	1,269	1,159	1,028	0,909	0,803	0,713	0,632	0,551	0,468	0,386	0,318	0,265	0,222	0,186	0,154	0,129	0,111	0,102	0,097	
27,500	0,090	0,101	0,115	0,132	0,155	0,185	0,225	0,272	0,320	0,369	0,430	0,531	0,742	1,120	1,615	2,034	2,311	2,481	2,546	2,455	2,281	2,142	2,040	1,982	1,940	1,824	1,631	1,446	1,244	1,073	0,933	0,805	0,699	0,600	0,504	0,419	0,350	0,297	0,253	0,215	0,184	0,160	0,145	0,135	0,127	
25,000	0,112	0,129	0,152	0,182	0,220	0,267	0,321	0,381	0,442	0,496	0,566	0,702	0,994	1,535	2,258	2,772	3,063	3,197	3,222	3,110	2,888	2,704	2,592	2,563	2,533	2,365	2,072	1,783	1,479	1,255	1,071	0,901	0,761	0,642	0,537	0,451	0,387	0,338	0,295	0,259	0,230	0,208	0,189	0,173	0,157	
22,500	0,136	0,159	0,189	0,226	0,272	0,329	0,392	0,459	0,536	0,616	0,716	0,893	1,244	1,915	2,778	3,375	3,648	3,735	3,725	3,627	3,422	3,244	3,149	3,105	3,023	2,831	2,507	2,118	1,704	1,427	1,203	0,991	0,819	0,687	0,583	0,500	0,435	0,382	0,337	0,298	0,267	0,240	0,216	0,195	0,175	
20,000	0,156	0,183	0,218	0,261	0,313	0,375	0,446	0,521	0,602	0,698	0,825	1,044	1,457	2,210	3,099	3,693	3,922	3,969	3,928	3,845	3,714	3,587	3,501	3,412	3,282	3,084	2,805	2,391	1,906	1,586	1,327	1,092	0,893	0,752	0,646	0,556	0,475	0,410	0,356	0,312	0,276	0,247	0,222	0,200	0,182	
17,500	0,191	0,225	0,263	0,310	0,363	0,425	0,493	0,568	0,652	0,754	0,899	1,153	1,620	2,407	3,247	3,787	3,992	4,017	3,961	3,896	3,824	3,743	3,666	3,558	3,407	3,207	2,973	2,611	2,110	1,726	1,427	1,182	0,970	0,816	0,704	0,605	0,514	0,436	0,373	0,322	0,283	0,253	0,229	0,208	0,189	
15,000	0,213	0,250	0,291	0,338	0,392	0,452	0,521	0,596	0,683	0,793	0,959	1,245	1,756	2,534	3,312	3,798	3,972	4,002	3,950	3,909	3,872	3,816	3,724	3,605	3,465	3,319	3,153	2,841	2,315	1,839	1,502	1,239	1,026	0,872	0,760	0,663	0,568	0,479	0,408	0,353	0,310	0,277	0,251	0,227	0,204	
12,500	0,218	0,255	0,301	0,351	0,409	0,474	0,547	0,623	0,710	0,823	0,997	1,306	1,832	2,580	3,307	3,752	3,914	3,957	3,923	3,893	3,856	3,785	3,687	3,587	3,497	3,441	3,329	3,033	2,471	1,931	1,567	1,292	1,075	0,925	0,813	0,708	0,600	0,502	0,426	0,371	0,329	0,296	0,268	0,242	0,218	
10,000	0,222	0,260	0,306	0,359	0,418	0,484	0,557	0,637	0,725	0,840	1,026	1,337	1,840	2,511	3,203	3,635	3,796	3,847	3,823	3,780	3,729	3,671	3,612	3,554	3,514	3,506	3,416	3,101	2,534	1,996	1,641	1,361	1,131	0,957	0,825	0,703	0,586	0,484	0,411	0,360	0,321	0,291	0,265	0,241	0,218	
7,500	0,218	0,256	0,302	0,356	0,419	0,487	0,560	0,637	0,723	0,833	1,011	1,308	1,775	2,373	3,033	3,461	3,610	3,640	3,606	3,562	3,528	3,511	3,489	3,460	3,446	3,468	3,374	3,056	2,502	2,046	1,717	1,427	1,174	0,973	0,814	0,671	0,550	0,456	0,387	0,337	0,300	0,271	0,247	0,225	0,205	
5,000	0,222	0,259	0,305	0,358	0,420	0,486	0,554	0,624	0,699	0,800	0,960	1,224	1,647	2,201	2,817	3,228	3,338	3,339	3,312	3,289	3,297	3,297	3,286	3,280	3,315	3,364	3,274	2,959	2,416	2,039	1,759	1,480	1,214	0,983	0,795	0,637	0,514	0,427	0,364	0,318	0,283	0,256	0,234	0,217	0,202	
2,500	0,220	0,255	0,298	0,347	0,404	0,465	0,525	0,587	0,654	0,744	0,881	1,117	1,509	2,011	2,564	2,917	2,997	3,011	3,016	3,043	3,069	3,069	3,083	3,122	3,189	3,250	3,153	2,851	2,333	2,004	1,784	1,533	1,250	0,984	0,766	0,600	0,483	0,410	0,363	0,330	0,302	0,279	0,259	0,243	0,228	
0,000	0,210	0,242	0,279	0,322	0,372	0,427	0,483	0,539	0,599	0,676	0,797	1,005	1,371	1,827	2,283	2,587	2,682	2,742	2,787	2,841	2,880	2,917	2,961	3,007	3,066	3,103	2,997	2,717	2,272	2,012	1,807	1,544	1,248	0,970	0,750	0,597	0,499	0,443	0,409	0,385	0,364	0,341	0,317	0,293	0,271	
-2,500	0,200	0,229	0,264	0,304	0,349	0,400	0,453	0,505	0,560	0,628	0,734	0,931	1,274	1,670	2,060	2,318	2,456	2,549	2,625	2,710	2,775	2,830	2,865	2,903	2,947	2,953	2,865	2,650	2,258	2,010	1,811	1,541	1,238	0,970	0,777	0,654	0,576	0,529	0,498	0,472	0,443	0,410	0,375	0,341	0,311	
-5,000	0,202	0,231	0,265	0,304	0,348	0,396	0,446	0,495	0,546	0,609	0,708	0,896	1,219	1,584	1,915	2,169	2,333	2,445	2,553	2,639	2,706	2,757	2,794	2,834	2,875	2,879	2,808	2,623	2,241	1,972	1,769	1,511	1,227	1,004	0,849	0,748	0,679	0,632	0,595	0,556	0,514	0,470	0,427	0,388	0,353	
-7,500	0,206	0,235	0,268	0,306	0,349	0,397	0,446	0,493	0,546	0,610	0,714	0,909	1,230	1,582	1,882	2,126	2,284	2,403	2,497	2,569	2,642	2,711	2,774	2,830	2,853	2,826	2,745	2,580	2,217	1,927	1,702	1,466	1,238	1,064	0,942	0,851	0,782	0,730	0,685	0,637	0,585	0,532	0,483	0,439	0,400	
-10,000	0,207	0,238	0,272	0,313	0,358	0,407	0,457	0,507	0,560	0,627	0,738	0,951	1,289	1,634	1,904	2,105	2,234	2,345	2,441	2,525	2,619	2,709	2,779	2,809	2,800	2,760	2,689	2,548	2,210	1,905	1,675	1,482	1,299	1,159	1,052	0,965	0,892	0,830	0,771	0,710	0,651	0,593	0,539	0,490	0,446	
-12,500	0,214	0,248	0,284	0,326	0,371	0,420	0,469	0,517	0,566	0,633	0,754	0,983	1,330	1,652	1,882	2,048	2,186	2,323	2,449	2,556	2,644	2,703	2,735	2,751	2,755	2,746	2,703	2,564	2,249	1,947	1,739	1,589	1,435	1,298	1,181	1,081	0,995	0,918	0,842	0,767	0,697	0,631	0,572	0,520	0,472	
-15,000	0,214	0,250	0,289	0,329	0,371	0,416	0,462	0,507	0,554	0,618	0,738	0,964	1,288	1,587	1,822	2,023	2,204	2,354	2,478	2,580	2,660	2,695	2,727	2,773	2,801	2,822	2,811	2,674	2,380	2,080	1,890	1,747	1,577	1,418	1,283	1,159	1,051	0,957	0,870	0,786	0,710	0,642	0,582	0,529	0,480	
-17,500	0,210	0,249	0,289	0,327	0,367	0,407	0,448	0,489	0,536	0,600	0,709	0,898	1,178	1,487	1,796	2,052	2,250	2,373	2,464	2,563	2,661	2,733	2,815	2,880	2,914	2,973	3,016	2,887	2,558	2,259	2,048	1,854	1,640	1,447	1,292	1,158	1,042	0,941	0,847	0,761	0,687	0,624	0,569	0,519	0,471	
-20,000	0,200	0,240	0,281	0,319	0,356	0,394	0,433	0,475	0,525	0,591	0,687	0,842	1,097	1,426	1,780	2,056	2,247	2,354	2,446	2,566	2,684	2,791	2,893	2,971	3,049	3,170	3,243	3,090	2,741	2,398	2,150	1,894	1,645	1,420	1,245	1,108	0,990	0,884	0,792	0,713	0,646	0,589	0,537	0,489	0,442	
-22,500	0,183	0,221	0,261	0,303	0,343	0,380	0,418	0,458	0,505	0,563	0,643	0,781	1,021	1,347	1,716	2,025	2,227	2,335	2,437	2,566	2,694	2,813	2,926	3,041	3,165	3,320	3,377	3,187	2,806	2,426	2,134	1,846	1,575	1,344	1,159	1,019	0,906	0,808	0,729	0,662	0,605	0,552	0,501	0,453	0,407	
-25,000	0,165	0,201	0,240	0,280	0,320	0,357	0,388	0,418	0,451	0,495	0,564	0,681	0,902	1,232	1,630	1,975	2,197	2,313	2,429	2,561	2,684	2,803	2,913	3,047	3,174	3,318	3,367	3,152	2,760	2,359	2,004	1,702	1,427	1,204	1,032	0,902	0,801	0,721	0,654	0,597	0,548	0,500	0,453	0,409	0,367	
-27,500	0,138	0,168	0,202	0,238	0,272	0,302	0,325	0,345	0,368	0,404	0,460	0,568	0,785	1,124	1,522	1,877	2,107	2,251	2,368	2,486	2,600	2,713	2,815	2,948	3,059	3,183	3,237	3,021	2,630	2,250	1,854	1,513	1,224	1,023	0,883	0,777	0,697	0,633	0,578	0,528	0,482	0,439	0,398	0,358	0,320	
-30,000	0,107	0,128	0,152	0,180	0,207	0,231	0,253	0,275	0,302	0,340	0,394	0,489	0,677	0,987	1,344	1,699	1,938	2,063	2,185	2,293	2,396	2,514	2,626	2,731	2,814	2,909	3,003	2,815	2,402	2,008	1,617	1,300	1,048	0,871	0,754	0,673	0,613	0,564	0,520	0,477	0,434	0,392	0,351	0,311	0,275	
-32,500	0,082	0,095	0,112	0,135	0,161	0,185	0,207	0,232	0,263	0,303	0,353	0,422	0,554	0,770	1,082	1,425	1,656	1,738	1,882	2,006	2,091	2,182	2,310	2,384	2,455	2,539	2,635	2,492	2,086	1,639	1,293	1,040	0,861	0,735	0,647	0,584	0,534	0,491	0,452	0,416	0,379	0,344	0,308	0,275	0,243	
-35,000	0,068	0,077	0,090	0,109	0,132	0,156	0,176	0,195	0,218	0,250	0,292	0,348	0,430	0,569	0,798	1,091	1,269	1,330	1,489	1,620	1,675	1,744	1,887	1,963	2,019	2,063	2,136	1,995	1,640	1,246	0,956	0,772	0,663	0,590	0,534	0,488	0,446	0,409	0,376	0,346	0,317	0,288	0,261	0,236	0,212	
-37,500	0,059	0,066	0,076	0,088	0,105	0,124	0,141	0,154	0,171	0,193	0,223	0,266	0,328	0,430	0,576	0,748	0,844	0,888	1,021	1,133	1,168	1,255	1,409	1,455	1,426	1,435	1,500	1,380	1,117	0,826	0,636	0,526	0,468	0,435	0,408	0,379	0,348	0,318	0,293	0,270	0,249	0,228	0,208	0,188	0,171	
-40,000	0,053	0,058	0,065	0,075	0,087	0,101	0,115	0,128	0,141	0,157	0,176	0,201	0,239	0,301	0,385	0,460	0,506	0,537	0,614	0,682	0,712	0,803	0,899	0,886	0,811	0,809	0,862	0,766	0,614	0,478	0,388	0,335	0,306	0,290	0,276	0,256	0,235	0,215	0,199	0,184	0,171	0,158	0,146	0,133	0,123	
-42,500	0,048	0,052	0,057	0,064	0,074	0,086	0,100	0,113	0,124	0,134	0,147	0,161	0,179	0,207	0,241	0,273	0,299	0,323	0,353	0,381	0,400	0,441	0,470	0,447	0,408	0,398	0,402	0,353	0,303	0,264	0,230	0,207	0,191	0,180	0,169	0,157	0,145	0,133	0,123	0,115	0,107	0,100	0,093	0,087	0,081	
-45,000	0,043	0,047	0,051	0,057	0,064	0,074	0,087	0,100	0,111	0,120	0,129	0,139	0,150	0,162	0,175	0,188	0,202	0,216	0,227	0,236	0,244	0,254	0,258	0,249	0,239	0,228	0,217	0,201	0,186	0,170	0,155	0,142	0,131	0,122	0,114	0,107	0,100	0,094	0,088	0,083	0,078	0,073	0,069	0,065	0,061	
-47,500	0,040	0,042	0,046	0,050	0,056	0,064	0,075	0,087	0,099	0,109	0,117	0,124	0,130	0,137	0,144	0,150	0,156	0,162	0,167	0,170	0,173	0,174	0,174	0,171	0,167	0,161	0,153	0,146	0,137	0,128	0,119	0,110	0,102	0,096	0,090	0,085	0,081	0,076	0,072	0,069	0,065	0,061	0,058	0,055	0,052	
-50,000	0,036	0,039	0,041	0,045	0,050	0,056	0,065	0,076	0,088	0,098	0,106	0,111	0,115	0,119	0,122	0,125	0,127	0,130	0,131	0,132	0,132	0,132	0,132	0,131	0,129	0,125	0,119	0,113	0,107	0,101	0,095	0,090	0,085	0,081	0,076	0,073	0,069	0,066	0,062	0,059	0,056	0,054	0,051	0,048	0,046	
-52,500	0,034	0,036	0,038	0,041	0,044	0,049	0,056	0,065	0,076	0,087	0,095	0,099	0,101	0,102	0,103	0,104	0,104	0,104	0,104	0,105	0,105	0,106	0,106	0,105	0,103	0,099	0,095	0,090	0,086	0,082	0,079	0,075	0,072	0,069	0,066	0,063	0,060	0,057	0,055	0,052	0,050	0,047	0,045	0,043	0,041	
-55,000	0,031	0,033	0,035	0,037	0,040	0,043	0,048	0,056	0,065	0,075	0,083	0,086	0,087	0,087	0,086	0,086	0,085	0,085	0,086	0,086	0,087	0,087	0,086	0,085	0,083	0,080	0,077	0,075	0,072	0,070	0,067	0,065	0,062	0,060	0,058	0,055	0,053	0,051	0,049	0,046	0,044	0,043	0,041	0,039	0,037	
