# Supplementary material for: 4D dose simulation in volumetric arc therapy: Accuracy and affecting parameters
Source: PLoS One. 2017 Feb 23;12(2):e0172810. doi: 10.1371/journal.pone.0172810 (PMC5322962; doi:10.1371/journal.pone.0172810)
Supplement: S1 File — The zip-file contains the simulated 4D VMAT dose distributions and the the dose measurements (serving as ground truth data) that are underlying the figures and numbers presented in the manuscript. For further details see the Readme.md file contained in the zip-file. (ZIP) [file pone.0172810.s001.zip › 2016_PLOS_Sothmann___SupportingInformation/Simulation_Static/Simulation_Static.dat]

PTW-Image File Format
VERSION		1.0
PIXELSPERLINE	45
LINESPERIMAGE	45
XRESOLUTION	2,500
YRESOLUTION	2,500
XCOORDINATE	-56,250
YCOORDINATE	55,000
UNIT		unknown
SOFTWARE	StandardMatrix
NORMALIZATION	4,342
0;-56,250	-53,750	-51,250	-48,750	-46,250	-43,750	-41,250	-38,750	-36,250	-33,750	-31,250	-28,750	-26,250	-23,750	-21,250	-18,750	-16,250	-13,750	-11,250	-8,750	-6,250	-3,750	-1,250	1,250	3,750	6,250	8,750	11,250	13,750	16,250	18,750	21,250	23,750	26,250	28,750	31,250	33,750	36,250	38,750	41,250	43,750	46,250	48,750	51,250	53,750	
55,000	0,028	0,029	0,030	0,031	0,033	0,034	0,036	0,038	0,040	0,041	0,043	0,045	0,047	0,048	0,050	0,052	0,053	0,055	0,057	0,059	0,062	0,066	0,071	0,069	0,066	0,063	0,061	0,059	0,057	0,055	0,053	0,051	0,050	0,048	0,046	0,044	0,043	0,041	0,039	0,038	0,036	0,035	0,033	0,032	0,030	
52,500	0,030	0,031	0,033	0,034	0,036	0,038	0,040	0,041	0,043	0,046	0,048	0,050	0,052	0,054	0,056	0,058	0,061	0,063	0,067	0,073	0,081	0,090	0,094	0,090	0,083	0,078	0,073	0,070	0,066	0,064	0,061	0,059	0,056	0,054	0,052	0,050	0,047	0,045	0,043	0,041	0,040	0,038	0,036	0,035	0,033	
50,000	0,032	0,034	0,036	0,037	0,039	0,041	0,043	0,046	0,048	0,051	0,053	0,056	0,058	0,061	0,064	0,068	0,071	0,078	0,088	0,098	0,106	0,111	0,114	0,112	0,106	0,098	0,088	0,082	0,077	0,073	0,070	0,067	0,064	0,061	0,058	0,055	0,053	0,050	0,048	0,046	0,044	0,042	0,040	0,038	0,036	
47,500	0,035	0,037	0,039	0,041	0,043	0,045	0,048	0,050	0,053	0,056	0,059	0,063	0,066	0,071	0,075	0,082	0,093	0,106	0,116	0,123	0,127	0,130	0,133	0,134	0,128	0,117	0,103	0,094	0,088	0,083	0,079	0,075	0,071	0,068	0,065	0,061	0,059	0,056	0,053	0,050	0,048	0,046	0,043	0,041	0,039	
45,000	0,038	0,040	0,042	0,044	0,047	0,050	0,053	0,056	0,059	0,063	0,067	0,073	0,079	0,086	0,099	0,113	0,126	0,135	0,141	0,145	0,149	0,152	0,153	0,152	0,146	0,131	0,117	0,108	0,101	0,095	0,089	0,084	0,080	0,075	0,072	0,068	0,065	0,061	0,058	0,055	0,052	0,050	0,047	0,045	0,042	
42,500	0,041	0,044	0,046	0,049	0,052	0,055	0,059	0,063	0,068	0,074	0,081	0,090	0,104	0,120	0,136	0,147	0,156	0,163	0,169	0,173	0,176	0,176	0,173	0,168	0,162	0,150	0,137	0,125	0,116	0,108	0,101	0,095	0,089	0,084	0,079	0,075	0,071	0,067	0,063	0,060	0,057	0,054	0,051	0,048	0,046	
40,000	0,046	0,049	0,052	0,055	0,059	0,064	0,069	0,075	0,084	0,094	0,108	0,126	0,145	0,161	0,175	0,186	0,196	0,204	0,211	0,213	0,211	0,206	0,201	0,195	0,189	0,180	0,165	0,149	0,136	0,125	0,116	0,108	0,101	0,094	0,088	0,083	0,078	0,073	0,069	0,065	0,062	0,058	0,055	0,052	0,049	
37,500	0,053	0,056	0,061	0,065	0,071	0,077	0,085	0,096	0,110	0,130	0,150	0,169	0,190	0,208	0,225	0,247	0,259	0,271	0,273	0,275	0,267	0,259	0,251	0,243	0,233	0,222	0,205	0,184	0,165	0,150	0,137	0,126	0,116	0,107	0,099	0,092	0,086	0,081	0,076	0,071	0,067	0,063	0,059	0,056	0,053	
35,000	0,072	0,077	0,081	0,086	0,093	0,102	0,115	0,133	0,155	0,180	0,211	0,252	0,286	0,334	0,379	0,386	0,394	0,398	0,448	0,452	0,407	0,374	0,363	0,354	0,345	0,321	0,290	0,250	0,218	0,193	0,172	0,156	0,141	0,128	0,117	0,107	0,098	0,090	0,084	0,078	0,073	0,068	0,064	0,060	0,057	
32,500	0,123	0,135	0,142	0,142	0,140	0,151	0,173	0,202	0,242	0,299	0,394	0,537	0,651	0,820	1,177	0,948	0,833	0,989	1,270	1,225	0,854	0,764	0,800	0,809	0,765	0,680	0,567	0,456	0,375	0,318	0,274	0,238	0,209	0,184	0,161	0,139	0,121	0,107	0,095	0,087	0,080	0,074	0,069	0,065	0,061	
30,000	0,158	0,181	0,205	0,226	0,240	0,260	0,298	0,356	0,431	0,534	0,673	0,838	1,104	1,506	2,175	2,306	2,254	2,597	2,707	2,505	2,019	1,831	1,756	1,732	1,648	1,476	1,169	0,953	0,782	0,632	0,501	0,391	0,312	0,258	0,215	0,179	0,150	0,127	0,111	0,099	0,090	0,084	0,080	0,076	0,072	
27,500	0,186	0,218	0,256	0,296	0,331	0,369	0,415	0,483	0,559	0,660	0,798	0,990	1,316	1,902	2,760	3,537	3,699	3,819	3,720	3,550	3,253	2,900	2,656	2,575	2,470	2,256	1,909	1,635	1,323	1,057	0,818	0,602	0,430	0,321	0,245	0,194	0,163	0,142	0,129	0,120	0,113	0,108	0,104	0,100	0,095	
25,000	0,211	0,247	0,287	0,327	0,362	0,404	0,455	0,525	0,627	0,748	0,932	1,197	1,643	2,484	3,392	3,932	4,171	4,191	4,143	3,999	3,777	3,433	3,176	3,008	2,845	2,658	2,419	2,099	1,767	1,421	1,133	0,870	0,625	0,440	0,322	0,245	0,204	0,181	0,164	0,152	0,142	0,133	0,125	0,117	0,109	
22,500	0,231	0,263	0,303	0,352	0,405	0,466	0,545	0,637	0,757	0,898	1,090	1,396	1,845	2,629	3,526	4,088	4,267	4,279	4,213	4,058	3,824	3,596	3,389	3,202	3,041	2,878	2,687	2,436	2,074	1,722	1,425	1,142	0,883	0,643	0,464	0,343	0,268	0,224	0,193	0,170	0,151	0,137	0,124	0,113	0,103	
20,000	0,266	0,300	0,341	0,396	0,462	0,534	0,620	0,713	0,823	0,980	1,198	1,544	2,063	2,947	3,779	4,217	4,324	4,308	4,190	4,035	3,865	3,707	3,559	3,423	3,317	3,203	3,078	2,844	2,355	1,917	1,599	1,291	1,012	0,777	0,576	0,420	0,314	0,249	0,208	0,176	0,153	0,134	0,119	0,108	0,099	
17,500	0,275	0,310	0,348	0,393	0,455	0,533	0,625	0,740	0,889	1,080	1,332	1,704	2,303	3,139	3,893	4,259	4,342	4,289	4,169	4,037	3,915	3,817	3,738	3,684	3,624	3,506	3,367	3,127	2,626	2,015	1,601	1,267	0,994	0,799	0,627	0,461	0,346	0,272	0,222	0,188	0,162	0,142	0,125	0,112	0,101	
15,000	0,275	0,313	0,356	0,407	0,476	0,555	0,644	0,755	0,889	1,076	1,342	1,691	2,256	2,988	3,814	4,191	4,267	4,237	4,106	4,013	3,955	3,894	3,872	3,825	3,722	3,644	3,602	3,398	2,797	2,145	1,615	1,246	0,972	0,789	0,659	0,516	0,392	0,294	0,224	0,180	0,154	0,135	0,120	0,107	0,096	
12,500	0,270	0,303	0,342	0,383	0,435	0,509	0,596	0,705	0,848	1,033	1,299	1,685	2,305	3,021	3,657	4,080	4,134	4,066	3,974	3,936	3,907	3,885	3,840	3,772	3,729	3,778	3,763	3,478	2,791	2,086	1,637	1,255	0,947	0,736	0,586	0,459	0,355	0,272	0,205	0,163	0,139	0,123	0,111	0,100	0,091	
10,000	0,228	0,256	0,295	0,344	0,404	0,483	0,577	0,694	0,833	1,016	1,277	1,625	2,171	2,802	3,429	3,844	3,926	3,891	3,788	3,749	3,730	3,708	3,672	3,666	3,699	3,740	3,654	3,281	2,624	2,062	1,598	1,214	0,882	0,649	0,493	0,376	0,292	0,237	0,205	0,183	0,162	0,141	0,122	0,106	0,094	
7,500	0,198	0,233	0,276	0,324	0,383	0,460	0,545	0,653	0,793	0,964	1,215	1,536	2,002	2,605	3,186	3,629	3,662	3,570	3,494	3,483	3,468	3,444	3,439	3,465	3,477	3,522	3,412	3,053	2,411	1,882	1,497	1,165	0,876	0,667	0,496	0,380	0,316	0,276	0,249	0,228	0,201	0,171	0,142	0,118	0,101	
5,000	0,182	0,213	0,255	0,305	0,361	0,437	0,530	0,638	0,776	0,963	1,232	1,519	1,925	2,460	2,924	3,217	3,217	3,196	3,196	3,167	3,169	3,179	3,193	3,169	3,162	3,178	3,101	2,649	2,084	1,764	1,514	1,300	1,052	0,815	0,605	0,449	0,363	0,310	0,267	0,230	0,197	0,166	0,138	0,116	0,101	
2,500	0,181	0,216	0,263	0,320	0,382	0,457	0,542	0,639	0,765	0,933	1,163	1,462	1,759	2,259	2,668	2,849	2,900	2,908	2,898	2,926	2,972	2,973	2,963	2,937	2,898	2,854	2,708	2,433	2,088	1,875	1,677	1,448	1,162	0,890	0,651	0,480	0,375	0,301	0,244	0,201	0,168	0,143	0,124	0,111	0,101	
0,000	0,194	0,230	0,280	0,345	0,415	0,490	0,582	0,693	0,828	0,981	1,148	1,355	1,663	2,072	2,426	2,611	2,641	2,690	2,753	2,810	2,823	2,817	2,800	2,750	2,698	2,691	2,677	2,529	2,210	1,999	1,755	1,508	1,218	0,919	0,651	0,462	0,347	0,274	0,224	0,188	0,163	0,143	0,128	0,115	0,105	
-2,500	0,247	0,289	0,344	0,408	0,476	0,552	0,640	0,746	0,879	1,018	1,165	1,327	1,550	1,908	2,211	2,367	2,447	2,543	2,660	2,725	2,732	2,714	2,653	2,631	2,660	2,749	2,756	2,595	2,206	1,962	1,724	1,443	1,109	0,823	0,598	0,436	0,335	0,272	0,232	0,205	0,185	0,166	0,151	0,137	0,125	
-5,000	0,289	0,324	0,367	0,422	0,485	0,550	0,634	0,734	0,862	1,016	1,148	1,290	1,527	1,814	2,033	2,212	2,358	2,492	2,622	2,665	2,645	2,611	2,640	2,705	2,768	2,779	2,718	2,560	2,193	1,891	1,616	1,320	0,963	0,676	0,514	0,423	0,364	0,319	0,288	0,266	0,248	0,230	0,210	0,192	0,173	
-7,500	0,288	0,324	0,364	0,416	0,477	0,546	0,627	0,727	0,845	0,954	1,064	1,204	1,419	1,748	2,058	2,290	2,416	2,505	2,558	2,567	2,578	2,636	2,703	2,755	2,767	2,730	2,683	2,568	2,190	1,840	1,513	1,172	0,873	0,654	0,551	0,492	0,446	0,402	0,367	0,341	0,317	0,291	0,264	0,241	0,219	
-10,000	0,286	0,320	0,359	0,409	0,464	0,518	0,581	0,643	0,716	0,790	0,906	1,107	1,507	1,958	2,232	2,332	2,389	2,414	2,457	2,529	2,587	2,640	2,697	2,729	2,746	2,781	2,773	2,669	2,292	1,782	1,368	1,108	0,899	0,742	0,649	0,592	0,544	0,499	0,456	0,419	0,386	0,351	0,315	0,282	0,254	
-12,500	0,275	0,308	0,341	0,381	0,427	0,472	0,509	0,553	0,601	0,665	0,790	1,073	1,496	1,919	2,130	2,228	2,333	2,386	2,439	2,526	2,598	2,654	2,718	2,799	2,900	2,940	2,932	2,779	2,345	1,820	1,449	1,253	1,108	0,951	0,839	0,757	0,673	0,591	0,522	0,467	0,422	0,382	0,343	0,308	0,278	
-15,000	0,262	0,294	0,324	0,353	0,383	0,418	0,451	0,480	0,517	0,581	0,710	0,972	1,364	1,756	2,036	2,205	2,340	2,423	2,482	2,570	2,662	2,762	2,884	2,970	3,010	3,096	3,107	2,925	2,594	2,076	1,729	1,537	1,359	1,169	1,026	0,922	0,806	0,683	0,577	0,498	0,437	0,386	0,341	0,302	0,271	
-17,500	0,234	0,258	0,273	0,288	0,304	0,322	0,349	0,389	0,458	0,594	0,799	1,084	1,433	1,792	2,087	2,311	2,465	2,534	2,609	2,711	2,841	2,906	2,953	3,005	3,082	3,194	3,271	3,186	2,802	2,396	2,086	1,820	1,570	1,338	1,141	0,991	0,856	0,723	0,610	0,522	0,454	0,401	0,354	0,310	0,272	
-20,000	0,169	0,186	0,201	0,214	0,233	0,260	0,296	0,347	0,433	0,577	0,813	1,103	1,441	1,795	2,157	2,411	2,582	2,674	2,741	2,817	2,865	2,938	3,031	3,116	3,205	3,393	3,587	3,541	3,112	2,639	2,272	1,972	1,674	1,417	1,190	1,018	0,875	0,739	0,621	0,528	0,456	0,398	0,350	0,307	0,271	
-22,500	0,117	0,135	0,155	0,174	0,196	0,223	0,259	0,309	0,383	0,503	0,702	1,026	1,386	1,748	2,084	2,428	2,620	2,690	2,723	2,788	2,926	3,089	3,194	3,318	3,515	3,744	3,886	3,754	3,301	2,829	2,361	1,975	1,631	1,363	1,139	0,964	0,826	0,709	0,606	0,520	0,445	0,385	0,334	0,290	0,252	
-25,000	0,098	0,114	0,135	0,157	0,178	0,202	0,231	0,271	0,332	0,424	0,583	0,848	1,276	1,639	2,012	2,357	2,528	2,634	2,738	2,886	3,061	3,211	3,396	3,605	3,796	3,972	4,058	3,754	3,242	2,830	2,374	1,939	1,592	1,316	1,078	0,880	0,732	0,625	0,542	0,474	0,416	0,367	0,326	0,287	0,251	
-27,500	0,087	0,099	0,116	0,134	0,153	0,172	0,197	0,227	0,268	0,341	0,455	0,633	0,949	1,458	1,847	2,209	2,477	2,602	2,741	2,887	3,087	3,301	3,512	3,721	3,934	4,063	4,051	3,710	3,052	2,531	2,078	1,698	1,427	1,217	1,027	0,845	0,696	0,580	0,493	0,426	0,373	0,328	0,291	0,261	0,234	
-30,000	0,078	0,088	0,101	0,118	0,134	0,148	0,165	0,189	0,229	0,288	0,388	0,546	0,797	1,171	1,567	1,896	2,170	2,333	2,448	2,664	2,946	3,180	3,343	3,511	3,661	3,730	3,635	3,293	2,722	2,273	1,803	1,398	1,159	1,002	0,879	0,761	0,647	0,552	0,475	0,411	0,358	0,311	0,271	0,239	0,214	
-32,500	0,071	0,079	0,090	0,105	0,121	0,136	0,150	0,169	0,205	0,280	0,402	0,539	0,700	0,840	0,993	1,252	1,561	1,598	1,811	2,129	2,342	2,471	2,564	2,632	2,667	2,680	2,786	2,634	2,242	1,827	1,441	1,097	0,902	0,796	0,721	0,650	0,561	0,481	0,423	0,375	0,334	0,297	0,263	0,234	0,210	
-35,000	0,064	0,071	0,081	0,093	0,109	0,125	0,138	0,153	0,178	0,235	0,325	0,420	0,461	0,463	0,476	0,637	0,757	0,762	1,014	1,269	1,196	1,237	1,481	1,458	1,285	1,276	1,669	1,642	1,331	1,025	0,817	0,672	0,579	0,531	0,497	0,466	0,417	0,357	0,310	0,277	0,249	0,225	0,204	0,187	0,172	
-37,500	0,058	0,065	0,072	0,082	0,096	0,112	0,126	0,136	0,150	0,167	0,202	0,230	0,231	0,238	0,262	0,303	0,341	0,366	0,443	0,486	0,488	0,514	0,627	0,566	0,529	0,548	0,639	0,584	0,521	0,418	0,348	0,309	0,279	0,258	0,244	0,230	0,215	0,198	0,177	0,160	0,147	0,135	0,125	0,117	0,109	
-40,000	0,053	0,058	0,065	0,073	0,084	0,099	0,113	0,124	0,132	0,141	0,150	0,160	0,171	0,181	0,194	0,210	0,224	0,241	0,259	0,275	0,284	0,298	0,304	0,306	0,294	0,290	0,280	0,267	0,241	0,217	0,194	0,175	0,160	0,147	0,137	0,127	0,119	0,111	0,104	0,097	0,090	0,085	0,080	0,075	0,071	
-42,500	0,048	0,052	0,058	0,065	0,074	0,086	0,101	0,113	0,121	0,127	0,133	0,139	0,146	0,153	0,161	0,169	0,178	0,187	0,196	0,203	0,209	0,212	0,209	0,202	0,195	0,188	0,179	0,169	0,157	0,146	0,135	0,126	0,117	0,109	0,102	0,096	0,090	0,085	0,080	0,075	0,071	0,067	0,063	0,060	0,057	
-45,000	0,043	0,047	0,052	0,057	0,065	0,075	0,088	0,102	0,112	0,118	0,123	0,128	0,132	0,138	0,143	0,149	0,155	0,160	0,164	0,165	0,162	0,157	0,151	0,146	0,141	0,136	0,131	0,124	0,118	0,112	0,106	0,100	0,094	0,089	0,084	0,080	0,075	0,071	0,068	0,064	0,061	0,058	0,055	0,052	0,050	
-47,500	0,039	0,043	0,046	0,051	0,057	0,065	0,076	0,091	0,103	0,110	0,115	0,119	0,124	0,128	0,132	0,135	0,138	0,138	0,135	0,128	0,121	0,117	0,114	0,112	0,109	0,106	0,103	0,099	0,095	0,091	0,087	0,083	0,079	0,076	0,072	0,069	0,065	0,062	0,059	0,057	0,054	0,051	0,049	0,047	0,045	
-50,000	0,036	0,039	0,042	0,046	0,051	0,058	0,067	0,081	0,095	0,106	0,111	0,114	0,117	0,119	0,120	0,119	0,116	0,108	0,101	0,096	0,094	0,092	0,091	0,090	0,088	0,087	0,084	0,082	0,079	0,077	0,074	0,071	0,069	0,066	0,064	0,061	0,058	0,056	0,053	0,051	0,049	0,047	0,045	0,043	0,041	
-52,500	0,033	0,035	0,038	0,042	0,047	0,054	0,062	0,072	0,086	0,099	0,105	0,107	0,107	0,105	0,100	0,093	0,085	0,079	0,077	0,076	0,076	0,075	0,075	0,074	0,074	0,073	0,071	0,070	0,068	0,066	0,064	0,063	0,061	0,059	0,057	0,055	0,053	0,050	0,048	0,046	0,045	0,043	0,041	0,039	0,038	
-55,000	0,030	0,032	0,035	0,038	0,042	0,047	0,054	0,062	0,072	0,084	0,092	0,092	0,088	0,081	0,071	0,066	0,064	0,063	0,063	0,063	0,063	0,064	0,064	0,064	0,064	0,063	0,062	0,061	0,060	0,059	0,057	0,056	0,054	0,053	0,051	0,050	0,048	0,046	0,044	0,042	0,041	0,039	0,038	0,036	0,035	
